# Supplementary material for: Comparative Proteomics Profiling Illuminates the Fruitlet Abscission Mechanism of Sweet Cherry as Induced by Embryo Abortion
Source: Int J Mol Sci. 2020 Feb 11;21(4):1200. doi: 10.3390/ijms21041200 (PMC7072775; doi:10.3390/ijms21041200)
Supplement: Supplementary file 1 [file ijms-21-01200-s001.zip]

Archive with 10 entries (9 files):
- Supplementary Files-IJMS/
- Supplementary Files-IJMS/Figure S1.doc
- Supplementary Files-IJMS/Figure S2.docx
- Supplementary Files-IJMS/Figure S3.docx
- Supplementary Files-IJMS/Table S1.xlsx
- Supplementary Files-IJMS/Table S2.xlsx
- Supplementary Files-IJMS/Table S3.xlsx
- Supplementary Files-IJMS/Table S4.xlsx
- Supplementary Files-IJMS/Table S5.xlsx
- Supplementary Files-IJMS/Table S6.xlsx
