# Supplementary material for: Comparative Proteomics Profiling Illuminates the Fruitlet Abscission Mechanism of Sweet Cherry as Induced by Embryo Abortion
Source: Int J Mol Sci. 2020 Feb 11;21(4):1200. doi: 10.3390/ijms21041200 (PMC7072775; doi:10.3390/ijms21041200)
Supplement: Supplementary file 1 [file ijms-21-01200-s001.zip › Supplementary Files-IJMS/Table S1.xlsx]

## Sheet: Annotation_Combine
Table S1 The detail information of all identified peptides.
Protein accession	Protein accession number of database used for search
Protein description	Protein functional description
MW [kDa]	Protein molecular weight ,unit [kDa]
Coverage [%]	Percent of identified peptdie sequence covering in protein sequence
PSMs	Number of peptides which protein matched
Protein accession	Protein description	MW [kDa]	Score	Coverage [%]	Peptides	PSMs	Unique peptides	CA/CN Ratio	CA/CN P value	Subcellular localization	Biological Process	Cellular Component	Molecular Function	KEGG KO No.	KEGG Gene	KEGG pathway	IPR ID	Domain description
AAS47037.1	major cherry allergen Pru av 1.0203 [Prunus avium]	17.341	68.346	46.2	5	15	0			cytoplasm
ACT98686.1	"actin, partial [Prunus avium]"	41.365	323.31	56.7	16	78	3	0.84	0.000996	cytoskeleton				K10355
ADT78844.1	"NdhF-like protein, partial (chloroplast) [Prunus avium]"	72.978	1.8722	1.2	1	1	1			plasma membrane	GO:0016310 phosphorylation; GO:0009116 nucleoside metabolic process; GO:0042278 purine nucleoside metabolic process; GO:0006725 cellular aromatic compound metabolic process; GO:0009167 purine ribonucleoside monophosphate metabolic process; GO:0042773 ATP synthesis coupled electron transport; GO:0009259 ribonucleotide metabolic process; GO:0009117 nucleotide metabolic process; GO:0044699 single-or…		GO:0050136 NADH dehydrogenase (quinone) activity; GO:0016651 oxidoreductase activity, acting on NAD(P)H; GO:0003954 NADH dehydrogenase activity; GO:0003824 catalytic activity; GO:0016655 oxidoreductase activity, acting on NAD(P)H, quinone or similar compound as acceptor; GO:0008137 NADH dehydrogenase (ubiquinone) activity; GO:0016491 oxidoreductase activity;	K05577			IPR002128; IPR001516; IPR001750;	NADH:ubiquinone/plastoquinone oxidoreductase, chloroplast chain 5, C-terminal; NADH-Ubiquinone oxidoreductase (complex I), chain 5 N-terminal; NADH:quinone oxidoreductase/Mrp antiporter, membrane subunit;
ADZ75773.1	"ribulose-1,5-bisphosphate carboxylase/oxygenase large subunit, partial (chloroplast) [Prunus avium]"	21.06	95.565	44.5	7	83	2	0.897	0.000824	mitochondria	GO:0044699 single-organism process; GO:0015977 carbon fixation; GO:0008152 metabolic process; GO:0044710 single-organism metabolic process; GO:0071704 organic substance metabolic process;		GO:0000287 magnesium ion binding; GO:0003824 catalytic activity; GO:0016830 carbon-carbon lyase activity; GO:0005488 binding; GO:0016984 ribulose-bisphosphate carboxylase activity; GO:0043167 ion binding; GO:0016831 carboxy-lyase activity; GO:0046872 metal ion binding; GO:0043169 cation binding; GO:0016829 lyase activity;				IPR000685; IPR017443;	Ribulose bisphosphate carboxylase, large subunit, C-terminal; Ribulose bisphosphate carboxylase, large subunit, ferrodoxin-like N-terminal;
AJB28508.1	"WD40, partial [Prunus avium]"	37.216	10.687	8.2	2	2	2	0.96	0.00372	cytoskeleton			GO:0005515 protein binding; GO:0005488 binding;	K11805			IPR017986; IPR015943;	WD40-repeat-containing domain; WD40/YVTN repeat-like-containing domain;
AJO67963.1	chalcone synthase [Prunus avium]	42.779	51.645	15.3	6	10	1	0.511	6.38e-05	cytoplasm	GO:0009058 biosynthetic process; GO:0008152 metabolic process;		GO:0016746 transferase activity, transferring acyl groups; GO:0016747 transferase activity, transferring acyl groups other than amino-acyl groups; GO:0003824 catalytic activity; GO:0016740 transferase activity;	K00660	CHS; chalcone synthase [EC:2.3.1.74]	mdm00941 Flavonoid biosynthesis - Malus domestica (apple); mdm04712 Circadian rhythm - plant - Malus domestica (apple); mdm01110 Biosynthesis of secondary metabolites - Malus domestica (apple); mdm01100 Metabolic pathways - Malus domestica (apple);	IPR001099; IPR016039; IPR012328;	Chalcone/stilbene synthase, N-terminal; Thiolase-like; Chalcone/stilbene synthase, C-terminal;
AJO67964.1	chalcone isomerase [Prunus avium]	25.457	114.29	49.6	10	17	10	0.643	3.9e-05	chloroplast	GO:0008152 metabolic process; GO:0009058 biosynthetic process; GO:0009813 flavonoid biosynthetic process; GO:0009812 flavonoid metabolic process; GO:1901576 organic substance biosynthetic process; GO:0071704 organic substance metabolic process;		GO:0016872 intramolecular lyase activity; GO:0045430 chalcone isomerase activity; GO:0016853 isomerase activity; GO:0003824 catalytic activity;	K01859	E5.5.1.6; chalcone isomerase [EC:5.5.1.6]	mdm00941 Flavonoid biosynthesis - Malus domestica (apple); mdm01110 Biosynthesis of secondary metabolites - Malus domestica (apple); mdm01100 Metabolic pathways - Malus domestica (apple);	IPR016088; IPR016087;	Chalcone isomerase, 3-layer sandwich; Chalcone isomerase;
AJO67968.1	"dihydroflavonol 4-reductase, partial [Prunus avium]"	37.604	30.429	25.1	9	16	9	0.73	0.000141	chloroplast			GO:0048037 cofactor binding; GO:0003824 catalytic activity; GO:0005488 binding; GO:0050662 coenzyme binding;	K13082	DFR; bifunctional dihydroflavonol 4-reductase/flavanone 4-reductase [EC:1.1.1.219 1.1.1.234]	mdm00941 Flavonoid biosynthesis - Malus domestica (apple); mdm01110 Biosynthesis of secondary metabolites - Malus domestica (apple); mdm01100 Metabolic pathways - Malus domestica (apple);	IPR001509; IPR016040;	NAD-dependent epimerase/dehydratase; NAD(P)-binding domain;
AKE43621.1	"ribulose-1,5-bisphosphate carboxylase/oxygenase large subunit, partial (chloroplast) [Prunus avium]"	30.322	323.31	65.3	22	252	15	0.95	0.02	chloroplast	GO:0044699 single-organism process; GO:0015977 carbon fixation; GO:0008152 metabolic process; GO:0044710 single-organism metabolic process; GO:0071704 organic substance metabolic process;		GO:0000287 magnesium ion binding; GO:0003824 catalytic activity; GO:0016830 carbon-carbon lyase activity; GO:0005488 binding; GO:0016984 ribulose-bisphosphate carboxylase activity; GO:0043167 ion binding; GO:0016831 carboxy-lyase activity; GO:0046872 metal ion binding; GO:0043169 cation binding; GO:0016829 lyase activity;	K01601	rbcL; ribulose-bisphosphate carboxylase large chain [EC:4.1.1.39]	mdm00630 Glyoxylate and dicarboxylate metabolism - Malus domestica (apple); mdm00710 Carbon fixation in photosynthetic organisms - Malus domestica (apple); mdm01200 Carbon metabolism - Malus domestica (apple); mdm01100 Metabolic pathways - Malus domestica (apple);	IPR000685; IPR017443;	Ribulose bisphosphate carboxylase, large subunit, C-terminal; Ribulose bisphosphate carboxylase, large subunit, ferrodoxin-like N-terminal;
ALS31094.1	aquaporin PIP 2.4 [Prunus avium]	29.735	4.235	11	2	5	1	0.743	0.0419	plasma membrane	GO:0006810 transport; GO:0051179 localization; GO:0051234 establishment of localization;	GO:0016020 membrane;	GO:0005215 transporter activity;	K09872			IPR023271;	Aquaporin-like;
APO15256.1	L-galactose-L-phosphate phosphatase [Prunus avium]	28.811	194.97	45.2	11	21	1	1.125	0.0648	cytoplasm	GO:0016310 phosphorylation; GO:0046486 glycerolipid metabolic process; GO:1901615 organic hydroxy compound metabolic process; GO:0046434 organophosphate catabolic process; GO:0006066 alcohol metabolic process; GO:0046854 phosphatidylinositol phosphorylation; GO:0044699 single-organism process; GO:0044255 cellular lipid metabolic process; GO:0046164 alcohol catabolic process; GO:0044237 cellular m…		GO:0052745 inositol phosphate phosphatase activity; GO:0016787 hydrolase activity; GO:0052834 inositol monophosphate phosphatase activity; GO:0008934 inositol monophosphate 1-phosphatase activity; GO:0003824 catalytic activity; GO:0042578 phosphoric ester hydrolase activity; GO:0016791 phosphatase activity; GO:0016788 hydrolase activity, acting on ester bonds;	K10047	VTC4; inositol-phosphate phosphatase / L-galactose 1-phosphate phosphatase [EC:3.1.3.25 3.1.3.93]	mdm00053 Ascorbate and aldarate metabolism - Malus domestica (apple); mdm00562 Inositol phosphate metabolism - Malus domestica (apple); mdm04070 Phosphatidylinositol signaling system - Malus domestica (apple); mdm01110 Biosynthesis of secondary metabolites - Malus domestica (apple); mdm01100 Metabolic pathways - Malus domestica (apple);
APO15261.1	ascorbate oxidase 1 [Prunus avium]	59.897	9.0667	9.7	5	6	4	1.198	0.0374	vacuolar membrane	GO:0044699 single-organism process; GO:0008152 metabolic process; GO:0055114 oxidation-reduction process; GO:0044710 single-organism metabolic process;		GO:0046914 transition metal ion binding; GO:0003824 catalytic activity; GO:0005488 binding; GO:0043167 ion binding; GO:0046872 metal ion binding; GO:0043169 cation binding; GO:0005507 copper ion binding; GO:0016491 oxidoreductase activity;				IPR034271; IPR034275; IPR034273; IPR011707; IPR008972; IPR011706; IPR001117;	Ascorbate oxidase homologue, second cupredoxin domain; Ascorbate oxidase homologue, third cupredoxin domain; Ascorbate oxidase homologue, first cupredoxin domain; Multicopper oxidase, type 3; Cupredoxin; Multicopper oxidase, type 2; Multicopper oxidase, type 1;
CBJ93418.1	"RNA polymerase beta subunit, partial (chloroplast) [Prunus avium]"	17.658	1.8275	8.9	1	1	1	0.59	0.00914	mitochondria	GO:0018130 heterocycle biosynthetic process; GO:0006725 cellular aromatic compound metabolic process; GO:0097659 nucleic acid-templated transcription; GO:0034654 nucleobase-containing compound biosynthetic process; GO:1901360 organic cyclic compound metabolic process; GO:0006807 nitrogen compound metabolic process; GO:0032774 RNA biosynthetic process; GO:0009058 biosynthetic process; GO:0044238 p…		GO:0097159 organic cyclic compound binding; GO:1901363 heterocyclic compound binding; GO:0003677 DNA binding; GO:0016779 nucleotidyltransferase activity; GO:0034062 5'-3' RNA polymerase activity; GO:0003824 catalytic activity; GO:0097747 RNA polymerase activity; GO:0005488 binding; GO:0003676 nucleic acid binding; GO:0003899 DNA-directed 5'-3' RNA polymerase activity; GO:0016740 transferase activ…	K03043			IPR007120; IPR014724;	DNA-directed RNA polymerase, subunit 2, domain 6; RNA polymerase Rpb2, OB-fold;
CCJ32356.1	"ribulose-1,5-bisphosphate carboxylase/oxygenase large subunit, partial [Prunus avium subsp. avium]"	21.58	45.93	53.4	10	81	1	1.233	0.000585	mitochondria	GO:0044699 single-organism process; GO:0015977 carbon fixation; GO:0008152 metabolic process; GO:0044710 single-organism metabolic process; GO:0071704 organic substance metabolic process;		GO:0000287 magnesium ion binding; GO:0003824 catalytic activity; GO:0016830 carbon-carbon lyase activity; GO:0005488 binding; GO:0016984 ribulose-bisphosphate carboxylase activity; GO:0043167 ion binding; GO:0016831 carboxy-lyase activity; GO:0046872 metal ion binding; GO:0043169 cation binding; GO:0016829 lyase activity;				IPR000685; IPR017443;	Ribulose bisphosphate carboxylase, large subunit, C-terminal; Ribulose bisphosphate carboxylase, large subunit, ferrodoxin-like N-terminal;
XP_021799911.1	"ATP-dependent zinc metalloprotease FTSH 2, chloroplastic [Prunus avium]"	74.103	323.31	40.5	23	39	19	1.405	0.000279	chloroplast	GO:0006508 proteolysis; GO:0008152 metabolic process; GO:0043170 macromolecule metabolic process; GO:0019538 protein metabolic process; GO:0044238 primary metabolic process; GO:0071704 organic substance metabolic process;	GO:0016020 membrane;	GO:0004222 metalloendopeptidase activity; GO:0008233 peptidase activity; GO:0005524 ATP binding; GO:1901265 nucleoside phosphate binding; GO:0001882 nucleoside binding; GO:0043167 ion binding; GO:0008237 metallopeptidase activity; GO:0016787 hydrolase activity; GO:0000166 nucleotide binding; GO:0004175 endopeptidase activity; GO:0097159 organic cyclic compound binding; GO:1901363 heterocyclic com…	K03798			IPR003959; IPR003593; IPR000642; IPR027417;	ATPase, AAA-type, core; AAA+ ATPase domain; Peptidase M41; P-loop containing nucleoside triphosphate hydrolase;
XP_021799922.1	uncharacterized protein LOC110744265 [Prunus avium]	260.6	1.9284	0.7	1	1	1	1.302	0.0123	nucleus	GO:0050794 regulation of cellular process; GO:0044700 single organism signaling; GO:0051716 cellular response to stimulus; GO:0007165 signal transduction; GO:0050789 regulation of biological process; GO:0007154 cell communication; GO:0044699 single-organism process; GO:0023052 signaling; GO:0050896 response to stimulus; GO:0009987 cellular process; GO:0065007 biological regulation;		GO:1901265 nucleoside phosphate binding; GO:0001882 nucleoside binding; GO:0043167 ion binding; GO:0005515 protein binding; GO:0000166 nucleotide binding; GO:0097159 organic cyclic compound binding; GO:1901363 heterocyclic compound binding; GO:0032549 ribonucleoside binding; GO:0097367 carbohydrate derivative binding; GO:0032553 ribonucleotide binding; GO:0005488 binding; GO:0032550 purine ribonu…				IPR002182; IPR027417; IPR032675; IPR000157;	NB-ARC; P-loop containing nucleoside triphosphate hydrolase; Leucine-rich repeat domain, L domain-like; Toll/interleukin-1 receptor homology (TIR) domain;
XP_021799928.1	"protein CHUP1, chloroplastic isoform X1 [Prunus avium]"	110.63	3.4744	1.7	1	1	1	0.691	0.000498	chloroplast
XP_021799930.1	"uncharacterized protein At1g26090, chloroplastic [Prunus avium]"	50.206	14.83	11.3	5	5	5	1.26	0.0043	chloroplast							IPR027417; IPR025723;	P-loop containing nucleoside triphosphate hydrolase; Anion-transporting ATPase-like domain;
XP_021799931.1	transcriptional repressor ILP1 [Prunus avium]	103.26	13.235	6.3	5	5	5	1.008	0.689	nucleus	GO:0050794 regulation of cellular process; GO:0010468 regulation of gene expression; GO:0006355 regulation of transcription, DNA-templated; GO:0031326 regulation of cellular biosynthetic process; GO:0080090 regulation of primary metabolic process; GO:0060255 regulation of macromolecule metabolic process; GO:0019219 regulation of nucleobase-containing compound metabolic process; GO:0010556 regulat…	GO:0043226 organelle; GO:0043231 intracellular membrane-bounded organelle; GO:0043229 intracellular organelle; GO:0005634 nucleus; GO:0044464 cell part; GO:0005622 intracellular; GO:0044424 intracellular part; GO:0043227 membrane-bounded organelle; GO:0005623 cell;	GO:0097159 organic cyclic compound binding; GO:1901363 heterocyclic compound binding; GO:0003677 DNA binding; GO:0005488 binding; GO:0003676 nucleic acid binding;	K13211			IPR022783;	GC-rich sequence DNA-binding factor domain;
XP_021799942.1	aspartyl protease family protein 2 [Prunus avium]	48.469	20.967	4.3	1	1	1	1.059	0.341	chloroplast	GO:0006508 proteolysis; GO:0008152 metabolic process; GO:0043170 macromolecule metabolic process; GO:0019538 protein metabolic process; GO:0044238 primary metabolic process; GO:0071704 organic substance metabolic process;		GO:0004175 endopeptidase activity; GO:0008233 peptidase activity; GO:0003824 catalytic activity; GO:0004190 aspartic-type endopeptidase activity; GO:0070011 peptidase activity, acting on L-amino acid peptides; GO:0016787 hydrolase activity; GO:0070001 aspartic-type peptidase activity;	K22683			IPR032799; IPR033121; IPR021109; IPR032861; IPR034161;	Xylanase inhibitor, C-terminal; Peptidase family A1 domain; Aspartic peptidase domain; Xylanase inhibitor, N-terminal; Pepsin-like domain, plant;
XP_021799963.1	"uncharacterized protein At5g03900, chloroplastic [Prunus avium]"	46.15	2.624	2.4	1	1	1	0.994	0.778	chloroplast
XP_021799968.1	"heme-binding-like protein At3g10130, chloroplastic [Prunus avium]"	34.001	5.1976	15.6	4	4	4			chloroplast							IPR011256;	Regulatory factor, effector binding domain;
XP_021799970.1	"alpha carbonic anhydrase 1, chloroplastic-like [Prunus avium]"	29.909	8.4346	7.4	2	3	2			chloroplast	GO:0008152 metabolic process; GO:0006730 one-carbon metabolic process; GO:0044710 single-organism metabolic process; GO:0044281 small molecule metabolic process; GO:0044763 single-organism cellular process; GO:0044699 single-organism process; GO:0009987 cellular process; GO:0044237 cellular metabolic process;		GO:0046914 transition metal ion binding; GO:0003824 catalytic activity; GO:0005488 binding; GO:0043167 ion binding; GO:0016829 lyase activity; GO:0046872 metal ion binding; GO:0043169 cation binding; GO:0016836 hydro-lyase activity; GO:0008270 zinc ion binding; GO:0004089 carbonate dehydratase activity; GO:0016835 carbon-oxygen lyase activity;	K01674	cah; carbonic anhydrase [EC:4.2.1.1]	mdm00910 Nitrogen metabolism - Malus domestica (apple);	IPR001148;	Alpha carbonic anhydrase;
XP_021799971.1	uncharacterized protein LOC110744305 [Prunus avium]	39.013	25.396	12.8	4	4	4	0.831	0.00152	chloroplast	GO:0050794 regulation of cellular process; GO:0042592 homeostatic process; GO:0065008 regulation of biological quality; GO:0050789 regulation of biological process; GO:0045454 cell redox homeostasis; GO:0044763 single-organism cellular process; GO:0019725 cellular homeostasis; GO:0044699 single-organism process; GO:0009987 cellular process; GO:0065007 biological regulation;		GO:0009055 electron carrier activity; GO:0005515 protein binding; GO:0005488 binding;				IPR012336; IPR004045;	Thioredoxin-like fold; Glutathione S-transferase, N-terminal;
XP_021799988.1	uncharacterized protein LOC110744319 [Prunus avium]	52.905	21.704	13.2	6	6	6	1.096	0.126	nucleus							IPR005607;	BSD domain;
XP_021799995.1	putative RING-type E3 ubiquitin transferase C3H69 isoform X2 [Prunus avium]	40.687	1.6442	6.8	2	2	2	0.811	0.262	nucleus			GO:0046914 transition metal ion binding; GO:0005488 binding; GO:0043167 ion binding; GO:0043169 cation binding; GO:0046872 metal ion binding; GO:0005515 protein binding; GO:0008270 zinc ion binding;	K15687			IPR000571; IPR001841; IPR013083;	Zinc finger, CCCH-type; Zinc finger, RING-type; Zinc finger, RING/FYVE/PHD-type;
XP_021800000.1	"ADP,ATP carrier protein 1, mitochondrial [Prunus avium]"	41.89	122.32	25	11	29	6	0.782	0.0013	chloroplast	GO:0006810 transport; GO:0055085 transmembrane transport; GO:0051179 localization; GO:0051234 establishment of localization;	GO:0016020 membrane; GO:0043229 intracellular organelle; GO:0044429 mitochondrial part; GO:0031090 organelle membrane; GO:0031967 organelle envelope; GO:0044446 intracellular organelle part; GO:0005737 cytoplasm; GO:0044424 intracellular part; GO:0005623 cell; GO:0044422 organelle part; GO:0005739 mitochondrion; GO:0005740 mitochondrial envelope; GO:0043231 intracellular membrane-bounded organell…	GO:0005215 transporter activity;	K05863			IPR023395;	Mitochondrial carrier domain;
XP_021800001.1	"thylakoid lumenal 19 kDa protein, chloroplastic [Prunus avium]"	27.302	37.592	10.3	3	4	3	0.911	0.00138	chloroplast	GO:0008152 metabolic process; GO:0044237 cellular metabolic process; GO:0009987 cellular process; GO:0015979 photosynthesis;	GO:0016020 membrane; GO:0009523 photosystem II; GO:0019898 extrinsic component of membrane; GO:0098796 membrane protein complex; GO:0009654 photosystem II oxygen evolving complex; GO:0042651 thylakoid membrane; GO:0032991 macromolecular complex; GO:0044424 intracellular part; GO:0005623 cell; GO:0034357 photosynthetic membrane; GO:0009521 photosystem; GO:1902494 catalytic complex; GO:0044425 memb…	GO:0043169 cation binding; GO:0046872 metal ion binding; GO:0005509 calcium ion binding; GO:0005488 binding; GO:0043167 ion binding;				IPR016123;	Mog1/PsbP, alpha/beta/alpha sandwich;
XP_021800002.1	"isocitrate dehydrogenase [NAD] catalytic subunit 5, mitochondrial [Prunus avium]"	41.353	273.92	35.9	11	22	11	1.074	0.00296	chloroplast	GO:0072350 tricarboxylic acid metabolic process; GO:0055114 oxidation-reduction process; GO:0044281 small molecule metabolic process; GO:0044763 single-organism cellular process; GO:0006099 tricarboxylic acid cycle; GO:0044699 single-organism process; GO:0044238 primary metabolic process; GO:0045333 cellular respiration; GO:0044237 cellular metabolic process; GO:0071704 organic substance metaboli…		GO:0000287 magnesium ion binding; GO:1901265 nucleoside phosphate binding; GO:0043167 ion binding; GO:0004448 isocitrate dehydrogenase activity; GO:0000166 nucleotide binding; GO:0048037 cofactor binding; GO:0016491 oxidoreductase activity; GO:0016614 oxidoreductase activity, acting on CH-OH group of donors; GO:1901363 heterocyclic compound binding; GO:0097159 organic cyclic compound binding; GO:…	K00030	IDH3; isocitrate dehydrogenase (NAD+) [EC:1.1.1.41]	mdm00020 Citrate cycle (TCA cycle) - Malus domestica (apple); mdm01200 Carbon metabolism - Malus domestica (apple); mdm01230 Biosynthesis of amino acids - Malus domestica (apple); mdm01110 Biosynthesis of secondary metabolites - Malus domestica (apple); mdm01100 Metabolic pathways - Malus domestica (apple); mdm01210 2-Oxocarboxylic acid metabolism - Malus domestica (apple);	IPR024084;	Isopropylmalate dehydrogenase-like domain;
XP_021800053.1	coiled-coil domain-containing protein 124 [Prunus avium]	26.406	15.858	27.5	6	9	6	0.819	0.00632	nucleus
XP_021800059.1	outer envelope protein 61 [Prunus avium]	64.594	41.918	16.4	7	7	7	0.919	0.145	nucleus			GO:0005515 protein binding; GO:0005488 binding;				IPR011990; IPR013026;	Tetratricopeptide-like helical domain; Tetratricopeptide repeat-containing domain;
XP_021800060.1	probable ubiquitin-like-specific protease 2B [Prunus avium]	88.892	5.9489	3.4	2	2	2	0.98	0.712	nucleus	GO:0006508 proteolysis; GO:0008152 metabolic process; GO:0043170 macromolecule metabolic process; GO:0019538 protein metabolic process; GO:0044238 primary metabolic process; GO:0071704 organic substance metabolic process;		GO:0070011 peptidase activity, acting on L-amino acid peptides; GO:0008234 cysteine-type peptidase activity; GO:0016787 hydrolase activity; GO:0008233 peptidase activity; GO:0003824 catalytic activity;	K08596			IPR003653;	Ulp1 protease family, C-terminal catalytic domain;
XP_021800069.1	hexokinase-1-like [Prunus avium]	53.549	120.07	17.9	6	8	6	1.151	0.00802	chloroplast	GO:0006757 ATP generation from ADP; GO:0065008 regulation of biological quality; GO:0009116 nucleoside metabolic process; GO:0042278 purine nucleoside metabolic process; GO:0006165 nucleoside diphosphate phosphorylation; GO:0046031 ADP metabolic process; GO:0019362 pyridine nucleotide metabolic process; GO:0006096 glycolytic process; GO:0009167 purine ribonucleoside monophosphate metabolic proces…		GO:0005524 ATP binding; GO:1901265 nucleoside phosphate binding; GO:0016773 phosphotransferase activity, alcohol group as acceptor; GO:0005536 glucose binding; GO:0001882 nucleoside binding; GO:0043167 ion binding; GO:0048029 monosaccharide binding; GO:0000166 nucleotide binding; GO:0097159 organic cyclic compound binding; GO:1901363 heterocyclic compound binding; GO:0032549 ribonucleoside bindin…	K00844	HK; hexokinase [EC:2.7.1.1]	mdm00052 Galactose metabolism - Malus domestica (apple); mdm00051 Fructose and mannose metabolism - Malus domestica (apple); mdm01110 Biosynthesis of secondary metabolites - Malus domestica (apple); mdm00500 Starch and sucrose metabolism - Malus domestica (apple); mdm01200 Carbon metabolism - Malus domestica (apple); mdm00520 Amino sugar and nucleotide sugar metabolism - Malus domestica (apple); …	IPR022672; IPR022673;	Hexokinase, N-terminal; Hexokinase, C-terminal;
XP_021800077.1	pathogenesis-related protein 1-like [Prunus avium]	17.218	2.6587	15.5	2	3	1	1.256	0.192	extracellular		GO:0005576 extracellular region;		K13449	PR1; pathogenesis-related protein 1	mdm04016 MAPK signaling pathway - plant - Malus domestica (apple); mdm04626 Plant-pathogen interaction - Malus domestica (apple); mdm04075 Plant hormone signal transduction - Malus domestica (apple);	IPR034111; IPR014044;	Pathogenesis-related protein 1-like, SCP domain; CAP domain;
XP_021800079.1	"aspartate--tRNA ligase, chloroplastic/mitochondrial-like [Prunus avium]"	63.488	13.574	13	5	5	5	1.026	0.604	chloroplast	GO:0006518 peptide metabolic process; GO:0006725 cellular aromatic compound metabolic process; GO:0044267 cellular protein metabolic process; GO:0044699 single-organism process; GO:0009058 biosynthetic process; GO:1901566 organonitrogen compound biosynthetic process; GO:0043039 tRNA aminoacylation; GO:0044237 cellular metabolic process; GO:0071704 organic substance metabolic process; GO:0008152 m…	GO:0044424 intracellular part; GO:0005623 cell; GO:0044464 cell part; GO:0005622 intracellular; GO:0005737 cytoplasm;	GO:0016876 ligase activity, forming aminoacyl-tRNA and related compounds; GO:0005524 ATP binding; GO:1901265 nucleoside phosphate binding; GO:0016875 ligase activity, forming carbon-oxygen bonds; GO:0016874 ligase activity; GO:0001882 nucleoside binding; GO:0043167 ion binding; GO:0000166 nucleotide binding; GO:0097159 organic cyclic compound binding; GO:1901363 heterocyclic compound binding; GO:…	K01876			IPR004364; IPR012340; IPR004365; IPR029351; IPR006195; IPR004115;	Aminoacyl-tRNA synthetase, class II (D/K/N); Nucleic acid-binding, OB-fold; OB-fold nucleic acid binding domain, AA-tRNA synthetase-type; GAD domain; Aminoacyl-tRNA synthetase, class II; GAD-like domain;
XP_021800084.1	"biotin carboxylase 1, chloroplastic-like [Prunus avium]"	58.394	93.895	43.7	18	31	5	0.853	0.000458	chloroplast			GO:0005524 ATP binding; GO:1901265 nucleoside phosphate binding; GO:0001882 nucleoside binding; GO:0016874 ligase activity; GO:0043167 ion binding; GO:0000166 nucleotide binding; GO:0016879 ligase activity, forming carbon-nitrogen bonds; GO:0097159 organic cyclic compound binding; GO:1901363 heterocyclic compound binding; GO:0004075 biotin carboxylase activity; GO:0032549 ribonucleoside binding; …	K01961	accC; acetyl-CoA carboxylase, biotin carboxylase subunit [EC:6.4.1.2 6.3.4.14]	mdm00620 Pyruvate metabolism - Malus domestica (apple); mdm01212 Fatty acid metabolism - Malus domestica (apple); mdm00061 Fatty acid biosynthesis - Malus domestica (apple); mdm01200 Carbon metabolism - Malus domestica (apple); mdm01110 Biosynthesis of secondary metabolites - Malus domestica (apple); mdm01100 Metabolic pathways - Malus domestica (apple); mdm00640 Propanoate metabolism - Malus dom…	IPR005481; IPR005479; IPR013815; IPR016185; IPR011764; IPR011761; IPR005482; IPR013816; IPR011054;	Biotin carboxylase-like, N-terminal domain; Carbamoyl-phosphate synthetase large subunit-like, ATP-binding domain; ATP-grasp fold, subdomain 1; Pre-ATP-grasp domain; Biotin carboxylation domain; ATP-grasp fold; Biotin carboxylase, C-terminal; ATP-grasp fold, subdomain 2; Rudiment single hybrid motif;
XP_021800102.1	"plastid-lipid-associated protein 6, chloroplastic [Prunus avium]"	30.673	178.87	26	7	11	7	1.435	0.0114	chloroplast							IPR006843;	Plastid lipid-associated protein/fibrillin conserved domain;
XP_021800118.1	ubiquitin carboxyl-terminal hydrolase 5 isoform X3 [Prunus avium]	101.74	9.3797	3	4	4	4	1.079	0.0746	nucleus	GO:0043632 modification-dependent macromolecule catabolic process; GO:0070646 protein modification by small protein removal; GO:0044265 cellular macromolecule catabolic process; GO:0051603 proteolysis involved in cellular protein catabolic process; GO:0044257 cellular protein catabolic process; GO:0019941 modification-dependent protein catabolic process; GO:0044267 cellular protein metabolic proc…		GO:0004843 thiol-dependent ubiquitin-specific protease activity; GO:0008233 peptidase activity; GO:0036459 thiol-dependent ubiquitinyl hydrolase activity; GO:0003824 catalytic activity; GO:0101005 ubiquitinyl hydrolase activity; GO:0070011 peptidase activity, acting on L-amino acid peptides; GO:0019783 ubiquitin-like protein-specific protease activity; GO:0008234 cysteine-type peptidase activity;…				IPR006615; IPR028889; IPR001394;	Peptidase C19, ubiquitin-specific peptidase, DUSP domain; Ubiquitin specific protease domain; Peptidase C19, ubiquitin carboxyl-terminal hydrolase;
XP_021800124.1	probable galactinol--sucrose galactosyltransferase 2 [Prunus avium]	84.312	13.277	1.8	1	1	1			chloroplast			GO:0003824 catalytic activity;	K06617	E2.4.1.82; raffinose synthase [EC:2.4.1.82]	mdm00052 Galactose metabolism - Malus domestica (apple);	IPR013785; IPR017853;	Aldolase-type TIM barrel; Glycoside hydrolase superfamily;
XP_021800126.1	"putative elongation factor TypA-like SVR3, chloroplastic [Prunus avium]"	75.767	49.464	3.6	2	2	2	0.907	0.0921	chloroplast			GO:1901265 nucleoside phosphate binding; GO:0001882 nucleoside binding; GO:0043167 ion binding; GO:0016817 hydrolase activity, acting on acid anhydrides; GO:0016787 hydrolase activity; GO:0000166 nucleotide binding; GO:0017111 nucleoside-triphosphatase activity; GO:0097159 organic cyclic compound binding; GO:1901363 heterocyclic compound binding; GO:0032549 ribonucleoside binding; GO:0097367 carb…	K06207			IPR005225; IPR004161; IPR000640; IPR027417; IPR000795; IPR009022; IPR009000;	Small GTP-binding protein domain; Translation elongation factor EFTu-like, domain 2; Translation elongation factor EFG, V domain; P-loop containing nucleoside triphosphate hydrolase; Transcription factor, GTP-binding domain; Elongation factor G, III-V domain; Translation protein, beta-barrel domain;
XP_021800127.1	calcium-dependent protein kinase 8-like [Prunus avium]	60.104	65.96	13.7	7	9	6	1.45	0.000321	cytoplasm	GO:0016310 phosphorylation; GO:0044267 cellular protein metabolic process; GO:0044238 primary metabolic process; GO:0044237 cellular metabolic process; GO:0006796 phosphate-containing compound metabolic process; GO:0071704 organic substance metabolic process; GO:0008152 metabolic process; GO:0006468 protein phosphorylation; GO:0006793 phosphorus metabolic process; GO:0044260 cellular macromolecul…		GO:0005524 ATP binding; GO:1901265 nucleoside phosphate binding; GO:0016773 phosphotransferase activity, alcohol group as acceptor; GO:0001882 nucleoside binding; GO:0043167 ion binding; GO:0004672 protein kinase activity; GO:0000166 nucleotide binding; GO:0097159 organic cyclic compound binding; GO:1901363 heterocyclic compound binding; GO:0032549 ribonucleoside binding; GO:0097367 carbohydrate …	K13412	CPK; calcium-dependent protein kinase [EC:2.7.11.1]	mdm04626 Plant-pathogen interaction - Malus domestica (apple);	IPR000719; IPR011992; IPR002048; IPR011009;	Protein kinase domain; EF-hand domain pair; EF-hand domain; Protein kinase-like domain;
XP_021800129.1	mitochondrial fission 1 protein A-like [Prunus avium]	18.549	84.728	25.3	3	4	3	1.04	0.662	nucleus	GO:0016043 cellular component organization; GO:0006996 organelle organization; GO:0007005 mitochondrion organization; GO:0048285 organelle fission; GO:0009987 cellular process; GO:0000266 mitochondrial fission; GO:0071840 cellular component organization or biogenesis;		GO:0005515 protein binding; GO:0005488 binding;	K17969			IPR011990; IPR033745;	Tetratricopeptide-like helical domain; Mitochondria fission protein Fis1, cytosolic domain;
XP_021800135.1	zinc finger AN1 and C2H2 domain-containing stress-associated protein 11-like [Prunus avium]	31.969	3.2439	5.5	1	1	1	1.122	0.205	nucleus			GO:0097159 organic cyclic compound binding; GO:1901363 heterocyclic compound binding; GO:0046914 transition metal ion binding; GO:0005488 binding; GO:0003676 nucleic acid binding; GO:0043167 ion binding; GO:0043169 cation binding; GO:0046872 metal ion binding; GO:0008270 zinc ion binding;				IPR015880; IPR000058; IPR007087; IPR013087;	Zinc finger, C2H2-like; Zinc finger, AN1-type; Zinc finger, C2H2; Zinc finger C2H2-type/integrase DNA-binding domain;
XP_021800136.1	uncharacterized protein LOC110744469 [Prunus avium]	8.9322	28.046	44.3	4	7	4	0.975	0.282	extracellular
XP_021800147.1	"ubiquinone biosynthesis O-methyltransferase, mitochondrial [Prunus avium]"	34.269	30.722	14.5	3	3	3	1.031	0.392	mitochondria	GO:0051188 cofactor biosynthetic process; GO:0042181 ketone biosynthetic process; GO:1901663 quinone biosynthetic process; GO:0006744 ubiquinone biosynthetic process; GO:0006733 oxidoreduction coenzyme metabolic process; GO:0044711 single-organism biosynthetic process; GO:1901661 quinone metabolic process; GO:0044281 small molecule metabolic process; GO:0044763 single-organism cellular process; G…		GO:0008757 S-adenosylmethionine-dependent methyltransferase activity; GO:0008168 methyltransferase activity; GO:0003824 catalytic activity; GO:0008425 2-polyprenyl-6-methoxy-1,4-benzoquinone methyltransferase activity; GO:0016741 transferase activity, transferring one-carbon groups; GO:0030580 quinone cofactor methyltransferase activity; GO:0016740 transferase activity; GO:0008169 C-methyltransfe…	K00591	COQ3; polyprenyldihydroxybenzoate methyltransferase / 3-demethylubiquinol 3-O-methyltransferase [EC:2.1.1.114 2.1.1.64]	mdm00130 Ubiquinone and other terpenoid-quinone biosynthesis - Malus domestica (apple); mdm01110 Biosynthesis of secondary metabolites - Malus domestica (apple); mdm01100 Metabolic pathways - Malus domestica (apple);	IPR029063;	S-adenosyl-L-methionine-dependent methyltransferase;
XP_021800150.1	"citrate synthase, glyoxysomal [Prunus avium]"	56.565	154.01	23.2	10	16	10	1.385	0.000103	chloroplast	GO:0072350 tricarboxylic acid metabolic process; GO:0055114 oxidation-reduction process; GO:0044281 small molecule metabolic process; GO:0044763 single-organism cellular process; GO:0006099 tricarboxylic acid cycle; GO:0044699 single-organism process; GO:0044238 primary metabolic process; GO:0045333 cellular respiration; GO:0044237 cellular metabolic process; GO:0071704 organic substance metaboli…		GO:0016746 transferase activity, transferring acyl groups; GO:0046912 transferase activity, transferring acyl groups, acyl groups converted into alkyl on transfer; GO:0003824 catalytic activity; GO:0016740 transferase activity;	K01647	CS; citrate synthase [EC:2.3.3.1]	mdm00020 Citrate cycle (TCA cycle) - Malus domestica (apple); mdm00630 Glyoxylate and dicarboxylate metabolism - Malus domestica (apple); mdm01200 Carbon metabolism - Malus domestica (apple); mdm01230 Biosynthesis of amino acids - Malus domestica (apple); mdm01110 Biosynthesis of secondary metabolites - Malus domestica (apple); mdm01100 Metabolic pathways - Malus domestica (apple); mdm01210 2-Oxo…	IPR016142; IPR016143;	Citrate synthase-like, large alpha subdomain; Citrate synthase-like, small alpha subdomain;
XP_021800173.1	serine/threonine-protein phosphatase 5 isoform X2 [Prunus avium]	54.675	188.38	29.3	11	20	11	0.974	0.196	endoplasmic reticulum			GO:0005515 protein binding; GO:0016787 hydrolase activity; GO:0003824 catalytic activity; GO:0005488 binding;	K04460			IPR029052; IPR004843; IPR013235; IPR011990; IPR013026; IPR006186;	Metallo-dependent phosphatase-like; Calcineurin-like phosphoesterase domain, ApaH type; PPP domain; Tetratricopeptide-like helical domain; Tetratricopeptide repeat-containing domain; Serine/threonine-specific protein phosphatase/bis(5-nucleosyl)-tetraphosphatase;
XP_021800178.1	HVA22-like protein f [Prunus avium]	18.161	41.348	22.3	3	4	3	1.476	0.000479	cytoplasm				K17279
XP_021800180.1	protein MAIN-LIKE 2 [Prunus avium]	78.624	5.3807	3	2	2	2	0.976	0.541	cytoplasm							IPR019557;	Aminotransferase-like, plant mobile domain;
XP_021800182.1	"glutamyl-tRNA(Gln) amidotransferase subunit A, chloroplastic/mitochondrial isoform X2 [Prunus avium]"	58.727	6.0939	5.6	3	4	3	0.969	0.64	chloroplast	GO:0006518 peptide metabolic process; GO:0043043 peptide biosynthetic process; GO:0044267 cellular protein metabolic process; GO:0006807 nitrogen compound metabolic process; GO:0009058 biosynthetic process; GO:0043603 cellular amide metabolic process; GO:0044238 primary metabolic process; GO:1901566 organonitrogen compound biosynthetic process; GO:1901576 organic substance biosynthetic process; G…	GO:0044464 cell part; GO:0005622 intracellular; GO:0030956 glutamyl-tRNA(Gln) amidotransferase complex; GO:0032991 macromolecular complex; GO:0044424 intracellular part; GO:0043234 protein complex; GO:0005623 cell;	GO:0016879 ligase activity, forming carbon-nitrogen bonds; GO:0050567 glutaminyl-tRNA synthase (glutamine-hydrolyzing) activity; GO:0016884 carbon-nitrogen ligase activity, with glutamine as amido-N-donor; GO:0003824 catalytic activity; GO:0016874 ligase activity;	K02433	gatA; aspartyl-tRNA(Asn)/glutamyl-tRNA(Gln) amidotransferase subunit A [EC:6.3.5.6 6.3.5.7]	mdm01100 Metabolic pathways - Malus domestica (apple); mdm00970 Aminoacyl-tRNA biosynthesis - Malus domestica (apple);	IPR023631;	Amidase signature domain;
XP_021800186.1	uncharacterized protein LOC110744498 [Prunus avium]	30.326	58.264	34.3	10	15	10	0.963	0.152	cytoplasm							IPR023214;	HAD-like domain;
XP_021800203.1	"L-ascorbate peroxidase 2, cytosolic [Prunus avium]"	27.59	114.52	34.4	7	12	7	0.969	0.163	cytoplasm	GO:0008152 metabolic process; GO:0006950 response to stress; GO:0055114 oxidation-reduction process; GO:0044710 single-organism metabolic process; GO:0006979 response to oxidative stress; GO:0044699 single-organism process; GO:0050896 response to stimulus;		GO:0097159 organic cyclic compound binding; GO:1901363 heterocyclic compound binding; GO:0020037 heme binding; GO:0003824 catalytic activity; GO:0005488 binding; GO:0016209 antioxidant activity; GO:0004601 peroxidase activity; GO:0046906 tetrapyrrole binding; GO:0016491 oxidoreductase activity; GO:0016684 oxidoreductase activity, acting on peroxide as acceptor;	K00434	E1.11.1.11; L-ascorbate peroxidase [EC:1.11.1.11]	mdm00480 Glutathione metabolism - Malus domestica (apple); mdm00053 Ascorbate and aldarate metabolism - Malus domestica (apple);	IPR002016;	Haem peroxidase, plant/fungal/bacterial;
XP_021800219.1	proteasome-associated protein ECM29 homolog isoform X3 [Prunus avium]	199.82	49.599	7.3	11	13	11	1.11	0.0649	nucleus	GO:0044085 cellular component biogenesis; GO:0043248 proteasome assembly; GO:0016043 cellular component organization; GO:0034622 cellular macromolecular complex assembly; GO:0071822 protein complex subunit organization; GO:0022607 cellular component assembly; GO:0065003 macromolecular complex assembly; GO:0070271 protein complex biogenesis; GO:0009987 cellular process; GO:0006461 protein complex …		GO:0032947 protein complex scaffold; GO:0005515 protein binding; GO:0005198 structural molecule activity; GO:0005488 binding;	K11886			IPR011989; IPR016024;	Armadillo-like helical; Armadillo-type fold;
XP_021800226.1	chloroplast processing peptidase-like [Prunus avium]	41.787	25.822	22	5	5	1	0.987	0.856	endoplasmic reticulum	GO:0006508 proteolysis; GO:0008152 metabolic process; GO:0043170 macromolecule metabolic process; GO:0019538 protein metabolic process; GO:0044238 primary metabolic process; GO:0071704 organic substance metabolic process;	GO:0031224 intrinsic component of membrane; GO:0016020 membrane; GO:0016021 integral component of membrane; GO:0044425 membrane part;	GO:0070011 peptidase activity, acting on L-amino acid peptides; GO:0016787 hydrolase activity; GO:0008233 peptidase activity; GO:0003824 catalytic activity; GO:0017171 serine hydrolase activity; GO:0008236 serine-type peptidase activity;				IPR019759; IPR015927; IPR028360;	Peptidase S24/S26A/S26B; Peptidase S24/S26A/S26B/S26C; Peptidase S24/S26, beta-ribbon domain;
XP_021800230.1	uncharacterized protein LOC110744541 [Prunus avium]	108.31	1.9446	1.3	1	1	1	1.028	0.867	nucleus							IPR022212; IPR025486;	Domain of unknown function DUF3741; Domain of unknown function DUF4378;
XP_021800232.1	chloroplast processing peptidase-like [Prunus avium]	37.115	53.642	24.7	5	6	1	0.96	0.504	chloroplast	GO:0006508 proteolysis; GO:0008152 metabolic process; GO:0043170 macromolecule metabolic process; GO:0019538 protein metabolic process; GO:0044238 primary metabolic process; GO:0071704 organic substance metabolic process;	GO:0031224 intrinsic component of membrane; GO:0016020 membrane; GO:0016021 integral component of membrane; GO:0044425 membrane part;	GO:0070011 peptidase activity, acting on L-amino acid peptides; GO:0016787 hydrolase activity; GO:0008233 peptidase activity; GO:0003824 catalytic activity; GO:0017171 serine hydrolase activity; GO:0008236 serine-type peptidase activity;	K03100	lepB; signal peptidase I [EC:3.4.21.89]	mdm03060 Protein export - Malus domestica (apple);	IPR019533; IPR015927; IPR028360;	Peptidase S26; Peptidase S24/S26A/S26B/S26C; Peptidase S24/S26, beta-ribbon domain;
XP_021800236.1	protein LIKE COV 1-like [Prunus avium]	29.544	2.4709	7.6	2	2	2			plasma membrane
XP_021800243.1	60S ribosomal protein L35-like [Prunus avium]	14.183	8.7315	26.8	5	5	2	0.982	0.553	nucleus	GO:0006518 peptide metabolic process; GO:0043043 peptide biosynthetic process; GO:0044267 cellular protein metabolic process; GO:0006807 nitrogen compound metabolic process; GO:0009058 biosynthetic process; GO:0043603 cellular amide metabolic process; GO:0044238 primary metabolic process; GO:1901566 organonitrogen compound biosynthetic process; GO:1901576 organic substance biosynthetic process; G…	GO:0005840 ribosome; GO:0043226 organelle; GO:0043229 intracellular organelle; GO:0043232 intracellular non-membrane-bounded organelle; GO:0044464 cell part; GO:0005622 intracellular; GO:0005737 cytoplasm; GO:0032991 macromolecular complex; GO:0044424 intracellular part; GO:1990904 ribonucleoprotein complex; GO:0005623 cell; GO:0030529 intracellular ribonucleoprotein complex; GO:0044444 cytoplasm…	GO:0003735 structural constituent of ribosome; GO:0005198 structural molecule activity;	K02918	RP-L35e; large subunit ribosomal protein L35e	mdm03010 Ribosome - Malus domestica (apple);
XP_021800253.1	"probable acyl-activating enzyme 18, peroxisomal [Prunus avium]"	80.629	83.383	8.4	5	6	5	0.859	0.0315	chloroplast	GO:0008152 metabolic process;		GO:0003824 catalytic activity;				IPR000873;	AMP-dependent synthetase/ligase;
XP_021800254.1	serine/arginine-rich SC35-like splicing factor SCL30A [Prunus avium]	30.176	7.5741	14.3	4	5	4	1.143	0.082	nucleus			GO:0097159 organic cyclic compound binding; GO:1901363 heterocyclic compound binding; GO:1901265 nucleoside phosphate binding; GO:0005488 binding; GO:0003676 nucleic acid binding; GO:0000166 nucleotide binding; GO:0036094 small molecule binding;	K12900	FUSIP1; FUS-interacting serine-arginine-rich protein 1	mdm03040 Spliceosome - Malus domestica (apple);	IPR000504; IPR012677;	RNA recognition motif domain; Nucleotide-binding alpha-beta plait domain;
XP_021800262.1	14-3-3-like protein GF14 kappa [Prunus avium]	28.455	285.54	62.8	16	43	8	0.974	0.123	chloroplast			GO:0019904 protein domain specific binding; GO:0005515 protein binding; GO:0005488 binding;	K06630			IPR023410;	14-3-3 domain;
XP_021800263.1	"ATP-dependent 6-phosphofructokinase 5, chloroplastic [Prunus avium]"	58.146	65.206	24.7	11	17	10	1.135	0.0214	chloroplast	GO:0006757 ATP generation from ADP; GO:0009116 nucleoside metabolic process; GO:0042278 purine nucleoside metabolic process; GO:0006165 nucleoside diphosphate phosphorylation; GO:0046031 ADP metabolic process; GO:0019362 pyridine nucleotide metabolic process; GO:0006096 glycolytic process; GO:0009167 purine ribonucleoside monophosphate metabolic process; GO:0009117 nucleotide metabolic process; G…		GO:0003872 6-phosphofructokinase activity; GO:0005524 ATP binding; GO:1901265 nucleoside phosphate binding; GO:0016773 phosphotransferase activity, alcohol group as acceptor; GO:0001882 nucleoside binding; GO:0043167 ion binding; GO:0000166 nucleotide binding; GO:0097159 organic cyclic compound binding; GO:1901363 heterocyclic compound binding; GO:0032549 ribonucleoside binding; GO:0097367 carboh…	K00850	pfkA; 6-phosphofructokinase 1 [EC:2.7.1.11]	mdm00052 Galactose metabolism - Malus domestica (apple); mdm00051 Fructose and mannose metabolism - Malus domestica (apple); mdm01230 Biosynthesis of amino acids - Malus domestica (apple); mdm01110 Biosynthesis of secondary metabolites - Malus domestica (apple); mdm01200 Carbon metabolism - Malus domestica (apple); mdm00030 Pentose phosphate pathway - Malus domestica (apple); mdm03018 RNA degrada…	IPR000023;	Phosphofructokinase domain;
XP_021800270.1	UDP-glycosyltransferase 86A1-like [Prunus avium]	54.172	7.3257	5.8	3	5	3	1.195	0.0332	cytoplasm	GO:0008152 metabolic process;		GO:0016757 transferase activity, transferring glycosyl groups; GO:0016758 transferase activity, transferring hexosyl groups; GO:0003824 catalytic activity; GO:0016740 transferase activity;
XP_021800272.1	beta-amylase 7-like isoform X3 [Prunus avium]	70.128	2.9434	7	4	4	3	0.892	0.0449	nucleus	GO:1901575 organic substance catabolic process; GO:0008152 metabolic process; GO:0005976 polysaccharide metabolic process; GO:0009057 macromolecule catabolic process; GO:0043170 macromolecule metabolic process; GO:0000272 polysaccharide catabolic process; GO:0044238 primary metabolic process; GO:0005975 carbohydrate metabolic process; GO:0009056 catabolic process; GO:0071704 organic substance met…		GO:0004553 hydrolase activity, hydrolyzing O-glycosyl compounds; GO:0016787 hydrolase activity; GO:0016160 amylase activity; GO:0016161 beta-amylase activity; GO:0003824 catalytic activity; GO:0016798 hydrolase activity, acting on glycosyl bonds;	K01177	E3.2.1.2; beta-amylase [EC:3.2.1.2]	mdm00500 Starch and sucrose metabolism - Malus domestica (apple);	IPR017853; IPR013781; IPR008540;	Glycoside hydrolase superfamily; Glycoside hydrolase, catalytic domain; BES1/BZR1 plant transcription factor, N-terminal;
XP_021800273.1	alpha-N-acetylglucosaminidase [Prunus avium]	91.69	46.045	16.1	12	15	12	1.29	9.67e-05	vacuolar membrane				K01205	NAGLU; alpha-N-acetylglucosaminidase [EC:3.2.1.50]	mdm00531 Glycosaminoglycan degradation - Malus domestica (apple); mdm01100 Metabolic pathways - Malus domestica (apple);	IPR024733; IPR024240; IPR024732; IPR017853;	Alpha-N-acetylglucosaminidase, tim-barrel domain; Alpha-N-acetylglucosaminidase, N-terminal; Alpha-N-acetylglucosaminidase, C-terminal; Glycoside hydrolase superfamily;
XP_021800282.1	xyloglucan endotransglucosylase/hydrolase 2-like [Prunus avium]	31.716	1.9316	4	1	1	1	0.875	0.245	nucleus	GO:0044085 cellular component biogenesis; GO:0006073 cellular glucan metabolic process; GO:0044036 cell wall macromolecule metabolic process; GO:0044042 glucan metabolic process; GO:0005975 carbohydrate metabolic process; GO:0044238 primary metabolic process; GO:0044237 cellular metabolic process; GO:0010410 hemicellulose metabolic process; GO:0044264 cellular polysaccharide metabolic process; GO…	GO:0048046 apoplast; GO:0030312 external encapsulating structure; GO:0044464 cell part; GO:0071944 cell periphery; GO:0005618 cell wall; GO:0005623 cell; GO:0005576 extracellular region;	GO:0016762 xyloglucan:xyloglucosyl transferase activity; GO:0016758 transferase activity, transferring hexosyl groups; GO:0003824 catalytic activity; GO:0016798 hydrolase activity, acting on glycosyl bonds; GO:0004553 hydrolase activity, hydrolyzing O-glycosyl compounds; GO:0016757 transferase activity, transferring glycosyl groups; GO:0016787 hydrolase activity; GO:0016740 transferase activity;	K08235			IPR010713; IPR013320; IPR000757;	Xyloglucan endo-transglycosylase, C-terminal; Concanavalin A-like lectin/glucanase domain; Glycoside hydrolase family 16;
XP_021800290.1	"beta-amylase 2, chloroplastic-like [Prunus avium]"	61.12	7.9	9.2	5	6	4	0.883	0.0242	mitochondria	GO:1901575 organic substance catabolic process; GO:0008152 metabolic process; GO:0005976 polysaccharide metabolic process; GO:0009057 macromolecule catabolic process; GO:0043170 macromolecule metabolic process; GO:0000272 polysaccharide catabolic process; GO:0044238 primary metabolic process; GO:0005975 carbohydrate metabolic process; GO:0009056 catabolic process; GO:0071704 organic substance met…		GO:0004553 hydrolase activity, hydrolyzing O-glycosyl compounds; GO:0016787 hydrolase activity; GO:0016160 amylase activity; GO:0016161 beta-amylase activity; GO:0003824 catalytic activity; GO:0016798 hydrolase activity, acting on glycosyl bonds;	K01177	E3.2.1.2; beta-amylase [EC:3.2.1.2]	mdm00500 Starch and sucrose metabolism - Malus domestica (apple);	IPR017853; IPR013781;	Glycoside hydrolase superfamily; Glycoside hydrolase, catalytic domain;
XP_021800293.1	uncharacterized protein LOC110744615 [Prunus avium]	16.147	4.8645	10.3	2	2	2	0.818	0.0251	cytoplasm	GO:0006518 peptide metabolic process; GO:0043043 peptide biosynthetic process; GO:0044267 cellular protein metabolic process; GO:0006807 nitrogen compound metabolic process; GO:0009058 biosynthetic process; GO:0043603 cellular amide metabolic process; GO:0044238 primary metabolic process; GO:1901566 organonitrogen compound biosynthetic process; GO:1901576 organic substance biosynthetic process; G…	GO:0005840 ribosome; GO:0043226 organelle; GO:0043229 intracellular organelle; GO:0043232 intracellular non-membrane-bounded organelle; GO:0044464 cell part; GO:0005622 intracellular; GO:0005737 cytoplasm; GO:0032991 macromolecular complex; GO:0044424 intracellular part; GO:1990904 ribonucleoprotein complex; GO:0005623 cell; GO:0030529 intracellular ribonucleoprotein complex; GO:0044444 cytoplasm…	GO:0003735 structural constituent of ribosome; GO:0005198 structural molecule activity;	K02871	RP-L13; large subunit ribosomal protein L13	mdm03010 Ribosome - Malus domestica (apple);
XP_021800304.1	T-complex protein 1 subunit gamma [Prunus avium]	60.373	114.99	23.4	13	23	2	0.728	4.06e-05	cytoplasm	GO:0006457 protein folding; GO:0009987 cellular process;		GO:0005524 ATP binding; GO:1901265 nucleoside phosphate binding; GO:0001882 nucleoside binding; GO:0043167 ion binding; GO:0005515 protein binding; GO:0000166 nucleotide binding; GO:0097159 organic cyclic compound binding; GO:1901363 heterocyclic compound binding; GO:0032549 ribonucleoside binding; GO:0097367 carbohydrate derivative binding; GO:0032553 ribonucleotide binding; GO:0005488 binding; …	K09495			IPR027410; IPR027409; IPR027413;	TCP-1-like chaperonin intermediate domain; GroEL-like apical domain; GroEL-like equatorial domain;
XP_021800319.1	retinoblastoma-related protein [Prunus avium]	114.07	2.7828	2.1	3	3	3	1.145	0.0134	chloroplast	GO:0050794 regulation of cellular process; GO:0050789 regulation of biological process; GO:0051726 regulation of cell cycle; GO:0065007 biological regulation;	GO:0043226 organelle; GO:0043231 intracellular membrane-bounded organelle; GO:0043229 intracellular organelle; GO:0005634 nucleus; GO:0044464 cell part; GO:0005622 intracellular; GO:0044424 intracellular part; GO:0043227 membrane-bounded organelle; GO:0005623 cell;		K04681			IPR002719; IPR013763; IPR024599; IPR002720;	Retinoblastoma-associated protein, B-box; Cyclin-like; Retinoblastoma-associated protein, N-terminal; Retinoblastoma-associated protein, A-box;
XP_021800320.1	probable protein arginine N-methyltransferase 3 [Prunus avium]	70.188	5.3692	3.6	2	3	2	0.624	0.000942	nucleus	GO:0044267 cellular protein metabolic process; GO:0044238 primary metabolic process; GO:0044237 cellular metabolic process; GO:0032259 methylation; GO:0071704 organic substance metabolic process; GO:0008152 metabolic process; GO:0008213 protein alkylation; GO:0006479 protein methylation; GO:0043414 macromolecule methylation; GO:0044260 cellular macromolecule metabolic process; GO:0006464 cellular…		GO:0016741 transferase activity, transferring one-carbon groups; GO:0008168 methyltransferase activity; GO:0003824 catalytic activity; GO:0016740 transferase activity;	K11436			IPR015880; IPR029063;	Zinc finger, C2H2-like; S-adenosyl-L-methionine-dependent methyltransferase;
XP_021800322.1	signal peptide peptidase-like 4 [Prunus avium]	59.57	1.7108	1.9	1	1	1			plasma membrane		GO:0031224 intrinsic component of membrane; GO:0016020 membrane; GO:0016021 integral component of membrane; GO:0044425 membrane part;	GO:0004175 endopeptidase activity; GO:0008233 peptidase activity; GO:0003824 catalytic activity; GO:0004190 aspartic-type endopeptidase activity; GO:0070011 peptidase activity, acting on L-amino acid peptides; GO:0016787 hydrolase activity; GO:0070001 aspartic-type peptidase activity;	K09597			IPR003137;	PA domain;
XP_021800325.1	probable beta-D-xylosidase 6 [Prunus avium]	87.958	51.221	12.1	8	10	3	1.519	0.000581	chloroplast	GO:0008152 metabolic process; GO:0005975 carbohydrate metabolic process; GO:0044238 primary metabolic process; GO:0071704 organic substance metabolic process;		GO:0004553 hydrolase activity, hydrolyzing O-glycosyl compounds; GO:0016787 hydrolase activity; GO:0003824 catalytic activity; GO:0016798 hydrolase activity, acting on glycosyl bonds;				IPR002772; IPR001764; IPR026891; IPR017853;	Glycoside hydrolase family 3 C-terminal domain; Glycoside hydrolase, family 3, N-terminal; Fibronectin type III-like domain; Glycoside hydrolase superfamily;
XP_021800336.1	protein CELLULOSE SYNTHASE INTERACTIVE 1 [Prunus avium]	225.1	36.974	7.3	12	14	12	1.029	0.264	chloroplast			GO:0005515 protein binding; GO:0005488 binding;				IPR011989; IPR016024; IPR000008;	Armadillo-like helical; Armadillo-type fold; C2 domain;
XP_021800337.1	aquaporin PIP1-3-like [Prunus avium]	30.79	4.5291	8	2	7	1	0.872	0.126	plasma membrane	GO:0006810 transport; GO:0051179 localization; GO:0051234 establishment of localization;	GO:0016020 membrane;	GO:0005215 transporter activity;	K09872			IPR023271;	Aquaporin-like;
XP_021800340.1	uncharacterized protein LOC110744661 [Prunus avium]	66.773	249.01	24	12	16	12	1.033	0.508	mitochondria				K17785
XP_021800355.1	GDSL esterase/lipase APG [Prunus avium]	38.337	6.0268	8.3	3	3	3	0.889	0.276	extracellular			GO:0016787 hydrolase activity; GO:0003824 catalytic activity; GO:0016788 hydrolase activity, acting on ester bonds;				IPR001087; IPR013830;	GDSL lipase/esterase; SGNH hydrolase-type esterase domain;
XP_021800362.1	KH domain-containing protein HEN4 [Prunus avium]	69.427	7.3836	7.9	6	6	6	0.992	0.863	chloroplast			GO:0097159 organic cyclic compound binding; GO:1901363 heterocyclic compound binding; GO:0003723 RNA binding; GO:0005488 binding; GO:0003676 nucleic acid binding;	K21444			IPR004087; IPR004088;	K Homology domain; K Homology domain, type 1;
XP_021800363.1	costars family protein [Prunus avium]	10.734	4.6805	21.4	2	3	2	0.59	0.000103	cytoplasm							IPR027817;	Costars domain;
XP_021800366.1	2-alkenal reductase (NADP(+)-dependent)-like [Prunus avium]	38.465	5.7296	11.5	4	4	3	1.029	0.523	cytoplasm	GO:0044699 single-organism process; GO:0008152 metabolic process; GO:0055114 oxidation-reduction process; GO:0044710 single-organism metabolic process;		GO:0003824 catalytic activity; GO:0016491 oxidoreductase activity;				IPR011032; IPR020843; IPR016040; IPR013149;	GroES-like; Polyketide synthase, enoylreductase domain; NAD(P)-binding domain; Alcohol dehydrogenase, C-terminal;
XP_021800369.1	transcriptional corepressor SEUSS [Prunus avium]	99.203	2.6628	2.1	2	2	2	0.917	0.361	nucleus
XP_021800370.1	"chitotriosidase-1-like, partial [Prunus avium]"	36.837	1.971	3.3	1	1	1	1.215	0.00108	nucleus	GO:1901071 glucosamine-containing compound metabolic process; GO:0006030 chitin metabolic process; GO:0006026 aminoglycan catabolic process; GO:1901136 carbohydrate derivative catabolic process; GO:0006807 nitrogen compound metabolic process; GO:0006032 chitin catabolic process; GO:0005975 carbohydrate metabolic process; GO:0044238 primary metabolic process; GO:1901072 glucosamine-containing comp…		GO:0004553 hydrolase activity, hydrolyzing O-glycosyl compounds; GO:0016787 hydrolase activity; GO:0004568 chitinase activity; GO:0003824 catalytic activity; GO:0016798 hydrolase activity, acting on glycosyl bonds;	K01183	E3.2.1.14; chitinase [EC:3.2.1.14]	mdm00520 Amino sugar and nucleotide sugar metabolism - Malus domestica (apple); mdm01100 Metabolic pathways - Malus domestica (apple);	IPR001223; IPR029070; IPR011583; IPR017853; IPR013781;	Glycoside hydrolase family 18, catalytic domain; Chitinase insertion domain; Chitinase II; Glycoside hydrolase superfamily; Glycoside hydrolase, catalytic domain;
XP_021800372.1	uncharacterized protein LOC110744691 [Prunus avium]	19.801	23.732	25	4	8	4	1.271	0.00412	chloroplast	GO:0050794 regulation of cellular process; GO:0065008 regulation of biological quality; GO:0045454 cell redox homeostasis; GO:0044281 small molecule metabolic process; GO:0044763 single-organism cellular process; GO:0019725 cellular homeostasis; GO:0018904 ether metabolic process; GO:0044699 single-organism process; GO:0071704 organic substance metabolic process; GO:0042592 homeostatic process; G…		GO:0015035 protein disulfide oxidoreductase activity; GO:0016667 oxidoreductase activity, acting on a sulfur group of donors; GO:0015036 disulfide oxidoreductase activity; GO:0003824 catalytic activity; GO:0016491 oxidoreductase activity;	K03671			IPR012336; IPR013766;	Thioredoxin-like fold; Thioredoxin domain;
XP_021800380.1	uncharacterized protein LOC110744665 [Prunus avium]	21.765	7.1337	19.7	4	4	4	0.898	0.0811	cytoplasm				K17402
XP_021800384.1	UDP-rhamnose/UDP-galactose transporter 4 isoform X2 [Prunus avium]	36.028	2.538	4.2	1	1	1	0.93	0.26	plasma membrane				K15285			IPR004853;	Sugar phosphate transporter domain;
XP_021800388.1	probable glycerol-3-phosphate acyltransferase 8 [Prunus avium]	55.875	9.8881	10.4	5	5	5	0.68	5.59e-05	plasma membrane	GO:0008152 metabolic process;		GO:0016746 transferase activity, transferring acyl groups; GO:0003824 catalytic activity; GO:0016740 transferase activity;	K13508	GPAT; glycerol-3-phosphate acyltransferase [EC:2.3.1.15 2.3.1.198]	mdm00561 Glycerolipid metabolism - Malus domestica (apple); mdm00564 Glycerophospholipid metabolism - Malus domestica (apple); mdm01110 Biosynthesis of secondary metabolites - Malus domestica (apple); mdm01100 Metabolic pathways - Malus domestica (apple);	IPR002123; IPR023214;	Phospholipid/glycerol acyltransferase; HAD-like domain;
XP_021800404.1	uncharacterized protein LOC110744725 [Prunus avium]	11.349	60.181	28.6	2	3	2	1.16	0.04	chloroplast	GO:0044085 cellular component biogenesis; GO:0016043 cellular component organization; GO:0034622 cellular macromolecular complex assembly; GO:0071822 protein complex subunit organization; GO:0070072 vacuolar proton-transporting V-type ATPase complex assembly; GO:0070070 proton-transporting V-type ATPase complex assembly; GO:0043933 macromolecular complex subunit organization; GO:0022607 cellular …
XP_021800418.1	probable LRR receptor-like serine/threonine-protein kinase IRK [Prunus avium]	30.297	1.5384	2.8	1	1	1			extracellular			GO:0005515 protein binding; GO:0005488 binding;				IPR032675;	Leucine-rich repeat domain, L domain-like;
XP_021800454.1	probable inactive purple acid phosphatase 1 [Prunus avium]	68.571	5.1338	6.9	4	6	2	1.468	0.00868	mitochondria			GO:0003993 acid phosphatase activity; GO:0042578 phosphoric ester hydrolase activity; GO:0003824 catalytic activity; GO:0016791 phosphatase activity; GO:0005488 binding; GO:0016788 hydrolase activity, acting on ester bonds; GO:0043167 ion binding; GO:0043169 cation binding; GO:0046872 metal ion binding; GO:0016787 hydrolase activity;	K22390			IPR015914; IPR029052; IPR004843; IPR025733; IPR008963;	Purple acid phosphatase, N-terminal; Metallo-dependent phosphatase-like; Calcineurin-like phosphoesterase domain, ApaH type; Iron/zinc purple acid phosphatase-like C-terminal domain; Purple acid phosphatase-like, N-terminal;
XP_021800458.1	erlin-2-B [Prunus avium]	42.288	68.436	32.3	11	14	11	0.962	0.291	cytoplasm	GO:0033554 cellular response to stress; GO:0051603 proteolysis involved in cellular protein catabolic process; GO:0044257 cellular protein catabolic process; GO:0034976 response to endoplasmic reticulum stress; GO:0044267 cellular protein metabolic process; GO:0044699 single-organism process; GO:0036503 ERAD pathway; GO:0050896 response to stimulus; GO:0044237 cellular metabolic process; GO:00104…	GO:0043226 organelle; GO:0043231 intracellular membrane-bounded organelle; GO:0043229 intracellular organelle; GO:0005783 endoplasmic reticulum; GO:0044464 cell part; GO:0005622 intracellular; GO:0005737 cytoplasm; GO:0012505 endomembrane system; GO:0044424 intracellular part; GO:0043227 membrane-bounded organelle; GO:0005623 cell; GO:0044444 cytoplasmic part;	GO:0005515 protein binding; GO:0031625 ubiquitin protein ligase binding; GO:0044389 ubiquitin-like protein ligase binding; GO:0005488 binding; GO:0019899 enzyme binding;				IPR001107;	Band 7 domain;
XP_021800470.1	exocyst complex component EXO70A1-like [Prunus avium]	73.246	78.916	20.3	13	17	13	0.921	0.0303	nucleus	GO:0006810 transport; GO:1902578 single-organism localization; GO:0032940 secretion by cell; GO:0016192 vesicle-mediated transport; GO:0044763 single-organism cellular process; GO:0044699 single-organism process; GO:0051179 localization; GO:0009987 cellular process; GO:0051234 establishment of localization; GO:0006887 exocytosis; GO:0044765 single-organism transport; GO:0046903 secretion;	GO:0005938 cell cortex; GO:0044464 cell part; GO:0044448 cell cortex part; GO:0005622 intracellular; GO:0071944 cell periphery; GO:0005737 cytoplasm; GO:0099568 cytoplasmic region; GO:0032991 macromolecular complex; GO:0044424 intracellular part; GO:0000145 exocyst; GO:0043234 protein complex; GO:0005623 cell; GO:0044444 cytoplasmic part; GO:0099023 tethering complex;		K07195			IPR016159;	Cullin repeat-like-containing domain;
XP_021800479.1	40S ribosomal protein S17 [Prunus avium]	16.145	26.735	30.5	5	9	2	0.923	0.089	cytoplasm,nucleus	GO:0006518 peptide metabolic process; GO:0043043 peptide biosynthetic process; GO:0044267 cellular protein metabolic process; GO:0006807 nitrogen compound metabolic process; GO:0009058 biosynthetic process; GO:0043603 cellular amide metabolic process; GO:0044238 primary metabolic process; GO:1901566 organonitrogen compound biosynthetic process; GO:1901576 organic substance biosynthetic process; G…	GO:0005840 ribosome; GO:0043226 organelle; GO:0043229 intracellular organelle; GO:0043232 intracellular non-membrane-bounded organelle; GO:0044464 cell part; GO:0005622 intracellular; GO:0005737 cytoplasm; GO:0032991 macromolecular complex; GO:0044424 intracellular part; GO:1990904 ribonucleoprotein complex; GO:0005623 cell; GO:0030529 intracellular ribonucleoprotein complex; GO:0044444 cytoplasm…	GO:0003735 structural constituent of ribosome; GO:0005198 structural molecule activity;	K02962	RP-S17e; small subunit ribosomal protein S17e	mdm03010 Ribosome - Malus domestica (apple);
XP_021800482.1	uncharacterized protein LOC110744776 [Prunus avium]	22.173	64.57	27.2	5	8	5	1.428	1.27e-06	cytoplasm							IPR032710;	NTF2-like domain;
XP_021800498.1	polyol transporter 5-like [Prunus avium]	58.564	65.265	19.5	9	11	7	1.514	0.0004	plasma membrane	GO:0006810 transport; GO:0055085 transmembrane transport; GO:0051179 localization; GO:0051234 establishment of localization;	GO:0031224 intrinsic component of membrane; GO:0016020 membrane; GO:0016021 integral component of membrane; GO:0044425 membrane part;	GO:0022892 substrate-specific transporter activity; GO:0022891 substrate-specific transmembrane transporter activity; GO:0022857 transmembrane transporter activity; GO:0005215 transporter activity;				IPR020846;	Major facilitator superfamily domain;
XP_021800499.1	putative pentatricopeptide repeat-containing protein At3g18840 [Prunus avium]	120.94	5.2066	2	2	3	2	0.948	0.411	chloroplast			GO:0005515 protein binding; GO:0016773 phosphotransferase activity, alcohol group as acceptor; GO:0003824 catalytic activity; GO:0016740 transferase activity; GO:0005488 binding; GO:0016772 transferase activity, transferring phosphorus-containing groups;				IPR011611; IPR011990; IPR029056;	Carbohydrate kinase PfkB; Tetratricopeptide-like helical domain; Ribokinase-like;
XP_021800520.1	uncharacterized protein LOC110744811 [Prunus avium]	29.956	15.065	8.6	2	2	2	1.097	0.471	cytoplasm				K20776	BABAM; BRISC and BRCA1-A complex member 1	mdm03440 Homologous recombination - Malus domestica (apple);
XP_021800521.1	PITH domain-containing protein 1 [Prunus avium]	22.567	19.713	13.8	2	3	2	0.981	0.449	nucleus							IPR008979; IPR010400;	Galactose-binding domain-like; PITH domain;
XP_021800522.1	uncharacterized protein LOC110744814 [Prunus avium]	104.1	99.816	8.9	6	6	6	1.165	0.0214	mitochondria	GO:0008152 metabolic process; GO:0005975 carbohydrate metabolic process; GO:0044238 primary metabolic process; GO:0071704 organic substance metabolic process;		GO:0004553 hydrolase activity, hydrolyzing O-glycosyl compounds; GO:0016787 hydrolase activity; GO:0003824 catalytic activity; GO:0016798 hydrolase activity, acting on glycosyl bonds;				IPR001000; IPR003305; IPR017853; IPR008979; IPR013781;	Glycoside hydrolase family 10 domain; Carbohydrate-binding, CenC-like; Glycoside hydrolase superfamily; Galactose-binding domain-like; Glycoside hydrolase, catalytic domain;
XP_021800525.1	vacuolar-processing enzyme-like [Prunus avium]	54.459	48.186	13.8	7	13	7	1.669	0.000439	vacuolar membrane	GO:0006508 proteolysis; GO:0008152 metabolic process; GO:0043170 macromolecule metabolic process; GO:0019538 protein metabolic process; GO:0044238 primary metabolic process; GO:0071704 organic substance metabolic process;		GO:0008233 peptidase activity; GO:0016787 hydrolase activity; GO:0003824 catalytic activity;	K01369
XP_021800528.1	acid phosphatase 1-like [Prunus avium]	29.23	3.0577	8.4	2	3	2			chloroplast			GO:0016787 hydrolase activity; GO:0003993 acid phosphatase activity; GO:0003824 catalytic activity; GO:0042578 phosphoric ester hydrolase activity; GO:0016791 phosphatase activity; GO:0016788 hydrolase activity, acting on ester bonds;				IPR023214;	HAD-like domain;
XP_021800531.1	clathrin interactor EPSIN 1 [Prunus avium]	62.553	96.618	13.8	7	7	7	0.774	0.00212	nucleus				K12471	EPN; epsin	mdm04144 Endocytosis - Malus domestica (apple);	IPR013809; IPR008942;	ENTH domain; ENTH/VHS;
XP_021800536.1	exosome component 10 [Prunus avium]	38.481	8.3921	11.1	2	3	2	0.947	0.153	cytoplasm	GO:0008152 metabolic process; GO:0006725 cellular aromatic compound metabolic process; GO:0046483 heterocycle metabolic process; GO:0006139 nucleobase-containing compound metabolic process; GO:1901360 organic cyclic compound metabolic process; GO:0006807 nitrogen compound metabolic process; GO:0034641 cellular nitrogen compound metabolic process; GO:0044238 primary metabolic process; GO:0009987 c…		GO:0097159 organic cyclic compound binding; GO:1901363 heterocyclic compound binding; GO:0003723 RNA binding; GO:0003824 catalytic activity; GO:0005488 binding; GO:0016788 hydrolase activity, acting on ester bonds; GO:0004518 nuclease activity; GO:0003676 nucleic acid binding; GO:0004527 exonuclease activity; GO:0008408 3'-5' exonuclease activity; GO:0016787 hydrolase activity;	K18740			IPR004087; IPR004088; IPR012337; IPR002562;	K Homology domain; K Homology domain, type 1; Ribonuclease H-like domain; 3'-5' exonuclease domain;
XP_021800539.1	UPF0587 protein C1orf123 homolog [Prunus avium]	18.583	4.7145	13.3	2	2	2	0.656	0.0181	chloroplast
XP_021800549.1	far upstream element-binding protein 2 [Prunus avium]	70.63	186.15	18.3	9	18	9	1.04	0.203	nucleus			GO:0097159 organic cyclic compound binding; GO:1901363 heterocyclic compound binding; GO:0003723 RNA binding; GO:0005488 binding; GO:0003676 nucleic acid binding;	K13210			IPR004087; IPR004088;	K Homology domain; K Homology domain, type 1;
XP_021800552.1	serine/threonine protein phosphatase 2A 55 kDa regulatory subunit B beta isoform-like isoform X3 [Prunus avium]	57.576	57.356	10.7	5	6	2	0.878	0.0215	cytoplasm		GO:1902494 catalytic complex; GO:0044464 cell part; GO:0005622 intracellular; GO:0008287 protein serine/threonine phosphatase complex; GO:0032991 macromolecular complex; GO:0044424 intracellular part; GO:0005623 cell; GO:1903293 phosphatase complex; GO:0000159 protein phosphatase type 2A complex;	GO:0005515 protein binding; GO:0098772 molecular function regulator; GO:0030234 enzyme regulator activity; GO:0019888 protein phosphatase regulator activity; GO:0019208 phosphatase regulator activity; GO:0005488 binding;	K04354	PPP2R2; serine/threonine-protein phosphatase 2A regulatory subunit B	mdm03015 mRNA surveillance pathway - Malus domestica (apple);	IPR017986; IPR015943;	WD40-repeat-containing domain; WD40/YVTN repeat-like-containing domain;
XP_021800555.1	"NADH dehydrogenase [ubiquinone] iron-sulfur protein 7, mitochondrial [Prunus avium]"	23.423	31.152	19.2	5	10	5	1.089	0.133	chloroplast	GO:0044699 single-organism process; GO:0008152 metabolic process; GO:0055114 oxidation-reduction process; GO:0044710 single-organism metabolic process;		GO:0016651 oxidoreductase activity, acting on NAD(P)H; GO:0003954 NADH dehydrogenase activity; GO:0003824 catalytic activity; GO:0005488 binding; GO:0051536 iron-sulfur cluster binding; GO:0050136 NADH dehydrogenase (quinone) activity; GO:0051539 4 iron, 4 sulfur cluster binding; GO:0048037 cofactor binding; GO:0048038 quinone binding; GO:0016655 oxidoreductase activity, acting on NAD(P)H, quinon…	K03940	NDUFS7; NADH dehydrogenase (ubiquinone) Fe-S protein 7 [EC:1.6.5.3 1.6.99.3]	mdm00190 Oxidative phosphorylation - Malus domestica (apple); mdm01100 Metabolic pathways - Malus domestica (apple);	IPR006137;	NADH:ubiquinone oxidoreductase-like, 20kDa subunit;
XP_021800576.1	auxin-binding protein ABP19a-like [Prunus avium]	22.119	2.6116	5.2	1	1	1	1.069	0.247	chloroplast			GO:0046914 transition metal ion binding; GO:0005488 binding; GO:0043167 ion binding; GO:0046872 metal ion binding; GO:0043169 cation binding; GO:0045735 nutrient reservoir activity; GO:0030145 manganese ion binding;				IPR011051; IPR006045; IPR014710;	RmlC-like cupin domain; Cupin 1; RmlC-like jelly roll fold;
XP_021800595.1	developmentally-regulated G-protein 2 [Prunus avium]	44.469	153.6	33.8	8	10	8	0.826	0.000904	cytoplasm			GO:1901265 nucleoside phosphate binding; GO:0001882 nucleoside binding; GO:0043167 ion binding; GO:0000166 nucleotide binding; GO:0097159 organic cyclic compound binding; GO:1901363 heterocyclic compound binding; GO:0032549 ribonucleoside binding; GO:0097367 carbohydrate derivative binding; GO:0032553 ribonucleotide binding; GO:0005488 binding; GO:0032550 purine ribonucleoside binding; GO:0043168…	K06944			IPR005225; IPR012676; IPR004095; IPR006073; IPR031167; IPR027417; IPR031662;	Small GTP-binding protein domain; TGS-like; TGS; GTP binding domain; OBG-type guanine nucleotide-binding (G) domain; P-loop containing nucleoside triphosphate hydrolase; GTP binding protein, second domain;
XP_021800596.1	uncharacterized protein LOC110744871 [Prunus avium]	33.19	79.156	13.5	2	2	2	1.225	0.0667	chloroplast							IPR016040;	NAD(P)-binding domain;
XP_021800604.1	"omega-amidase, chloroplastic-like isoform X3 [Prunus avium]"	27.716	9.999	15.4	3	3	3	0.927	0.193	cytoplasm	GO:0006807 nitrogen compound metabolic process; GO:0008152 metabolic process;		GO:0016787 hydrolase activity; GO:0003824 catalytic activity; GO:0016810 hydrolase activity, acting on carbon-nitrogen (but not peptide) bonds;	K13566	NIT2; omega-amidase [EC:3.5.1.3]	mdm00250 Alanine, aspartate and glutamate metabolism - Malus domestica (apple);	IPR003010;	Carbon-nitrogen hydrolase;
XP_021800614.1	"3-oxo-Delta(4,5)-steroid 5-beta-reductase-like [Prunus avium]"	44.232	265.1	29.9	13	19	11	1.009	0.75	cytoplasm				K22419			IPR016040;	NAD(P)-binding domain;
XP_021800615.1	subtilisin-like protease SBT1.7 [Prunus avium]	81.053	292.1	28.7	18	41	18	1.57	3.79e-05	chloroplast	GO:0006508 proteolysis; GO:0008152 metabolic process; GO:0043170 macromolecule metabolic process; GO:0019538 protein metabolic process; GO:0044238 primary metabolic process; GO:0071704 organic substance metabolic process;		GO:0004252 serine-type endopeptidase activity; GO:0004175 endopeptidase activity; GO:0008233 peptidase activity; GO:0003824 catalytic activity; GO:0017171 serine hydrolase activity; GO:0008236 serine-type peptidase activity; GO:0070011 peptidase activity, acting on L-amino acid peptides; GO:0016787 hydrolase activity;				IPR003137; IPR034197; IPR000209; IPR010259;	PA domain; Cucumisin-like catalytic domain; Peptidase S8/S53 domain; Peptidase S8 propeptide/proteinase inhibitor I9;
XP_021800628.1	"ATP synthase subunit O, mitochondrial [Prunus avium]"	27.525	44.142	33.9	11	20	11	1.046	0.0102	chloroplast,mitochondria	GO:0009116 nucleoside metabolic process; GO:0042278 purine nucleoside metabolic process; GO:0009167 purine ribonucleoside monophosphate metabolic process; GO:0009117 nucleotide metabolic process; GO:0044699 single-organism process; GO:0046129 purine ribonucleoside biosynthetic process; GO:0009163 nucleoside biosynthetic process; GO:0009058 biosynthetic process; GO:0009156 ribonucleoside monophosp…		GO:0022804 active transmembrane transporter activity; GO:0042625 ATPase coupled ion transmembrane transporter activity; GO:0015075 ion transmembrane transporter activity; GO:0022853 active ion transmembrane transporter activity; GO:0015399 primary active transmembrane transporter activity; GO:0022892 substrate-specific transporter activity; GO:0044769 ATPase activity, coupled to transmembrane mov…	K02137	ATPeF0O; F-type H+-transporting ATPase subunit O	mdm00190 Oxidative phosphorylation - Malus domestica (apple); mdm01100 Metabolic pathways - Malus domestica (apple);	IPR026015;	F1F0 ATP synthase OSCP/delta subunit, N-terminal domain;
XP_021800647.1	uncharacterized protein LOC110744916 [Prunus avium]	48.154	17.39	14.3	7	9	7	1.003	0.912	cytoplasm	GO:0006790 sulfur compound metabolic process; GO:0008152 metabolic process; GO:0006793 phosphorus metabolic process; GO:0035383 thioester metabolic process; GO:0006732 coenzyme metabolic process; GO:0044237 cellular metabolic process; GO:0009987 cellular process; GO:0006637 acyl-CoA metabolic process; GO:0051186 cofactor metabolic process; GO:0071704 organic substance metabolic process;		GO:0047617 acyl-CoA hydrolase activity; GO:0016787 hydrolase activity; GO:0016289 CoA hydrolase activity; GO:0016790 thiolester hydrolase activity; GO:0003824 catalytic activity; GO:0016788 hydrolase activity, acting on ester bonds;	K01068			IPR000595; IPR018490; IPR029069; IPR014710;	Cyclic nucleotide-binding domain; Cyclic nucleotide-binding-like; HotDog domain; RmlC-like jelly roll fold;
XP_021800650.1	uncharacterized protein LOC110744921 [Prunus avium]	16.627	4.0471	11.4	2	2	2	1.147	0.0354	nucleus
XP_021800651.1	transmembrane emp24 domain-containing protein p24delta3-like [Prunus avium]	23.432	1.6206	3.3	1	1	1	0.96	0.56	chloroplast	GO:0006810 transport; GO:0051179 localization; GO:0051234 establishment of localization;	GO:0031224 intrinsic component of membrane; GO:0016020 membrane; GO:0016021 integral component of membrane; GO:0044425 membrane part;		K20352			IPR009038;	GOLD domain;
XP_021800655.1	signal recognition particle 14 kDa protein [Prunus avium]	13.562	7.3838	22.7	3	4	3	0.98	0.492	nucleus	GO:0046907 intracellular transport; GO:0072599 establishment of protein localization to endoplasmic reticulum; GO:0072594 establishment of protein localization to organelle; GO:0072657 protein localization to membrane; GO:0045047 protein targeting to ER; GO:0071702 organic substance transport; GO:0006613 cotranslational protein targeting to membrane; GO:0015031 protein transport; GO:0051641 cellu…	GO:0005786 signal recognition particle, endoplasmic reticulum targeting; GO:0044464 cell part; GO:0005622 intracellular; GO:0048500 signal recognition particle; GO:0005737 cytoplasm; GO:0032991 macromolecular complex; GO:0044424 intracellular part; GO:1990904 ribonucleoprotein complex; GO:0005623 cell; GO:0030529 intracellular ribonucleoprotein complex; GO:0044444 cytoplasmic part;	GO:0097159 organic cyclic compound binding; GO:1901363 heterocyclic compound binding; GO:0005048 signal sequence binding; GO:0003723 RNA binding; GO:0042277 peptide binding; GO:0005488 binding; GO:0003676 nucleic acid binding; GO:0033218 amide binding; GO:0030942 endoplasmic reticulum signal peptide binding; GO:0008312 7S RNA binding;	K03104	SRP14; signal recognition particle subunit SRP14	mdm03060 Protein export - Malus domestica (apple);	IPR009018;	Signal recognition particle, SRP9/SRP14 subunit;
XP_021800661.1	"protein RETICULATA-RELATED 1, chloroplastic [Prunus avium]"	56.742	8.2114	11.6	6	6	6	0.807	0.046	chloroplast
XP_021800662.1	12S seed storage globulin 2-like [Prunus avium]	36.556	1.5602	28.1	7	12	1			cytoplasm			GO:0045735 nutrient reservoir activity;				IPR011051; IPR006045; IPR014710;	RmlC-like cupin domain; Cupin 1; RmlC-like jelly roll fold;
XP_021800663.1	12S seed storage protein CRB-like [Prunus avium]	36.512	152.4	28.1	7	13	1	0.674	0.00612	cytoplasm			GO:0045735 nutrient reservoir activity;				IPR011051; IPR006045; IPR014710;	RmlC-like cupin domain; Cupin 1; RmlC-like jelly roll fold;
XP_021800664.1	"probable 3-hydroxyisobutyrate dehydrogenase-like 2, mitochondrial [Prunus avium]"	32.046	55.672	17.6	4	6	4	0.977	0.161	chloroplast	GO:0044699 single-organism process; GO:0008152 metabolic process; GO:0055114 oxidation-reduction process; GO:0044710 single-organism metabolic process;		GO:0097159 organic cyclic compound binding; GO:1901363 heterocyclic compound binding; GO:0016614 oxidoreductase activity, acting on CH-OH group of donors; GO:0016616 oxidoreductase activity, acting on the CH-OH group of donors, NAD or NADP as acceptor; GO:0004616 phosphogluconate dehydrogenase (decarboxylating) activity; GO:1901265 nucleoside phosphate binding; GO:0051287 NAD binding; GO:0003824 …				IPR006115; IPR008927; IPR013328; IPR016040; IPR029154;	6-phosphogluconate dehydrogenase, NADP-binding; 6-phosphogluconate dehydrogenase C-terminal domain-like; 6-phosphogluconate dehydrogenase, domain 2; NAD(P)-binding domain; 3-hydroxyisobutyrate dehydrogenase, NAD-binding domain;
XP_021800669.1	uncharacterized protein LOC110744937 isoform X1 [Prunus avium]	27.211	26.966	9.4	2	2	2	1.505	0.382	chloroplast
XP_021800722.1	"probable phosphoribosylformylglycinamidine synthase, chloroplastic/mitochondrial [Prunus avium]"	154.6	39.959	13.2	17	24	8	0.856	0.0044	cytoplasm	GO:0009165 nucleotide biosynthetic process; GO:0006725 cellular aromatic compound metabolic process; GO:0009167 purine ribonucleoside monophosphate metabolic process; GO:0009259 ribonucleotide metabolic process; GO:0009117 nucleotide metabolic process; GO:0044699 single-organism process; GO:0009058 biosynthetic process; GO:1901566 organonitrogen compound biosynthetic process; GO:0009156 ribonucle…		GO:0016879 ligase activity, forming carbon-nitrogen bonds; GO:0004642 phosphoribosylformylglycinamidine synthase activity; GO:0016884 carbon-nitrogen ligase activity, with glutamine as amido-N-donor; GO:0003824 catalytic activity; GO:0016874 ligase activity;	K01952	purL; phosphoribosylformylglycinamidine synthase [EC:6.3.5.3]	mdm00230 Purine metabolism - Malus domestica (apple); mdm01110 Biosynthesis of secondary metabolites - Malus domestica (apple); mdm01100 Metabolic pathways - Malus domestica (apple);	IPR016188; IPR010918; IPR017926; IPR029062;	PurM-like, N-terminal domain; AIR synthase-related protein, C-terminal domain; Glutamine amidotransferase; Class I glutamine amidotransferase-like;
XP_021800726.1	"protein MITOFERRINLIKE 1, chloroplastic [Prunus avium]"	33.68	3.065	4.7	1	1	1	0.986	0.901	chloroplast				K15111			IPR023395;	Mitochondrial carrier domain;
XP_021800729.1	plasma membrane ATPase 4 isoform X2 [Prunus avium]	105.06	140.86	39.2	37	68	16	1.854	6.06e-05	plasma membrane	GO:0009116 nucleoside metabolic process; GO:0042278 purine nucleoside metabolic process; GO:0009167 purine ribonucleoside monophosphate metabolic process; GO:0009117 nucleotide metabolic process; GO:0044699 single-organism process; GO:0046129 purine ribonucleoside biosynthetic process; GO:0009163 nucleoside biosynthetic process; GO:0009058 biosynthetic process; GO:0009156 ribonucleoside monophosp…	GO:0031224 intrinsic component of membrane; GO:0016020 membrane; GO:0016021 integral component of membrane; GO:0044425 membrane part;	GO:1901265 nucleoside phosphate binding; GO:0043167 ion binding; GO:0016817 hydrolase activity, acting on acid anhydrides; GO:0016787 hydrolase activity; GO:0000166 nucleotide binding; GO:0017111 nucleoside-triphosphatase activity; GO:0016887 ATPase activity; GO:1901363 heterocyclic compound binding; GO:0097159 organic cyclic compound binding; GO:0016462 pyrophosphatase activity; GO:0003824 catal…	K01535	PMA1; H+-transporting ATPase [EC:3.6.3.6]	mdm00190 Oxidative phosphorylation - Malus domestica (apple);	IPR023298; IPR004014; IPR023299; IPR008250; IPR023214;	P-type ATPase, transmembrane domain; Cation-transporting P-type ATPase, N-terminal; P-type ATPase, cytoplasmic domain N; P-type ATPase, A domain; HAD-like domain;
XP_021800739.1	"guanine nucleotide-binding protein subunit beta-2-like, partial [Prunus avium]"	18.802	1.7466	26.2	3	3	1			nucleus			GO:0005515 protein binding; GO:0005488 binding;	K04536			IPR017986; IPR015943; IPR011047;	WD40-repeat-containing domain; WD40/YVTN repeat-like-containing domain; Quinoprotein alcohol dehydrogenase-like superfamily;
XP_021800748.1	cyclic phosphodiesterase-like isoform X2 [Prunus avium]	26.764	42.066	9.1	1	1	1	0.935	0.597	extracellular			GO:0016787 hydrolase activity; GO:0008081 phosphoric diester hydrolase activity; GO:0004112 cyclic-nucleotide phosphodiesterase activity; GO:0003824 catalytic activity; GO:0042578 phosphoric ester hydrolase activity; GO:0016788 hydrolase activity, acting on ester bonds;				IPR009097;	RNA ligase/cyclic nucleotide phosphodiesterase;
XP_021800749.1	MACPF domain-containing protein CAD1 [Prunus avium]	62.865	7.2193	9.3	5	5	5	1.14	0.0332	chloroplast							IPR020864;	Membrane attack complex component/perforin (MACPF) domain;
XP_021800768.1	GDSL esterase/lipase LTL1-like [Prunus avium]	40.017	115.31	32.3	10	14	10	1.36	0.00126	extracellular			GO:0016787 hydrolase activity; GO:0003824 catalytic activity; GO:0016788 hydrolase activity, acting on ester bonds;				IPR001087; IPR013830;	GDSL lipase/esterase; SGNH hydrolase-type esterase domain;
XP_021800778.1	"vacuolar protein sorting-associated protein 54, chloroplastic [Prunus avium]"	114.37	22.461	9.5	9	11	9	0.964	0.293	chloroplast	GO:0006810 transport; GO:0016197 endosomal transport; GO:0046907 intracellular transport; GO:0051649 establishment of localization in cell; GO:0042147 retrograde transport, endosome to Golgi; GO:0016192 vesicle-mediated transport; GO:0051179 localization; GO:0016482 cytosolic transport; GO:0051234 establishment of localization; GO:0051641 cellular localization;			K17600			IPR012501;	Vps54-likeVacuolar protein sorting-associated protein 54, C-terminal;
XP_021800781.1	uncharacterized protein LOC110745029 isoform X2 [Prunus avium]	46.495	54.898	23	8	10	8	0.877	0.00778	nucleus
XP_021800788.1	protein PIR [Prunus avium]	145.81	6.9314	2.3	3	3	3	0.953	0.539	nucleus				K05749	CYFIP; cytoplasmic FMR1 interacting protein	mdm03013 RNA transport - Malus domestica (apple);
XP_021800794.1	profilin-like [Prunus avium]	13.949	39.125	52.7	4	6	2	0.899	0.0519	cytoskeleton			GO:0003779 actin binding; GO:0005515 protein binding; GO:0008092 cytoskeletal protein binding; GO:0005488 binding;	K05759
XP_021800799.1	"violaxanthin de-epoxidase, chloroplastic isoform X3 [Prunus avium]"	43.929	50.9	10.9	3	4	3	1.562	2.42e-05	chloroplast	GO:0044699 single-organism process; GO:0008152 metabolic process; GO:0055114 oxidation-reduction process; GO:0044710 single-organism metabolic process;	GO:0043226 organelle; GO:0043231 intracellular membrane-bounded organelle; GO:0043229 intracellular organelle; GO:0044464 cell part; GO:0005622 intracellular; GO:0005737 cytoplasm; GO:0044424 intracellular part; GO:0043227 membrane-bounded organelle; GO:0005623 cell; GO:0009536 plastid; GO:0044444 cytoplasmic part; GO:0009507 chloroplast;	GO:0046422 violaxanthin de-epoxidase activity; GO:0003824 catalytic activity; GO:0016491 oxidoreductase activity;	K09839	VDE; violaxanthin de-epoxidase [EC:1.23.5.1]	mdm00906 Carotenoid biosynthesis - Malus domestica (apple); mdm01110 Biosynthesis of secondary metabolites - Malus domestica (apple); mdm01100 Metabolic pathways - Malus domestica (apple);	IPR012674; IPR011038; IPR010788;	Calycin; Calycin-like; VDE lipocalin domain;
XP_021800811.1	"protein TAB2 homolog, chloroplastic-like [Prunus avium]"	22.594	3.0597	7.3	1	1	1			cytoplasm
XP_021800820.1	probable prolyl 4-hydroxylase 4 [Prunus avium]	33.107	35.91	37.2	12	15	12	0.9	0.0177	chloroplast	GO:0044699 single-organism process; GO:0008152 metabolic process; GO:0055114 oxidation-reduction process; GO:0044710 single-organism metabolic process;		GO:0019842 vitamin binding; GO:0005506 iron ion binding; GO:0031418 L-ascorbic acid binding; GO:0043167 ion binding; GO:0043177 organic acid binding; GO:0016705 oxidoreductase activity, acting on paired donors, with incorporation or reduction of molecular oxygen; GO:0048029 monosaccharide binding; GO:0016491 oxidoreductase activity; GO:0031406 carboxylic acid binding; GO:0046914 transition metal …	K00472	P4HA; prolyl 4-hydroxylase [EC:1.14.11.2]	mdm00330 Arginine and proline metabolism - Malus domestica (apple); mdm01100 Metabolic pathways - Malus domestica (apple);	IPR006620; IPR005123; IPR003582;	Prolyl 4-hydroxylase, alpha subunit; Oxoglutarate/iron-dependent dioxygenase; ShKT domain;
XP_021800823.1	LEC14B homolog isoform X2 [Prunus avium]	53.356	4.9439	6.1	3	4	3			nucleus			GO:0005515 protein binding; GO:0005488 binding;	K11801			IPR017986; IPR015943;	WD40-repeat-containing domain; WD40/YVTN repeat-like-containing domain;
XP_021800826.1	histidine-containing phosphotransfer protein 1-like [Prunus avium]	17.65	9.3596	30.5	6	6	6	0.6	0.000184	chloroplast	GO:0050794 regulation of cellular process; GO:0044700 single organism signaling; GO:0051716 cellular response to stimulus; GO:0007165 signal transduction; GO:0050789 regulation of biological process; GO:0007154 cell communication; GO:0035556 intracellular signal transduction; GO:0044699 single-organism process; GO:0000160 phosphorelay signal transduction system; GO:0023052 signaling; GO:0050896 r…		GO:0004871 signal transducer activity;	K14490	AHP; histidine-containing phosphotransfer peotein	mdm04075 Plant hormone signal transduction - Malus domestica (apple);	IPR008207;	Signal transduction histidine kinase, phosphotransfer (Hpt) domain;
XP_021800830.1	uncharacterized protein At4g15545 isoform X3 [Prunus avium]	37.628	28.924	6.4	2	2	2	1.039	0.421	nucleus
XP_021800835.1	uncharacterized protein LOC110745068 isoform X3 [Prunus avium]	76.632	2.3305	1.9	1	1	1	1.191	0.0329	chloroplast							IPR001910;	Inosine/uridine-preferring nucleoside hydrolase domain;
XP_021800837.1	bifunctional protein FolD 2-like isoform X2 [Prunus avium]	31.926	36.568	28.4	7	9	1	0.694	0.000102	cytoskeleton	GO:0051188 cofactor biosynthetic process; GO:0042559 pteridine-containing compound biosynthetic process; GO:0006725 cellular aromatic compound metabolic process; GO:0016053 organic acid biosynthetic process; GO:0042398 cellular modified amino acid biosynthetic process; GO:0044699 single-organism process; GO:0009058 biosynthetic process; GO:1901566 organonitrogen compound biosynthetic process; GO:…		GO:0004488 methylenetetrahydrofolate dehydrogenase (NADP+) activity; GO:0016645 oxidoreductase activity, acting on the CH-NH group of donors; GO:0016646 oxidoreductase activity, acting on the CH-NH group of donors, NAD or NADP as acceptor; GO:0003824 catalytic activity; GO:0016491 oxidoreductase activity;				IPR020631; IPR016040; IPR020630;	Tetrahydrofolate dehydrogenase/cyclohydrolase, NAD(P)-binding domain; NAD(P)-binding domain; Tetrahydrofolate dehydrogenase/cyclohydrolase, catalytic domain;
XP_021800840.1	putative pectinesterase/pectinesterase inhibitor 22 [Prunus avium]	60.741	17.226	15	8	9	8	1.164	0.00854	chloroplast	GO:0071554 cell wall organization or biogenesis; GO:0016043 cellular component organization; GO:0071555 cell wall organization; GO:0045229 external encapsulating structure organization; GO:0009987 cellular process; GO:0071840 cellular component organization or biogenesis; GO:0042545 cell wall modification;	GO:0005618 cell wall; GO:0030312 external encapsulating structure; GO:0005623 cell; GO:0044464 cell part; GO:0071944 cell periphery;	GO:0016787 hydrolase activity; GO:0052689 carboxylic ester hydrolase activity; GO:0004857 enzyme inhibitor activity; GO:0098772 molecular function regulator; GO:0030234 enzyme regulator activity; GO:0003824 catalytic activity; GO:0030599 pectinesterase activity; GO:0016788 hydrolase activity, acting on ester bonds;	K01051	E3.1.1.11; pectinesterase [EC:3.1.1.11]	mdm00040 Pentose and glucuronate interconversions - Malus domestica (apple); mdm01100 Metabolic pathways - Malus domestica (apple);	IPR011050; IPR000070; IPR006501; IPR012334;	Pectin lyase fold/virulence factor; Pectinesterase, catalytic; Pectinesterase inhibitor domain; Pectin lyase fold;
XP_021800845.1	serine/threonine-protein phosphatase PP1 isoform X2 [Prunus avium]	36.538	18.63	14.3	5	8	3	1	0.974	cytoplasm			GO:0016787 hydrolase activity; GO:0003824 catalytic activity;	K06269	PPP1C; serine/threonine-protein phosphatase PP1 catalytic subunit [EC:3.1.3.16]	mdm03015 mRNA surveillance pathway - Malus domestica (apple);	IPR029052; IPR004843; IPR031675; IPR006186;	Metallo-dependent phosphatase-like; Calcineurin-like phosphoesterase domain, ApaH type; Serine-threonine protein phosphatase, N-terminal; Serine/threonine-specific protein phosphatase/bis(5-nucleosyl)-tetraphosphatase;
XP_021800852.1	uncharacterized protein LOC110745081 [Prunus avium]	69.229	1.7046	1.3	1	1	1			chloroplast
XP_021800856.1	"histidinol-phosphate aminotransferase, chloroplastic-like [Prunus avium]"	46.834	21.254	10.3	4	5	4	0.837	0.00248	chloroplast	GO:0006725 cellular aromatic compound metabolic process; GO:0016053 organic acid biosynthetic process; GO:0052803 imidazole-containing compound metabolic process; GO:0044699 single-organism process; GO:0009058 biosynthetic process; GO:0000105 histidine biosynthetic process; GO:1901566 organonitrogen compound biosynthetic process; GO:0044237 cellular metabolic process; GO:0071704 organic substance…		GO:0097159 organic cyclic compound binding; GO:1901363 heterocyclic compound binding; GO:0016769 transferase activity, transferring nitrogenous groups; GO:0003824 catalytic activity; GO:0005488 binding; GO:0043167 ion binding; GO:0043168 anion binding; GO:0008483 transaminase activity; GO:0004400 histidinol-phosphate transaminase activity; GO:0048037 cofactor binding; GO:0016740 transferase activ…	K00817	hisC; histidinol-phosphate aminotransferase [EC:2.6.1.9]	mdm00350 Tyrosine metabolism - Malus domestica (apple); mdm00960 Tropane, piperidine and pyridine alkaloid biosynthesis - Malus domestica (apple); mdm01230 Biosynthesis of amino acids - Malus domestica (apple); mdm01110 Biosynthesis of secondary metabolites - Malus domestica (apple); mdm00340 Histidine metabolism - Malus domestica (apple); mdm00400 Phenylalanine, tyrosine and tryptophan biosynthe…	IPR004839; IPR015424; IPR015422; IPR015421;	Aminotransferase, class I/classII; Pyridoxal phosphate-dependent transferase; Pyridoxal phosphate-dependent transferase, major region, subdomain 2; Pyridoxal phosphate-dependent transferase, major region, subdomain 1;
XP_021800859.1	AT-hook motif nuclear-localized protein 9 [Prunus avium]	34.339	10.704	4.2	1	1	1	1.646	0.0055	nucleus			GO:0097159 organic cyclic compound binding; GO:1901363 heterocyclic compound binding; GO:0003677 DNA binding; GO:0005488 binding; GO:0003676 nucleic acid binding;				IPR005175;	PPC domain;
XP_021800870.1	uncharacterized protein LOC110745101 [Prunus avium]	8.5888	32.19	26.6	1	1	1	1.006	0.958	nucleus
XP_021800875.1	"pyruvate dehydrogenase E1 component subunit beta-1, mitochondrial [Prunus avium]"	40.116	233.57	36.7	12	27	12	1.025	0.279	chloroplast	GO:0008152 metabolic process;		GO:0003824 catalytic activity;	K00162	PDHB; pyruvate dehydrogenase E1 component beta subunit [EC:1.2.4.1]	mdm00620 Pyruvate metabolism - Malus domestica (apple); mdm00020 Citrate cycle (TCA cycle) - Malus domestica (apple); mdm01200 Carbon metabolism - Malus domestica (apple); mdm01110 Biosynthesis of secondary metabolites - Malus domestica (apple); mdm01100 Metabolic pathways - Malus domestica (apple); mdm00010 Glycolysis / Gluconeogenesis - Malus domestica (apple);	IPR009014; IPR033248; IPR005475; IPR029061;	Transketolase C-terminal/Pyruvate-ferredoxin oxidoreductase domain II; Transketolase, C-terminal domain; Transketolase-like, pyrimidine-binding domain; Thiamin diphosphate-binding fold;
XP_021800885.1	pEARLI1-like lipid transfer protein 1 [Prunus avium]	17.917	1.7606	5.2	1	1	1	1.034	0.0624	extracellular							IPR016140; IPR027923;	Bifunctional inhibitor/plant lipid transfer protein/seed storage helical domain; Hydrophobic seed protein;
XP_021800893.1	LOW QUALITY PROTEIN: receptor-like protein kinase FERONIA [Prunus avium]	192.87	14.289	5.6	8	9	6	1.144	0.0416	plasma membrane	GO:0016310 phosphorylation; GO:0044267 cellular protein metabolic process; GO:0044238 primary metabolic process; GO:0044237 cellular metabolic process; GO:0006796 phosphate-containing compound metabolic process; GO:0071704 organic substance metabolic process; GO:0008152 metabolic process; GO:0006468 protein phosphorylation; GO:0006793 phosphorus metabolic process; GO:0044260 cellular macromolecul…		GO:0005524 ATP binding; GO:1901265 nucleoside phosphate binding; GO:0016773 phosphotransferase activity, alcohol group as acceptor; GO:0001882 nucleoside binding; GO:0043167 ion binding; GO:0004672 protein kinase activity; GO:0000166 nucleotide binding; GO:0097159 organic cyclic compound binding; GO:1901363 heterocyclic compound binding; GO:0032549 ribonucleoside binding; GO:0097367 carbohydrate …				IPR000719; IPR001245; IPR024788; IPR013320; IPR011009;	Protein kinase domain; Serine-threonine/tyrosine-protein kinase catalytic domain; Malectin-like carbohydrate-binding domain; Concanavalin A-like lectin/glucanase domain; Protein kinase-like domain;
XP_021800910.1	"serine hydroxymethyltransferase, mitochondrial [Prunus avium]"	57.078	323.31	41.4	19	49	14	0.991	0.723	mitochondria	GO:0044281 small molecule metabolic process; GO:0044763 single-organism cellular process; GO:0006807 nitrogen compound metabolic process; GO:0044699 single-organism process; GO:0044238 primary metabolic process; GO:0006544 glycine metabolic process; GO:1901605 alpha-amino acid metabolic process; GO:0044237 cellular metabolic process; GO:0071704 organic substance metabolic process; GO:0008152 meta…		GO:0097159 organic cyclic compound binding; GO:1901363 heterocyclic compound binding; GO:0003824 catalytic activity; GO:0005488 binding; GO:0043167 ion binding; GO:0004372 glycine hydroxymethyltransferase activity; GO:0016741 transferase activity, transferring one-carbon groups; GO:0043168 anion binding; GO:0016742 hydroxymethyl-, formyl- and related transferase activity; GO:0048037 cofactor bind…	K00600	glyA; glycine hydroxymethyltransferase [EC:2.1.2.1]	mdm00630 Glyoxylate and dicarboxylate metabolism - Malus domestica (apple); mdm00260 Glycine, serine and threonine metabolism - Malus domestica (apple); mdm01200 Carbon metabolism - Malus domestica (apple); mdm01230 Biosynthesis of amino acids - Malus domestica (apple); mdm00460 Cyanoamino acid metabolism - Malus domestica (apple); mdm01110 Biosynthesis of secondary metabolites - Malus domestica …	IPR015424; IPR015421; IPR015422;	Pyridoxal phosphate-dependent transferase; Pyridoxal phosphate-dependent transferase, major region, subdomain 1; Pyridoxal phosphate-dependent transferase, major region, subdomain 2;
XP_021800916.1	probable cytosolic oligopeptidase A [Prunus avium]	90.106	323.31	31.8	25	52	25	0.9	7.95e-05	mitochondria	GO:0006508 proteolysis; GO:0008152 metabolic process; GO:0043170 macromolecule metabolic process; GO:0019538 protein metabolic process; GO:0044238 primary metabolic process; GO:0071704 organic substance metabolic process;		GO:0004175 endopeptidase activity; GO:0004222 metalloendopeptidase activity; GO:0008233 peptidase activity; GO:0003824 catalytic activity; GO:0070011 peptidase activity, acting on L-amino acid peptides; GO:0016787 hydrolase activity; GO:0008237 metallopeptidase activity;	K01414			IPR024077; IPR001567; IPR024079; IPR024080;	Neurolysin/Thimet oligopeptidase, domain 2; Peptidase M3A/M3B catalytic domain; Metallopeptidase, catalytic domain; Neurolysin/Thimet oligopeptidase, N-terminal;
XP_021800921.1	UDP-glucuronic acid decarboxylase 1 [Prunus avium]	48.49	52.591	27.5	11	19	9	0.737	0.006	cytoplasm				K08678	UXS1; UDP-glucuronate decarboxylase [EC:4.1.1.35]	mdm00520 Amino sugar and nucleotide sugar metabolism - Malus domestica (apple); mdm01100 Metabolic pathways - Malus domestica (apple);	IPR016040;	NAD(P)-binding domain;
XP_021800935.1	uncharacterized protein LOC110745159 [Prunus avium]	33.358	4.5982	7.3	2	2	2	0.89	0.0857	cytoplasm			GO:0005488 binding;				IPR011989; IPR016024;	Armadillo-like helical; Armadillo-type fold;
XP_021800938.1	"heat shock cognate 70 kDa protein-like, partial [Prunus avium]"	76.821	3.522	11.3	6	7	1			cytoplasm				K03283	HSPA1s; heat shock 70kDa protein 1/2/6/8	mdm03040 Spliceosome - Malus domestica (apple); mdm04141 Protein processing in endoplasmic reticulum - Malus domestica (apple); mdm04144 Endocytosis - Malus domestica (apple);	IPR029047;	Heat shock protein 70kD, peptide-binding domain;
XP_021800944.1	palmitoyl-protein thioesterase 1-like [Prunus avium]	32.489	31.109	15.9	3	4	3	1.465	0.0043	cytoplasm			GO:0098599 palmitoyl hydrolase activity; GO:0016787 hydrolase activity; GO:0003824 catalytic activity;	K01074	PPT; palmitoyl-protein thioesterase [EC:3.1.2.22]	mdm01212 Fatty acid metabolism - Malus domestica (apple); mdm00062 Fatty acid elongation - Malus domestica (apple); mdm01100 Metabolic pathways - Malus domestica (apple);	IPR029058;	Alpha/Beta hydrolase fold;
XP_021800945.1	uncharacterized protein LOC110745174 [Prunus avium]	18.325	2.0523	8.4	2	3	2	1.728	3.52e-05	cytoplasm
XP_021800986.1	uncharacterized protein LOC110745207 [Prunus avium]	133.01	16.387	4.9	5	5	5	0.889	0.0425	nucleus	GO:0016310 phosphorylation; GO:0044267 cellular protein metabolic process; GO:0044238 primary metabolic process; GO:0044237 cellular metabolic process; GO:0006796 phosphate-containing compound metabolic process; GO:0071704 organic substance metabolic process; GO:0008152 metabolic process; GO:0006468 protein phosphorylation; GO:0006793 phosphorus metabolic process; GO:0044260 cellular macromolecul…		GO:0005524 ATP binding; GO:1901265 nucleoside phosphate binding; GO:0016773 phosphotransferase activity, alcohol group as acceptor; GO:0001882 nucleoside binding; GO:0043167 ion binding; GO:0004672 protein kinase activity; GO:0000166 nucleotide binding; GO:0097159 organic cyclic compound binding; GO:1901363 heterocyclic compound binding; GO:0032549 ribonucleoside binding; GO:0097367 carbohydrate …				IPR000719; IPR011009;	Protein kinase domain; Protein kinase-like domain;
XP_021800989.1	uncharacterized protein LOC110745216 [Prunus avium]	23.205	23.849	22.4	2	2	2	0.988	0.861	chloroplast			GO:0016817 hydrolase activity, acting on acid anhydrides; GO:0016787 hydrolase activity; GO:0003998 acylphosphatase activity; GO:0016818 hydrolase activity, acting on acid anhydrides, in phosphorus-containing anhydrides; GO:0003824 catalytic activity;	K01512	acyP; acylphosphatase [EC:3.6.1.7]	mdm00620 Pyruvate metabolism - Malus domestica (apple);	IPR001792;	Acylphosphatase-like domain;
XP_021800991.1	"thylakoid lumenal 15.0 kDa protein 2, chloroplastic [Prunus avium]"	24.079	11.352	14.9	3	4	3	0.656	0.0013	chloroplast							IPR007621;	TPM domain;
XP_021801003.1	uncharacterized protein LOC110745219 isoform X2 [Prunus avium]	18.558	6.3594	19	2	2	2	0.591	0.0519	chloroplast
XP_021801005.1	WD repeat-containing protein 55 [Prunus avium]	38.913	52.619	9	2	2	2	0.895	0.0264	nucleus			GO:0005515 protein binding; GO:0005488 binding;				IPR017986; IPR015943;	WD40-repeat-containing domain; WD40/YVTN repeat-like-containing domain;
XP_021801008.1	OTU domain-containing protein At3g57810-like isoform X2 [Prunus avium]	32.957	2.6462	3	1	1	1	1.023	0.709	chloroplast							IPR003323;	OTU domain;
XP_021801016.1	polygalacturonase ADPG2 [Prunus avium]	52.883	26.954	12.5	6	6	6	2.369	2.37e-05	extracellular	GO:0008152 metabolic process; GO:0005975 carbohydrate metabolic process; GO:0044238 primary metabolic process; GO:0071704 organic substance metabolic process;		GO:0004553 hydrolase activity, hydrolyzing O-glycosyl compounds; GO:0016787 hydrolase activity; GO:0003824 catalytic activity; GO:0004650 polygalacturonase activity; GO:0016798 hydrolase activity, acting on glycosyl bonds;				IPR011050; IPR012334;	Pectin lyase fold/virulence factor; Pectin lyase fold;
XP_021801033.1	uncharacterized protein LOC110745254 [Prunus avium]	18.447	100.57	26.2	4	6	4	0.952	0.356	chloroplast			GO:0043169 cation binding; GO:0046872 metal ion binding; GO:0005509 calcium ion binding; GO:0005488 binding; GO:0043167 ion binding;				IPR011992; IPR002048;	EF-hand domain pair; EF-hand domain;
XP_021801038.1	"malate dehydrogenase, glyoxysomal-like [Prunus avium]"	37.828	67.211	29.6	9	17	5	1.224	0.0086	cytoplasm	GO:0043648 dicarboxylic acid metabolic process; GO:0055114 oxidation-reduction process; GO:0044281 small molecule metabolic process; GO:0044763 single-organism cellular process; GO:0044699 single-organism process; GO:0005975 carbohydrate metabolic process; GO:0044238 primary metabolic process; GO:0044237 cellular metabolic process; GO:0071704 organic substance metabolic process; GO:0008152 metabo…		GO:0016614 oxidoreductase activity, acting on CH-OH group of donors; GO:0016616 oxidoreductase activity, acting on the CH-OH group of donors, NAD or NADP as acceptor; GO:0016615 malate dehydrogenase activity; GO:0003824 catalytic activity; GO:0030060 L-malate dehydrogenase activity; GO:0016491 oxidoreductase activity;	K00026	MDH2; malate dehydrogenase [EC:1.1.1.37]	mdm00630 Glyoxylate and dicarboxylate metabolism - Malus domestica (apple); mdm00710 Carbon fixation in photosynthetic organisms - Malus domestica (apple); mdm00270 Cysteine and methionine metabolism - Malus domestica (apple); mdm01110 Biosynthesis of secondary metabolites - Malus domestica (apple); mdm00620 Pyruvate metabolism - Malus domestica (apple); mdm00020 Citrate cycle (TCA cycle) - Malus…	IPR022383; IPR016040; IPR001236; IPR015955;	Lactate/malate dehydrogenase, C-terminal; NAD(P)-binding domain; Lactate/malate dehydrogenase, N-terminal; Lactate dehydrogenase/glycoside hydrolase, family 4, C-terminal;
XP_021801048.1	"glucose-6-phosphate 1-dehydrogenase 4, chloroplastic [Prunus avium]"	71.569	33.073	12	7	9	7	1.001	0.934	chloroplast	GO:0006006 glucose metabolic process; GO:0044723 single-organism carbohydrate metabolic process; GO:0008152 metabolic process; GO:0055114 oxidation-reduction process; GO:0044710 single-organism metabolic process; GO:0044281 small molecule metabolic process; GO:0005996 monosaccharide metabolic process; GO:0044699 single-organism process; GO:0044238 primary metabolic process; GO:0005975 carbohydrat…		GO:0016614 oxidoreductase activity, acting on CH-OH group of donors; GO:0097159 organic cyclic compound binding; GO:1901363 heterocyclic compound binding; GO:0016616 oxidoreductase activity, acting on the CH-OH group of donors, NAD or NADP as acceptor; GO:1901265 nucleoside phosphate binding; GO:0003824 catalytic activity; GO:0005488 binding; GO:0004345 glucose-6-phosphate dehydrogenase activity;…	K00036	G6PD; glucose-6-phosphate 1-dehydrogenase [EC:1.1.1.49 1.1.1.363]	mdm00480 Glutathione metabolism - Malus domestica (apple); mdm00030 Pentose phosphate pathway - Malus domestica (apple); mdm01200 Carbon metabolism - Malus domestica (apple); mdm01110 Biosynthesis of secondary metabolites - Malus domestica (apple); mdm01100 Metabolic pathways - Malus domestica (apple);	IPR022675; IPR016040; IPR022674;	Glucose-6-phosphate dehydrogenase, C-terminal; NAD(P)-binding domain; Glucose-6-phosphate dehydrogenase, NAD-binding;
XP_021801051.1	uncharacterized protein LOC110745275 [Prunus avium]	23.74	27.553	25.3	4	6	4	1.11	0.0148	nucleus	GO:0006508 proteolysis; GO:0008152 metabolic process; GO:0043170 macromolecule metabolic process; GO:0019538 protein metabolic process; GO:0044238 primary metabolic process; GO:0071704 organic substance metabolic process;	GO:0044464 cell part; GO:0005622 intracellular; GO:0005737 cytoplasm; GO:0044424 intracellular part; GO:0005829 cytosol; GO:0005623 cell; GO:0044444 cytoplasmic part;	GO:0016920 pyroglutamyl-peptidase activity; GO:0070011 peptidase activity, acting on L-amino acid peptides; GO:0016787 hydrolase activity; GO:0008233 peptidase activity; GO:0008238 exopeptidase activity; GO:0003824 catalytic activity; GO:0008242 omega peptidase activity;	K01304
XP_021801059.1	polygalacturonase QRT3-like [Prunus avium]	51.868	6.0119	6.1	3	3	3	1.46	0.00788	plasma membrane							IPR011050;	Pectin lyase fold/virulence factor;
XP_021801082.1	ubiquitin carboxyl-terminal hydrolase 3-like [Prunus avium]	13.229	9.3457	9.5	1	1	1			chloroplast	GO:0043632 modification-dependent macromolecule catabolic process; GO:0070646 protein modification by small protein removal; GO:0044265 cellular macromolecule catabolic process; GO:0051603 proteolysis involved in cellular protein catabolic process; GO:0044257 cellular protein catabolic process; GO:0019941 modification-dependent protein catabolic process; GO:0044267 cellular protein metabolic proc…		GO:0008233 peptidase activity; GO:0036459 thiol-dependent ubiquitinyl hydrolase activity; GO:0003824 catalytic activity; GO:0101005 ubiquitinyl hydrolase activity; GO:0070011 peptidase activity, acting on L-amino acid peptides; GO:0019783 ubiquitin-like protein-specific protease activity; GO:0008234 cysteine-type peptidase activity; GO:0016787 hydrolase activity;	K11842			IPR001394; IPR028889;	Peptidase C19, ubiquitin carboxyl-terminal hydrolase; Ubiquitin specific protease domain;
XP_021801094.1	uncharacterized protein LOC110745326 [Prunus avium]	31.719	3.0812	5.4	1	1	1			chloroplast							IPR003615; IPR029471;	HNH nuclease; HNH endonuclease 5;
XP_021801101.1	"glucan endo-1,3-beta-glucosidase 8-like [Prunus avium]"	53.277	35.814	13.8	6	10	6	1.397	0.000124	plasma membrane	GO:0008152 metabolic process; GO:0005975 carbohydrate metabolic process; GO:0044238 primary metabolic process; GO:0071704 organic substance metabolic process;		GO:0004553 hydrolase activity, hydrolyzing O-glycosyl compounds; GO:0016787 hydrolase activity; GO:0003824 catalytic activity; GO:0016798 hydrolase activity, acting on glycosyl bonds;				IPR012946; IPR017853; IPR013781;	X8 domain; Glycoside hydrolase superfamily; Glycoside hydrolase, catalytic domain;
XP_021801104.1	protein SWEETIE isoform X1 [Prunus avium]	243.92	23.255	5.8	11	11	11	0.938	0.136	plasma membrane			GO:0005488 binding;				IPR011989; IPR016024;	Armadillo-like helical; Armadillo-type fold;
XP_021801115.1	centromere/kinetochore protein zw10 homolog [Prunus avium]	85.538	16.913	8.7	5	5	4	0.982	0.84	nucleus	GO:0016043 cellular component organization; GO:0000278 mitotic cell cycle; GO:0006996 organelle organization; GO:0007067 mitotic nuclear division; GO:0048285 organelle fission; GO:0044763 single-organism cellular process; GO:0044699 single-organism process; GO:0000280 nuclear division; GO:0022402 cell cycle process; GO:0009987 cellular process; GO:1903047 mitotic cell cycle process; GO:0007049 ce…	GO:0043229 intracellular organelle; GO:0043232 intracellular non-membrane-bounded organelle; GO:0044446 intracellular organelle part; GO:0044424 intracellular part; GO:0005623 cell; GO:0044422 organelle part; GO:0044427 chromosomal part; GO:0043228 non-membrane-bounded organelle; GO:0043231 intracellular membrane-bounded organelle; GO:0043226 organelle; GO:0098687 chromosomal region; GO:0005634 n…		K11578
XP_021801116.1	protein disulfide isomerase-like 2-3 [Prunus avium]	47.878	220.03	29.5	12	16	12	0.722	0.000979	endoplasmic reticulum	GO:0050794 regulation of cellular process; GO:0042592 homeostatic process; GO:0065008 regulation of biological quality; GO:0050789 regulation of biological process; GO:0045454 cell redox homeostasis; GO:0044763 single-organism cellular process; GO:0019725 cellular homeostasis; GO:0044699 single-organism process; GO:0009987 cellular process; GO:0065007 biological regulation;		GO:0016853 isomerase activity; GO:0003824 catalytic activity;	K09584	PDIA6; protein disulfide-isomerase A6 [EC:5.3.4.1]	mdm04141 Protein processing in endoplasmic reticulum - Malus domestica (apple);	IPR005788; IPR013766; IPR012336;	Disulphide isomerase; Thioredoxin domain; Thioredoxin-like fold;
XP_021801119.1	"UPF0426 protein At1g28150, chloroplastic [Prunus avium]"	13.702	13.308	10.5	1	1	1	0.873	0.019	chloroplast
XP_021801130.1	uncharacterized protein LOC110745354 [Prunus avium]	60.991	6.0675	4.4	2	2	2	1.003	0.971	chloroplast	GO:0006457 protein folding; GO:0050896 response to stimulus; GO:0006950 response to stress; GO:0009987 cellular process; GO:0009408 response to heat; GO:0009628 response to abiotic stimulus; GO:0009266 response to temperature stimulus;		GO:0005524 ATP binding; GO:0031072 heat shock protein binding; GO:1901265 nucleoside phosphate binding; GO:0001882 nucleoside binding; GO:0043167 ion binding; GO:0005515 protein binding; GO:0000166 nucleotide binding; GO:0097159 organic cyclic compound binding; GO:1901363 heterocyclic compound binding; GO:0032549 ribonucleoside binding; GO:0097367 carbohydrate derivative binding; GO:0032553 ribon…	K03686			IPR008971; IPR002939; IPR001623; IPR001305;	HSP40/DnaJ peptide-binding; Chaperone DnaJ, C-terminal; DnaJ domain; Heat shock protein DnaJ, cysteine-rich domain;
XP_021801146.1	peptide methionine sulfoxide reductase B5-like [Prunus avium]	23.178	109.23	30.6	4	6	4	1.073	0.0859	chloroplast	GO:0044699 single-organism process; GO:0008152 metabolic process; GO:0055114 oxidation-reduction process; GO:0044710 single-organism metabolic process;		GO:0016667 oxidoreductase activity, acting on a sulfur group of donors; GO:0033743 peptide-methionine (R)-S-oxide reductase activity; GO:0016671 oxidoreductase activity, acting on a sulfur group of donors, disulfide as acceptor; GO:0003824 catalytic activity; GO:0016491 oxidoreductase activity;	K07305			IPR002579; IPR011057;	Peptide methionine sulphoxide reductase MrsB; Mss4-like;
XP_021801158.1	"pyruvate kinase isozyme G, chloroplastic isoform X3 [Prunus avium]"	49.378	45.366	24.2	7	9	5	1.071	0.497	cytoplasm	GO:0006757 ATP generation from ADP; GO:0009116 nucleoside metabolic process; GO:0042278 purine nucleoside metabolic process; GO:0006165 nucleoside diphosphate phosphorylation; GO:0046031 ADP metabolic process; GO:0019362 pyridine nucleotide metabolic process; GO:0006096 glycolytic process; GO:0009167 purine ribonucleoside monophosphate metabolic process; GO:0009117 nucleotide metabolic process; G…		GO:0000287 magnesium ion binding; GO:0004743 pyruvate kinase activity; GO:0016773 phosphotransferase activity, alcohol group as acceptor; GO:0003824 catalytic activity; GO:0005488 binding; GO:0043167 ion binding; GO:0030955 potassium ion binding; GO:0046872 metal ion binding; GO:0043169 cation binding; GO:0031420 alkali metal ion binding; GO:0016740 transferase activity; GO:0016772 transferase ac…	K00873	PK; pyruvate kinase [EC:2.7.1.40]	mdm00620 Pyruvate metabolism - Malus domestica (apple); mdm00230 Purine metabolism - Malus domestica (apple); mdm01200 Carbon metabolism - Malus domestica (apple); mdm01230 Biosynthesis of amino acids - Malus domestica (apple); mdm01110 Biosynthesis of secondary metabolites - Malus domestica (apple); mdm01100 Metabolic pathways - Malus domestica (apple); mdm00010 Glycolysis / Gluconeogenesis - Ma…	IPR011037; IPR015813; IPR015794; IPR015806; IPR015795; IPR015793;	Pyruvate kinase-like, insert domain; Pyruvate/Phosphoenolpyruvate kinase-like domain; Pyruvate kinase, alpha/beta; Pyruvate kinase, beta-barrel insert domain; Pyruvate kinase, C-terminal; Pyruvate kinase, barrel;
XP_021801160.1	probable serine/threonine protein kinase IREH1 [Prunus avium]	143.05	5.2714	1.8	2	2	2			nucleus	GO:0016310 phosphorylation; GO:0044267 cellular protein metabolic process; GO:0044238 primary metabolic process; GO:0044237 cellular metabolic process; GO:0006796 phosphate-containing compound metabolic process; GO:0071704 organic substance metabolic process; GO:0008152 metabolic process; GO:0006468 protein phosphorylation; GO:0006793 phosphorus metabolic process; GO:0044260 cellular macromolecul…		GO:0005524 ATP binding; GO:1901265 nucleoside phosphate binding; GO:0016773 phosphotransferase activity, alcohol group as acceptor; GO:0001882 nucleoside binding; GO:0043167 ion binding; GO:0004672 protein kinase activity; GO:0000166 nucleotide binding; GO:0097159 organic cyclic compound binding; GO:1901363 heterocyclic compound binding; GO:0032549 ribonucleoside binding; GO:0097367 carbohydrate …				IPR000719; IPR011993; IPR000961; IPR011009;	Protein kinase domain; PH domain-like; AGC-kinase, C-terminal; Protein kinase-like domain;
XP_021801172.1	increased rDNA silencing protein 4-like [Prunus avium]	60.282	3.3357	2.3	1	1	1	1.161	0.0577	nucleus
XP_021801182.1	"calcium-transporting ATPase 2, plasma membrane-type-like isoform X2 [Prunus avium]"	110.87	9.639	7.3	7	7	4	0.997	0.985	plasma membrane	GO:0070588 calcium ion transmembrane transport; GO:0072511 divalent inorganic cation transport; GO:0098655 cation transmembrane transport; GO:0034220 ion transmembrane transport; GO:0098660 inorganic ion transmembrane transport; GO:0030001 metal ion transport; GO:0051234 establishment of localization; GO:0006810 transport; GO:0055085 transmembrane transport; GO:0006812 cation transport; GO:000681…	GO:0031224 intrinsic component of membrane; GO:0016020 membrane; GO:0016021 integral component of membrane; GO:0044425 membrane part;	GO:0042625 ATPase coupled ion transmembrane transporter activity; GO:1901265 nucleoside phosphate binding; GO:0015399 primary active transmembrane transporter activity; GO:0022892 substrate-specific transporter activity; GO:0016817 hydrolase activity, acting on acid anhydrides; GO:0005515 protein binding; GO:0016787 hydrolase activity; GO:0022891 substrate-specific transmembrane transporter activ…	K01537			IPR023298; IPR004014; IPR024750; IPR008250; IPR023299; IPR006068; IPR023214;	P-type ATPase, transmembrane domain; Cation-transporting P-type ATPase, N-terminal; Calcium-transporting P-type ATPase, N-terminal autoinhibitory domain; P-type ATPase, A domain; P-type ATPase, cytoplasmic domain N; Cation-transporting P-type ATPase, C-terminal; HAD-like domain;
XP_021801183.1	uncharacterized protein LOC110745402 isoform X1 [Prunus avium]	35.178	14.388	6.2	2	2	2	0.709	0.00402	vacuolar membrane	GO:0044699 single-organism process; GO:0008152 metabolic process; GO:0044238 primary metabolic process; GO:0044710 single-organism metabolic process; GO:0006629 lipid metabolic process; GO:0071704 organic substance metabolic process;	GO:0016020 membrane; GO:0044464 cell part; GO:0005622 intracellular; GO:0044425 membrane part; GO:0005737 cytoplasm; GO:0031224 intrinsic component of membrane; GO:0044424 intracellular part; GO:0005623 cell; GO:0016021 integral component of membrane;	GO:0016627 oxidoreductase activity, acting on the CH-CH group of donors; GO:0003824 catalytic activity; GO:0016491 oxidoreductase activity;				IPR001104;	3-oxo-5-alpha-steroid 4-dehydrogenase, C-terminal;
XP_021801184.1	mitochondrial outer membrane protein porin 2 [Prunus avium]	29.446	175.52	27.2	8	12	8	1.078	0.0243	mitochondria	GO:0006810 transport; GO:0055085 transmembrane transport; GO:0051179 localization; GO:0051234 establishment of localization;	GO:0016020 membrane; GO:0043229 intracellular organelle; GO:0019867 outer membrane; GO:0044429 mitochondrial part; GO:0098588 bounding membrane of organelle; GO:0031090 organelle membrane; GO:0005741 mitochondrial outer membrane; GO:0005737 cytoplasm; GO:0044446 intracellular organelle part; GO:0031967 organelle envelope; GO:0044424 intracellular part; GO:0005623 cell; GO:0044422 organelle part; …		K15040			IPR023614;	Porin domain;
XP_021801187.1	polygalacturonase inhibitor-like [Prunus avium]	36.357	23.287	27.9	8	12	2	0.849	0.72	extracellular			GO:0005515 protein binding; GO:0005488 binding;				IPR013210; IPR032675;	Leucine-rich repeat-containing N-terminal, plant-type; Leucine-rich repeat domain, L domain-like;
XP_021801189.1	polygalacturonase inhibitor [Prunus avium]	36.431	167.95	28.2	9	16	3	2.466	3.75e-05	extracellular			GO:0005515 protein binding; GO:0005488 binding;				IPR013210; IPR032675;	Leucine-rich repeat-containing N-terminal, plant-type; Leucine-rich repeat domain, L domain-like;
XP_021801197.1	ras-related protein RABA6a-like [Prunus avium]	25.315	5.1483	20.1	5	6	4	0.756	0.000162	cytoplasm	GO:0050794 regulation of cellular process; GO:0044700 single organism signaling; GO:0051716 cellular response to stimulus; GO:0007165 signal transduction; GO:0050789 regulation of biological process; GO:0007154 cell communication; GO:0035556 intracellular signal transduction; GO:0044699 single-organism process; GO:0007264 small GTPase mediated signal transduction; GO:0023052 signaling; GO:0050896…		GO:1901265 nucleoside phosphate binding; GO:0001882 nucleoside binding; GO:0043167 ion binding; GO:0000166 nucleotide binding; GO:0097159 organic cyclic compound binding; GO:1901363 heterocyclic compound binding; GO:0032549 ribonucleoside binding; GO:0097367 carbohydrate derivative binding; GO:0032553 ribonucleotide binding; GO:0005488 binding; GO:0032550 purine ribonucleoside binding; GO:0043168…	K07976			IPR005225; IPR027417;	Small GTP-binding protein domain; P-loop containing nucleoside triphosphate hydrolase;
XP_021801222.1	uncharacterized protein LOC110745444 [Prunus avium]	25.637	5.7846	7.7	2	2	2	0.88	0.0248	chloroplast	GO:0055114 oxidation-reduction process; GO:0044281 small molecule metabolic process; GO:0044763 single-organism cellular process; GO:0044699 single-organism process; GO:0044255 cellular lipid metabolic process; GO:0006631 fatty acid metabolic process; GO:0044238 primary metabolic process; GO:0044237 cellular metabolic process; GO:0071704 organic substance metabolic process; GO:0008152 metabolic p…		GO:1901265 nucleoside phosphate binding; GO:0043167 ion binding; GO:0070403 NAD+ binding; GO:0000166 nucleotide binding; GO:0048037 cofactor binding; GO:0016491 oxidoreductase activity; GO:1901363 heterocyclic compound binding; GO:0097159 organic cyclic compound binding; GO:0016614 oxidoreductase activity, acting on CH-OH group of donors; GO:0016616 oxidoreductase activity, acting on the CH-OH gr…	K00074	paaH; 3-hydroxybutyryl-CoA dehydrogenase [EC:1.1.1.157]	mdm00650 Butanoate metabolism - Malus domestica (apple); mdm01100 Metabolic pathways - Malus domestica (apple); mdm00360 Phenylalanine metabolism - Malus domestica (apple);	IPR013328; IPR008927; IPR016040; IPR006176; IPR006108;	6-phosphogluconate dehydrogenase, domain 2; 6-phosphogluconate dehydrogenase C-terminal domain-like; NAD(P)-binding domain; 3-hydroxyacyl-CoA dehydrogenase, NAD binding; 3-hydroxyacyl-CoA dehydrogenase, C-terminal;
XP_021801226.1	heat shock cognate 70 kDa protein-like [Prunus avium]	59.032	270.16	25.4	10	15	0			chloroplast				K03283	HSPA1s; heat shock 70kDa protein 1/2/6/8	mdm03040 Spliceosome - Malus domestica (apple); mdm04141 Protein processing in endoplasmic reticulum - Malus domestica (apple); mdm04144 Endocytosis - Malus domestica (apple);	IPR029047;	Heat shock protein 70kD, peptide-binding domain;
XP_021801229.1	heat shock 70 kDa protein 18-like [Prunus avium]	83.83	4.3511	8	5	6	1			cytoplasm				K03283	HSPA1s; heat shock 70kDa protein 1/2/6/8	mdm03040 Spliceosome - Malus domestica (apple); mdm04141 Protein processing in endoplasmic reticulum - Malus domestica (apple); mdm04144 Endocytosis - Malus domestica (apple);	IPR029047;	Heat shock protein 70kD, peptide-binding domain;
XP_021801244.1	kinesin-like protein KIN-14A [Prunus avium]	12.968	7.7663	26.1	2	2	2	1.005	0.877	cytoplasm	GO:0044763 single-organism cellular process; GO:0007018 microtubule-based movement; GO:0006928 movement of cell or subcellular component; GO:0044699 single-organism process; GO:0009987 cellular process; GO:0007017 microtubule-based process;		GO:0003774 motor activity; GO:1901265 nucleoside phosphate binding; GO:0016817 hydrolase activity, acting on acid anhydrides; GO:0005515 protein binding; GO:0016787 hydrolase activity; GO:0097159 organic cyclic compound binding; GO:1901363 heterocyclic compound binding; GO:0008092 cytoskeletal protein binding; GO:0016462 pyrophosphatase activity; GO:0003824 catalytic activity; GO:0032553 ribonucl…				IPR027417; IPR001752;	P-loop containing nucleoside triphosphate hydrolase; Kinesin motor domain;
XP_021801257.1	plant UBX domain-containing protein 1 isoform X2 [Prunus avium]	28.322	41.672	14.9	3	4	3	0.812	0.0503	mitochondria			GO:0005515 protein binding; GO:0005488 binding;	K15627			IPR029071; IPR001012;	Ubiquitin-related domain; UBX domain;
XP_021801272.1	uncharacterized protein LOC110745482 [Prunus avium]	49.522	9.3468	2.5	1	1	1	0.74	6.4e-07	plasma membrane
XP_021801290.1	"formin-like protein 6, partial [Prunus avium]"	82.635	1.8787	2.3	2	2	1	0.47	0.00104	nucleus							IPR015425;	Formin, FH2 domain;
XP_021801303.1	"insulin-degrading enzyme-like 1, peroxisomal, partial [Prunus avium]"	14.576	25.424	40	3	4	1	0.857	0.0148	extracellular			GO:0046872 metal ion binding; GO:0043169 cation binding; GO:0003824 catalytic activity; GO:0005488 binding; GO:0043167 ion binding;				IPR032632; IPR011249; IPR011237;	Peptidase M16, middle/third domain; Metalloenzyme, LuxS/M16 peptidase-like; Peptidase M16 domain;
XP_021801308.1	phospholipase A-2-activating protein [Prunus avium]	83.904	140.12	28	16	22	16	0.981	0.279	chloroplast			GO:0005515 protein binding; GO:0005488 binding;	K14018	PLAA; phospholipase A-2-activating protein	mdm04141 Protein processing in endoplasmic reticulum - Malus domestica (apple);	IPR015155; IPR017986; IPR015943; IPR013535;	PLAA family ubiquitin binding, PFU; WD40-repeat-containing domain; WD40/YVTN repeat-like-containing domain; PUL domain;
XP_021801312.1	protein CASP isoform X2 [Prunus avium]	79.056	75.44	17.9	11	12	11	0.78	4.09e-05	nucleus	GO:0006810 transport; GO:0048193 Golgi vesicle transport; GO:0051179 localization; GO:0006891 intra-Golgi vesicle-mediated transport; GO:0051234 establishment of localization; GO:0016192 vesicle-mediated transport;	GO:0016020 membrane; GO:0043229 intracellular organelle; GO:0098588 bounding membrane of organelle; GO:0031090 organelle membrane; GO:0005737 cytoplasm; GO:0044446 intracellular organelle part; GO:0000139 Golgi membrane; GO:0031224 intrinsic component of membrane; GO:0012505 endomembrane system; GO:0044424 intracellular part; GO:0030173 integral component of Golgi membrane; GO:0005623 cell; GO:00…		K09313			IPR012955;	CASP, C-terminal;
XP_021801314.1	"pyrroline-5-carboxylate reductase-like, partial [Prunus avium]"	19.51	2.7178	6.6	1	1	1	0.686	0.0129	cytoplasm	GO:0044699 single-organism process; GO:0008152 metabolic process; GO:0055114 oxidation-reduction process; GO:0044710 single-organism metabolic process;						IPR028939; IPR008927; IPR016040; IPR029036;	Pyrroline-5-carboxylate reductase, catalytic, N-terminal; 6-phosphogluconate dehydrogenase C-terminal domain-like; NAD(P)-binding domain; Pyrroline-5-carboxylate reductase, dimerisation domain;
XP_021801323.1	probable calcium-binding protein CML27 [Prunus avium]	19.116	267.08	40.4	7	13	7	1.447	0.000218	chloroplast			GO:0043169 cation binding; GO:0046872 metal ion binding; GO:0005509 calcium ion binding; GO:0005488 binding; GO:0043167 ion binding;	K13448	CML; calcium-binding protein CML	mdm04626 Plant-pathogen interaction - Malus domestica (apple);	IPR002048; IPR011992;	EF-hand domain; EF-hand domain pair;
XP_021801338.1	"54S ribosomal protein L51, mitochondrial [Prunus avium]"	13.785	1.7482	10.1	1	1	1			nucleus				K17424			IPR007741; IPR012336;	Ribosomal protein/NADH dehydrogenase domain; Thioredoxin-like fold;
XP_021801340.1	eukaryotic translation initiation factor 2A-like [Prunus avium]	57.382	190.93	19.3	7	8	7	0.852	0.00102	nucleus			GO:0005515 protein binding; GO:0005488 binding;	K15026			IPR013979; IPR015943;	Translation initiation factor, beta propellor-like domain; WD40/YVTN repeat-like-containing domain;
XP_021801341.1	probable pectinesterase/pectinesterase inhibitor 35 [Prunus avium]	65.141	45.045	12	6	7	6	1.034	0.333	chloroplast	GO:0071554 cell wall organization or biogenesis; GO:0016043 cellular component organization; GO:0071555 cell wall organization; GO:0045229 external encapsulating structure organization; GO:0009987 cellular process; GO:0071840 cellular component organization or biogenesis; GO:0042545 cell wall modification;	GO:0005618 cell wall; GO:0030312 external encapsulating structure; GO:0005623 cell; GO:0044464 cell part; GO:0071944 cell periphery;	GO:0016787 hydrolase activity; GO:0052689 carboxylic ester hydrolase activity; GO:0004857 enzyme inhibitor activity; GO:0098772 molecular function regulator; GO:0030234 enzyme regulator activity; GO:0003824 catalytic activity; GO:0030599 pectinesterase activity; GO:0016788 hydrolase activity, acting on ester bonds;				IPR011050; IPR000070; IPR006501; IPR012334;	Pectin lyase fold/virulence factor; Pectinesterase, catalytic; Pectinesterase inhibitor domain; Pectin lyase fold;
XP_021801347.1	"T-complex protein 1 subunit gamma-like, partial [Prunus avium]"	42.14	-2	31.3	12	21	1	1.332	0.00686	cytoplasm	GO:0006457 protein folding; GO:0009987 cellular process;		GO:0005524 ATP binding; GO:1901265 nucleoside phosphate binding; GO:0001882 nucleoside binding; GO:0043167 ion binding; GO:0005515 protein binding; GO:0000166 nucleotide binding; GO:0097159 organic cyclic compound binding; GO:1901363 heterocyclic compound binding; GO:0032549 ribonucleoside binding; GO:0097367 carbohydrate derivative binding; GO:0032553 ribonucleotide binding; GO:0005488 binding; …	K09495			IPR027410; IPR027409; IPR027413;	TCP-1-like chaperonin intermediate domain; GroEL-like apical domain; GroEL-like equatorial domain;
XP_021801355.1	probable phospholipid hydroperoxide glutathione peroxidase [Prunus avium]	23.769	8.5714	20	6	8	4	1.095	0.0016	chloroplast	GO:0008152 metabolic process; GO:0006950 response to stress; GO:0055114 oxidation-reduction process; GO:0044710 single-organism metabolic process; GO:0006979 response to oxidative stress; GO:0044699 single-organism process; GO:0050896 response to stimulus;		GO:0016209 antioxidant activity; GO:0004601 peroxidase activity; GO:0004602 glutathione peroxidase activity; GO:0003824 catalytic activity; GO:0016491 oxidoreductase activity; GO:0016684 oxidoreductase activity, acting on peroxide as acceptor;	K00432	gpx; glutathione peroxidase [EC:1.11.1.9]	mdm00480 Glutathione metabolism - Malus domestica (apple); mdm00590 Arachidonic acid metabolism - Malus domestica (apple);	IPR012336;	Thioredoxin-like fold;
XP_021801368.1	dolichyl-diphosphooligosaccharide--protein glycosyltransferase subunit STT3B [Prunus avium]	83.832	8.3453	6.6	4	6	4	0.904	0.106	plasma membrane	GO:0006486 protein glycosylation; GO:0043413 macromolecule glycosylation; GO:0009101 glycoprotein biosynthetic process; GO:0044763 single-organism cellular process; GO:0044267 cellular protein metabolic process; GO:0009100 glycoprotein metabolic process; GO:0044699 single-organism process; GO:0009058 biosynthetic process; GO:0044238 primary metabolic process; GO:0044237 cellular metabolic process…	GO:0016020 membrane;	GO:0016757 transferase activity, transferring glycosyl groups; GO:0016758 transferase activity, transferring hexosyl groups; GO:0003824 catalytic activity; GO:0016740 transferase activity; GO:0004576 oligosaccharyl transferase activity;	K07151	STT3; dolichyl-diphosphooligosaccharide---protein glycosyltransferase [EC:2.4.99.18]	mdm04141 Protein processing in endoplasmic reticulum - Malus domestica (apple); mdm00510 N-Glycan biosynthesis - Malus domestica (apple); mdm01100 Metabolic pathways - Malus domestica (apple);
XP_021801374.1	G-type lectin S-receptor-like serine/threonine-protein kinase CES101 isoform X3 [Prunus avium]	81.964	1.5443	2.1	1	1	1			chloroplast	GO:0016310 phosphorylation; GO:1901071 glucosamine-containing compound metabolic process; GO:0006026 aminoglycan catabolic process; GO:0044267 cellular protein metabolic process; GO:0006032 chitin catabolic process; GO:1901072 glucosamine-containing compound catabolic process; GO:0044237 cellular metabolic process; GO:0006796 phosphate-containing compound metabolic process; GO:0071704 organic sub…		GO:0005524 ATP binding; GO:1901265 nucleoside phosphate binding; GO:0016773 phosphotransferase activity, alcohol group as acceptor; GO:0001882 nucleoside binding; GO:0043167 ion binding; GO:0004553 hydrolase activity, hydrolyzing O-glycosyl compounds; GO:0016787 hydrolase activity; GO:0004672 protein kinase activity; GO:0000166 nucleotide binding; GO:0004568 chitinase activity; GO:0097159 organic…				IPR029070; IPR011583; IPR013320; IPR017853; IPR011009; IPR001223; IPR000719; IPR013781;	Chitinase insertion domain; Chitinase II; Concanavalin A-like lectin/glucanase domain; Glycoside hydrolase superfamily; Protein kinase-like domain; Glycoside hydrolase family 18, catalytic domain; Protein kinase domain; Glycoside hydrolase, catalytic domain;
XP_021801388.1	"glutamate--tRNA ligase, chloroplastic/mitochondrial [Prunus avium]"	64.108	13.552	8.7	4	4	4	0.832	0.0181	chloroplast	GO:0006518 peptide metabolic process; GO:0006725 cellular aromatic compound metabolic process; GO:0044267 cellular protein metabolic process; GO:0044699 single-organism process; GO:0009058 biosynthetic process; GO:1901566 organonitrogen compound biosynthetic process; GO:0043039 tRNA aminoacylation; GO:0044237 cellular metabolic process; GO:0071704 organic substance metabolic process; GO:0008152 m…	GO:0044424 intracellular part; GO:0005623 cell; GO:0044464 cell part; GO:0005622 intracellular; GO:0005737 cytoplasm;	GO:0016876 ligase activity, forming aminoacyl-tRNA and related compounds; GO:1901265 nucleoside phosphate binding; GO:0016875 ligase activity, forming carbon-oxygen bonds; GO:0004818 glutamate-tRNA ligase activity; GO:0016874 ligase activity; GO:0097159 organic cyclic compound binding; GO:1901363 heterocyclic compound binding; GO:0000049 tRNA binding; GO:0003824 catalytic activity; GO:0032553 rib…	K01885	EARS; glutamyl-tRNA synthetase [EC:6.1.1.17]	mdm00860 Porphyrin and chlorophyll metabolism - Malus domestica (apple); mdm01110 Biosynthesis of secondary metabolites - Malus domestica (apple); mdm01100 Metabolic pathways - Malus domestica (apple); mdm00970 Aminoacyl-tRNA biosynthesis - Malus domestica (apple);	IPR014729; IPR020061; IPR033910; IPR008925; IPR020751; IPR020058;	Rossmann-like alpha/beta/alpha sandwich fold; Glutamyl/glutaminyl-tRNA synthetase, class Ib, alpha-bundle domain; Glutamyl-tRNA synthetase; Aminoacyl-tRNA synthetase, class I, anticodon-binding; Aminoacyl-tRNA synthetase, class I, anticodon-binding domain, subdomain 2; Glutamyl/glutaminyl-tRNA synthetase, class Ib, catalytic domain;
XP_021801394.1	probable serine/threonine-protein kinase SIS8 isoform X2 [Prunus avium]	112.88	11.132	4	3	3	3	0.965	0.711	nucleus	GO:0016310 phosphorylation; GO:0044267 cellular protein metabolic process; GO:0044238 primary metabolic process; GO:0044237 cellular metabolic process; GO:0006796 phosphate-containing compound metabolic process; GO:0071704 organic substance metabolic process; GO:0008152 metabolic process; GO:0006468 protein phosphorylation; GO:0006793 phosphorus metabolic process; GO:0044260 cellular macromolecul…		GO:0005524 ATP binding; GO:1901265 nucleoside phosphate binding; GO:0016773 phosphotransferase activity, alcohol group as acceptor; GO:0001882 nucleoside binding; GO:0043167 ion binding; GO:0004672 protein kinase activity; GO:0000166 nucleotide binding; GO:0097159 organic cyclic compound binding; GO:1901363 heterocyclic compound binding; GO:0032549 ribonucleoside binding; GO:0097367 carbohydrate …				IPR000719; IPR001245; IPR011009;	Protein kinase domain; Serine-threonine/tyrosine-protein kinase catalytic domain; Protein kinase-like domain;
XP_021801396.1	ribosome maturation protein SBDS [Prunus avium]	43.067	11.004	14.3	5	5	5	0.95	0.208	chloroplast	GO:0044085 cellular component biogenesis; GO:0016043 cellular component organization; GO:0034622 cellular macromolecular complex assembly; GO:0022613 ribonucleoprotein complex biogenesis; GO:0022618 ribonucleoprotein complex assembly; GO:0042254 ribosome biogenesis; GO:0042256 mature ribosome assembly; GO:0042255 ribosome assembly; GO:0043933 macromolecular complex subunit organization; GO:007182…		GO:0097159 organic cyclic compound binding; GO:1901363 heterocyclic compound binding; GO:0046914 transition metal ion binding; GO:0005488 binding; GO:0003676 nucleic acid binding; GO:0043167 ion binding; GO:0046872 metal ion binding; GO:0043169 cation binding; GO:0008270 zinc ion binding;	K14574	SDO1; ribosome maturation protein SDO1	mdm03008 Ribosome biogenesis in eukaryotes - Malus domestica (apple);	IPR018978; IPR003604; IPR019783;	Ribosome maturation protein SBDS, C-terminal; Zinc finger, U1-type; Ribosome maturation protein SBDS, N-terminal;
XP_021801411.1	receptor-like protein kinase HERK 1 [Prunus avium]	72.687	3.3332	8.6	5	7	1			chloroplast	GO:0016310 phosphorylation; GO:0044267 cellular protein metabolic process; GO:0044238 primary metabolic process; GO:0044237 cellular metabolic process; GO:0006796 phosphate-containing compound metabolic process; GO:0071704 organic substance metabolic process; GO:0008152 metabolic process; GO:0006468 protein phosphorylation; GO:0006793 phosphorus metabolic process; GO:0044260 cellular macromolecul…		GO:0005524 ATP binding; GO:1901265 nucleoside phosphate binding; GO:0016773 phosphotransferase activity, alcohol group as acceptor; GO:0001882 nucleoside binding; GO:0043167 ion binding; GO:0004672 protein kinase activity; GO:0000166 nucleotide binding; GO:0097159 organic cyclic compound binding; GO:1901363 heterocyclic compound binding; GO:0032549 ribonucleoside binding; GO:0097367 carbohydrate …				IPR000719; IPR001245; IPR024788; IPR013320; IPR011009;	Protein kinase domain; Serine-threonine/tyrosine-protein kinase catalytic domain; Malectin-like carbohydrate-binding domain; Concanavalin A-like lectin/glucanase domain; Protein kinase-like domain;
XP_021801416.1	NF-X1-type zinc finger protein NFXL1 [Prunus avium]	119.93	1.9888	0.9	1	1	1			nucleus	GO:0050794 regulation of cellular process; GO:0010468 regulation of gene expression; GO:0006355 regulation of transcription, DNA-templated; GO:0031326 regulation of cellular biosynthetic process; GO:0080090 regulation of primary metabolic process; GO:0060255 regulation of macromolecule metabolic process; GO:0019219 regulation of nucleobase-containing compound metabolic process; GO:0010556 regulat…	GO:0043226 organelle; GO:0043231 intracellular membrane-bounded organelle; GO:0043229 intracellular organelle; GO:0005634 nucleus; GO:0044464 cell part; GO:0005622 intracellular; GO:0044424 intracellular part; GO:0043227 membrane-bounded organelle; GO:0005623 cell;	GO:1901265 nucleoside phosphate binding; GO:0043167 ion binding; GO:0005515 protein binding; GO:0000166 nucleotide binding; GO:0008270 zinc ion binding; GO:0003700 transcription factor activity, sequence-specific DNA binding; GO:1901363 heterocyclic compound binding; GO:0097159 organic cyclic compound binding; GO:0046914 transition metal ion binding; GO:0005488 binding; GO:0001071 nucleic acid bi…	K12236			IPR000967; IPR001841; IPR012677; IPR001374; IPR019787;	Zinc finger, NF-X1-type; Zinc finger, RING-type; Nucleotide-binding alpha-beta plait domain; R3H domain; Zinc finger, PHD-finger;
XP_021801420.1	eukaryotic translation initiation factor 3 subunit M-like [Prunus avium]	46.236	215.2	40	13	23	13	0.989	0.662	cytoplasm		GO:0044464 cell part; GO:0005622 intracellular; GO:0005737 cytoplasm; GO:0032991 macromolecular complex; GO:0044424 intracellular part; GO:0005623 cell; GO:0043234 protein complex; GO:0044444 cytoplasmic part; GO:0005852 eukaryotic translation initiation factor 3 complex;	GO:0097159 organic cyclic compound binding; GO:1901363 heterocyclic compound binding; GO:0003723 RNA binding; GO:0008135 translation factor activity, RNA binding; GO:0005488 binding; GO:0003676 nucleic acid binding; GO:0003743 translation initiation factor activity; GO:0005515 protein binding;	K15030			IPR000717;	Proteasome component (PCI) domain;
XP_021801423.1	bifunctional aspartate aminotransferase and glutamate/aspartate-prephenate aminotransferase [Prunus avium]	51.397	93.449	27.7	10	16	10	0.701	0.000335	chloroplast,mitochondria	GO:0009058 biosynthetic process; GO:0008152 metabolic process;		GO:0097159 organic cyclic compound binding; GO:1901363 heterocyclic compound binding; GO:0003824 catalytic activity; GO:0005488 binding; GO:0043167 ion binding; GO:0043168 anion binding; GO:0048037 cofactor binding; GO:0030170 pyridoxal phosphate binding;	K15849	PAT; bifunctional aspartate aminotransferase and glutamate/aspartate-prephenate aminotransferase [EC:2.6.1.1 2.6.1.78 2.6.1.79]	mdm00400 Phenylalanine, tyrosine and tryptophan biosynthesis - Malus domestica (apple); mdm00350 Tyrosine metabolism - Malus domestica (apple); mdm00950 Isoquinoline alkaloid biosynthesis - Malus domestica (apple); mdm00960 Tropane, piperidine and pyridine alkaloid biosynthesis - Malus domestica (apple); mdm01230 Biosynthesis of amino acids - Malus domestica (apple); mdm01110 Biosynthesis of seco…	IPR015424; IPR004839; IPR015421; IPR015422;	Pyridoxal phosphate-dependent transferase; Aminotransferase, class I/classII; Pyridoxal phosphate-dependent transferase, major region, subdomain 1; Pyridoxal phosphate-dependent transferase, major region, subdomain 2;
XP_021801429.1	inactive LRR receptor-like serine/threonine-protein kinase BIR2 [Prunus avium]	29.323	2.1421	3.6	1	1	1	0.927	0.186	Golgi apparatus,plasma membrane							IPR032675;	Leucine-rich repeat domain, L domain-like;
XP_021801438.1	"uncharacterized protein LOC110745626, partial [Prunus avium]"	24.446	20.697	26.3	6	7	6	1.209	0.0568	chloroplast							IPR012336;	Thioredoxin-like fold;
XP_021801449.1	guanine nucleotide-binding protein subunit beta-like protein [Prunus avium]	36.25	184.36	45.6	15	30	15	0.806	0.000364	chloroplast			GO:0005515 protein binding; GO:0005488 binding;	K14753			IPR017986; IPR015943;	WD40-repeat-containing domain; WD40/YVTN repeat-like-containing domain;
XP_021801452.1	plastidic glucose transporter 4 [Prunus avium]	57.192	4.0895	4.4	2	2	2	0.884	0.123	chloroplast	GO:0006810 transport; GO:0055085 transmembrane transport; GO:0051179 localization; GO:0051234 establishment of localization;	GO:0031224 intrinsic component of membrane; GO:0016020 membrane; GO:0016021 integral component of membrane; GO:0044425 membrane part;	GO:0022892 substrate-specific transporter activity; GO:0022891 substrate-specific transmembrane transporter activity; GO:0022857 transmembrane transporter activity; GO:0005215 transporter activity;				IPR020846;	Major facilitator superfamily domain;
XP_021801459.1	actin-interacting protein 1-2 [Prunus avium]	66.146	134.09	25.8	13	20	13	0.803	1.69e-05	cytoplasm			GO:0005515 protein binding; GO:0005488 binding;				IPR017986; IPR015943;	WD40-repeat-containing domain; WD40/YVTN repeat-like-containing domain;
XP_021801463.1	"probable pre-mRNA-splicing factor ATP-dependent RNA helicase DEAH5, partial [Prunus avium]"	43.554	2.4261	4.8	2	3	2	1.244	0.00252	chloroplast			GO:0097159 organic cyclic compound binding; GO:1901363 heterocyclic compound binding; GO:0005488 binding; GO:0003676 nucleic acid binding;				IPR012340; IPR003029; IPR022967;	Nucleic acid-binding, OB-fold; S1 domain; RNA-binding domain, S1;
XP_021801472.1	uncharacterized protein LOC110745655 [Prunus avium]	33.281	11.744	18.3	4	4	4	0.984	0.797	plasma membrane				K08497	SEC20; protein transport protein SEC20	mdm04130 SNARE interactions in vesicular transport - Malus domestica (apple);
XP_021801481.1	ERAD-associated E3 ubiquitin-protein ligase component HRD3A [Prunus avium]	76.933	91.999	12.9	7	8	7	0.929	0.0225	mitochondria			GO:0005515 protein binding; GO:0005488 binding;	K14026	SEL1; SEL1 protein	mdm04141 Protein processing in endoplasmic reticulum - Malus domestica (apple);	IPR011990;	Tetratricopeptide-like helical domain;
XP_021801489.1	"probable polyribonucleotide nucleotidyltransferase 1, chloroplastic isoform X2 [Prunus avium]"	101.88	20.217	12.5	11	14	10	1.054	0.226	chloroplast	GO:0006725 cellular aromatic compound metabolic process; GO:0060255 regulation of macromolecule metabolic process; GO:0048519 negative regulation of biological process; GO:0044237 cellular metabolic process; GO:0071704 organic substance metabolic process; GO:0044270 cellular nitrogen compound catabolic process; GO:0008152 metabolic process; GO:0046483 heterocycle metabolic process; GO:0006139 nuc…		GO:0003723 RNA binding; GO:0000175 3'-5'-exoribonuclease activity; GO:0016896 exoribonuclease activity, producing 5'-phosphomonoesters; GO:0008408 3'-5' exonuclease activity; GO:0016787 hydrolase activity; GO:0016796 exonuclease activity, active with either ribo- or deoxyribonucleic acids and producing 5'-phosphomonoesters; GO:1901363 heterocyclic compound binding; GO:0097159 organic cyclic compo…	K00962	pnp; polyribonucleotide nucleotidyltransferase [EC:2.7.7.8]	mdm00240 Pyrimidine metabolism - Malus domestica (apple); mdm00230 Purine metabolism - Malus domestica (apple); mdm03018 RNA degradation - Malus domestica (apple);	IPR012340; IPR015847; IPR003029; IPR015848; IPR027408; IPR004087; IPR004088; IPR001247; IPR022967; IPR020568;	Nucleic acid-binding, OB-fold; Exoribonuclease, phosphorolytic domain 2; S1 domain; Polyribonucleotide nucleotidyltransferase, RNA-binding domain; PNPase/RNase PH domain; K Homology domain; K Homology domain, type 1; Exoribonuclease, phosphorolytic domain 1; RNA-binding domain, S1; Ribosomal protein S5 domain 2-type fold;
XP_021801503.1	pyrroline-5-carboxylate reductase-like [Prunus avium]	28.914	15.691	11.6	3	3	3	1.03	0.752	cytoplasm	GO:0016053 organic acid biosynthetic process; GO:0044699 single-organism process; GO:0009058 biosynthetic process; GO:1901566 organonitrogen compound biosynthetic process; GO:0044237 cellular metabolic process; GO:0009084 glutamine family amino acid biosynthetic process; GO:0071704 organic substance metabolic process; GO:0008152 metabolic process; GO:0006520 cellular amino acid metabolic process;…		GO:0016645 oxidoreductase activity, acting on the CH-NH group of donors; GO:0016646 oxidoreductase activity, acting on the CH-NH group of donors, NAD or NADP as acceptor; GO:0003824 catalytic activity; GO:0004735 pyrroline-5-carboxylate reductase activity; GO:0016491 oxidoreductase activity;	K00286	proC; pyrroline-5-carboxylate reductase [EC:1.5.1.2]	mdm00330 Arginine and proline metabolism - Malus domestica (apple); mdm01230 Biosynthesis of amino acids - Malus domestica (apple); mdm01110 Biosynthesis of secondary metabolites - Malus domestica (apple); mdm01100 Metabolic pathways - Malus domestica (apple);	IPR028939; IPR008927; IPR016040; IPR029036;	Pyrroline-5-carboxylate reductase, catalytic, N-terminal; 6-phosphogluconate dehydrogenase C-terminal domain-like; NAD(P)-binding domain; Pyrroline-5-carboxylate reductase, dimerisation domain;
XP_021801521.1	DNA-directed RNA polymerases II and IV subunit 5A-like [Prunus avium]	24.384	44.462	23.3	4	4	4	1.11	0.0023	cytoplasm	GO:0018130 heterocycle biosynthetic process; GO:0006725 cellular aromatic compound metabolic process; GO:0097659 nucleic acid-templated transcription; GO:0034654 nucleobase-containing compound biosynthetic process; GO:1901360 organic cyclic compound metabolic process; GO:0006807 nitrogen compound metabolic process; GO:0032774 RNA biosynthetic process; GO:0009058 biosynthetic process; GO:0044238 p…	GO:0043226 organelle; GO:0043231 intracellular membrane-bounded organelle; GO:0043229 intracellular organelle; GO:0005634 nucleus; GO:0044464 cell part; GO:0005622 intracellular; GO:0044424 intracellular part; GO:0043227 membrane-bounded organelle; GO:0005623 cell;	GO:0097159 organic cyclic compound binding; GO:1901363 heterocyclic compound binding; GO:0003677 DNA binding; GO:0016779 nucleotidyltransferase activity; GO:0034062 5'-3' RNA polymerase activity; GO:0003824 catalytic activity; GO:0097747 RNA polymerase activity; GO:0005488 binding; GO:0003676 nucleic acid binding; GO:0003899 DNA-directed 5'-3' RNA polymerase activity; GO:0016740 transferase activ…	K03013	RPB5; DNA-directed RNA polymerases I, II, and III subunit RPABC1	mdm03020 RNA polymerase - Malus domestica (apple); mdm00240 Pyrimidine metabolism - Malus domestica (apple); mdm00230 Purine metabolism - Malus domestica (apple); mdm01100 Metabolic pathways - Malus domestica (apple);	IPR005571; IPR000783;	RNA polymerase, Rpb5, N-terminal; RNA polymerase, subunit H/Rpb5 C-terminal;
XP_021801524.1	uncharacterized protein LOC110745707 [Prunus avium]	13.931	3.9789	24.2	3	3	3	1.013	0.714	nucleus
XP_021801531.1	60S ribosomal protein L14-1-like [Prunus avium]	15.447	56.319	38.1	6	13	0			cytoplasm	GO:0006518 peptide metabolic process; GO:0043043 peptide biosynthetic process; GO:0044267 cellular protein metabolic process; GO:0006807 nitrogen compound metabolic process; GO:0009058 biosynthetic process; GO:0043603 cellular amide metabolic process; GO:0044238 primary metabolic process; GO:1901566 organonitrogen compound biosynthetic process; GO:1901576 organic substance biosynthetic process; G…	GO:0005840 ribosome; GO:0043226 organelle; GO:0043229 intracellular organelle; GO:0043232 intracellular non-membrane-bounded organelle; GO:0044464 cell part; GO:0005622 intracellular; GO:0005737 cytoplasm; GO:0032991 macromolecular complex; GO:0044424 intracellular part; GO:1990904 ribonucleoprotein complex; GO:0005623 cell; GO:0030529 intracellular ribonucleoprotein complex; GO:0044444 cytoplasm…	GO:0003735 structural constituent of ribosome; GO:0005198 structural molecule activity;	K02875	RP-L14e; large subunit ribosomal protein L14e	mdm03010 Ribosome - Malus domestica (apple);	IPR008991; IPR002784; IPR014722;	Translation protein SH3-like domain; Ribosomal protein L14e domain; Ribosomal protein L2 domain 2;
XP_021801536.1	"multiple organellar RNA editing factor 2, chloroplastic-like [Prunus avium]"	27.803	8.7824	12.1	3	5	3	0.793	0.0005	chloroplast
XP_021801539.1	eukaryotic translation initiation factor [Prunus avium]	24.005	3.9983	9.9	2	3	2	0.904	0.186	mitochondria	GO:0006518 peptide metabolic process; GO:0043043 peptide biosynthetic process; GO:0044267 cellular protein metabolic process; GO:0006807 nitrogen compound metabolic process; GO:0009058 biosynthetic process; GO:0043603 cellular amide metabolic process; GO:0044238 primary metabolic process; GO:1901566 organonitrogen compound biosynthetic process; GO:0044237 cellular metabolic process; GO:1901576 or…	GO:0044424 intracellular part; GO:0005623 cell; GO:0044464 cell part; GO:0005622 intracellular; GO:0005737 cytoplasm;	GO:0097159 organic cyclic compound binding; GO:1901363 heterocyclic compound binding; GO:0008135 translation factor activity, RNA binding; GO:0003723 RNA binding; GO:0005488 binding; GO:0003676 nucleic acid binding; GO:0003743 translation initiation factor activity;	K03259	EIF4E; translation initiation factor 4E	mdm03013 RNA transport - Malus domestica (apple);
XP_021801551.1	heterogeneous nuclear ribonucleoprotein 1 [Prunus avium]	47	107.27	12.6	3	4	3	0.819	0.0259	nucleus			GO:0097159 organic cyclic compound binding; GO:1901363 heterocyclic compound binding; GO:0003723 RNA binding; GO:1901265 nucleoside phosphate binding; GO:0005488 binding; GO:0003676 nucleic acid binding; GO:0000166 nucleotide binding; GO:0036094 small molecule binding;	K14411	MSI; RNA-binding protein Musashi	mdm03015 mRNA surveillance pathway - Malus domestica (apple);	IPR034131; IPR000504; IPR012677;	DAZ-associated protein 1, RNA recognition motif 2; RNA recognition motif domain; Nucleotide-binding alpha-beta plait domain;
XP_021801552.1	uncharacterized protein LOC110745731 [Prunus avium]	147.24	193.37	21.4	28	34	28	0.993	0.7	peroxisome	GO:0008152 metabolic process; GO:0055114 oxidation-reduction process; GO:0044710 single-organism metabolic process; GO:0044699 single-organism process; GO:0044238 primary metabolic process; GO:0005975 carbohydrate metabolic process; GO:0071704 organic substance metabolic process;		GO:1901265 nucleoside phosphate binding; GO:0043167 ion binding; GO:0016829 lyase activity; GO:0000166 nucleotide binding; GO:0008270 zinc ion binding; GO:0048037 cofactor binding; GO:0016491 oxidoreductase activity; GO:0097159 organic cyclic compound binding; GO:0016614 oxidoreductase activity, acting on CH-OH group of donors; GO:1901363 heterocyclic compound binding; GO:0016616 oxidoreductase a…				IPR013785; IPR006115; IPR013328; IPR008927; IPR010737; IPR029154; IPR031475; IPR016040;	Aldolase-type TIM barrel; 6-phosphogluconate dehydrogenase, NADP-binding; 6-phosphogluconate dehydrogenase, domain 2; 6-phosphogluconate dehydrogenase C-terminal domain-like; Putative sugar-binding, N-terminal domain; 3-hydroxyisobutyrate dehydrogenase, NAD-binding domain; Putative nucleotide-binding C-terminal domain; NAD(P)-binding domain;
XP_021801563.1	cinnamoyl-CoA reductase 1-like [Prunus avium]	25.923	1.7446	11	2	2	1	0.944	0.443	cytoplasm	GO:0044711 single-organism biosynthetic process; GO:0055114 oxidation-reduction process; GO:0008202 steroid metabolic process; GO:1901360 organic cyclic compound metabolic process; GO:0044699 single-organism process; GO:0009058 biosynthetic process; GO:0044238 primary metabolic process; GO:1901576 organic substance biosynthetic process; GO:0071704 organic substance metabolic process; GO:0008610 l…		GO:0016229 steroid dehydrogenase activity; GO:0016614 oxidoreductase activity, acting on CH-OH group of donors; GO:0016616 oxidoreductase activity, acting on the CH-OH group of donors, NAD or NADP as acceptor; GO:0033764 steroid dehydrogenase activity, acting on the CH-OH group of donors, NAD or NADP as acceptor; GO:0003824 catalytic activity; GO:0003854 3-beta-hydroxy-delta5-steroid dehydrogenas…				IPR002225; IPR016040;	3-beta hydroxysteroid dehydrogenase/isomerase; NAD(P)-binding domain;
XP_021801566.1	pathogenesis-related protein PR-4 [Prunus avium]	15.806	139.16	24.7	2	5	2	1.997	0.0126	chloroplast	GO:0050832 defense response to fungus; GO:0009605 response to external stimulus; GO:0009620 response to fungus; GO:0006950 response to stress; GO:0042742 defense response to bacterium; GO:0098542 defense response to other organism; GO:0006952 defense response; GO:0043207 response to external biotic stimulus; GO:0050896 response to stimulus; GO:0051707 response to other organism; GO:0009617 respon…						IPR001153; IPR009009;	Barwin domain; RlpA-like protein, double-psi beta-barrel domain;
XP_021801586.1	uncharacterized protein LOC110745751 [Prunus avium]	47.858	13.328	18	7	7	7	1.605	0.0147	chloroplast							IPR004328;	BRO1 domain;
XP_021801588.1	LOW QUALITY PROTEIN: alpha-galactosidase 3 [Prunus avium]	47.777	118.95	19.3	7	13	7	1.592	0.000318	chloroplast	GO:0008152 metabolic process; GO:0005975 carbohydrate metabolic process; GO:0044238 primary metabolic process; GO:0071704 organic substance metabolic process;		GO:0004553 hydrolase activity, hydrolyzing O-glycosyl compounds; GO:0016787 hydrolase activity; GO:0003824 catalytic activity; GO:0016798 hydrolase activity, acting on glycosyl bonds;	K07407	E3.2.1.22B; alpha-galactosidase [EC:3.2.1.22]	mdm00561 Glycerolipid metabolism - Malus domestica (apple); mdm00600 Sphingolipid metabolism - Malus domestica (apple); mdm00052 Galactose metabolism - Malus domestica (apple); mdm00603 Glycosphingolipid biosynthesis - globo and isoglobo series - Malus domestica (apple); mdm01100 Metabolic pathways - Malus domestica (apple);	IPR013785; IPR013780; IPR017853;	Aldolase-type TIM barrel; Glycosyl hydrolase, all-beta; Glycoside hydrolase superfamily;
XP_021801590.1	expansin-A8-like [Prunus avium]	26.874	30.289	12.6	2	3	1	1.214	0.29	extracellular	GO:0071554 cell wall organization or biogenesis; GO:0009664 plant-type cell wall organization; GO:0016043 cellular component organization; GO:0071555 cell wall organization; GO:0045229 external encapsulating structure organization; GO:0009987 cellular process; GO:0071669 plant-type cell wall organization or biogenesis; GO:0071840 cellular component organization or biogenesis;	GO:0005576 extracellular region;					IPR009009; IPR007112; IPR007117;	RlpA-like protein, double-psi beta-barrel domain; Expansin/pollen allergen, DPBB domain; Expansin, cellulose-binding-like domain;
XP_021801592.1	"superoxide dismutase [Mn], mitochondrial [Prunus avium]"	26.037	133.87	27	6	15	5	0.959	0.179	mitochondria	GO:0006801 superoxide metabolic process; GO:0008152 metabolic process; GO:0072593 reactive oxygen species metabolic process; GO:0055114 oxidation-reduction process; GO:0044710 single-organism metabolic process; GO:0044699 single-organism process; GO:0009987 cellular process; GO:0044237 cellular metabolic process;		GO:0004784 superoxide dismutase activity; GO:0003824 catalytic activity; GO:0016721 oxidoreductase activity, acting on superoxide radicals as acceptor; GO:0005488 binding; GO:0043167 ion binding; GO:0016209 antioxidant activity; GO:0043169 cation binding; GO:0046872 metal ion binding; GO:0016491 oxidoreductase activity;	K04564	SOD2; superoxide dismutase, Fe-Mn family [EC:1.15.1.1]	mdm04146 Peroxisome - Malus domestica (apple);	IPR019831; IPR019832;	Manganese/iron superoxide dismutase, N-terminal; Manganese/iron superoxide dismutase, C-terminal;
XP_021801593.1	probable chalcone--flavonone isomerase 3 [Prunus avium]	23.414	124.58	44	6	9	6	0.555	0.000956	cytoskeleton	GO:0008152 metabolic process; GO:0009058 biosynthetic process; GO:0009813 flavonoid biosynthetic process; GO:0009812 flavonoid metabolic process; GO:1901576 organic substance biosynthetic process; GO:0071704 organic substance metabolic process;		GO:0016872 intramolecular lyase activity; GO:0045430 chalcone isomerase activity; GO:0016853 isomerase activity; GO:0003824 catalytic activity;	K01859	E5.5.1.6; chalcone isomerase [EC:5.5.1.6]	mdm00941 Flavonoid biosynthesis - Malus domestica (apple); mdm01110 Biosynthesis of secondary metabolites - Malus domestica (apple); mdm01100 Metabolic pathways - Malus domestica (apple);	IPR016088; IPR016087;	Chalcone isomerase, 3-layer sandwich; Chalcone isomerase;
XP_021801595.1	40S ribosomal protein S26-3 [Prunus avium]	14.825	66.024	42.6	6	8	4	0.891	0.0172	cytoplasm	GO:0006518 peptide metabolic process; GO:0043043 peptide biosynthetic process; GO:0044267 cellular protein metabolic process; GO:0006807 nitrogen compound metabolic process; GO:0009058 biosynthetic process; GO:0043603 cellular amide metabolic process; GO:0044238 primary metabolic process; GO:1901566 organonitrogen compound biosynthetic process; GO:1901576 organic substance biosynthetic process; G…	GO:0005840 ribosome; GO:0043226 organelle; GO:0043229 intracellular organelle; GO:0043232 intracellular non-membrane-bounded organelle; GO:0044464 cell part; GO:0005622 intracellular; GO:0005737 cytoplasm; GO:0032991 macromolecular complex; GO:0044424 intracellular part; GO:1990904 ribonucleoprotein complex; GO:0005623 cell; GO:0030529 intracellular ribonucleoprotein complex; GO:0044444 cytoplasm…	GO:0003735 structural constituent of ribosome; GO:0005198 structural molecule activity;	K02976	RP-S26e; small subunit ribosomal protein S26e	mdm03010 Ribosome - Malus domestica (apple);
XP_021801606.1	coiled-coil domain-containing protein 12 [Prunus avium]	17.28	6.5302	21.9	3	4	3	1.106	0.0926	nucleus				K12871	CCDC12; coiled-coil domain-containing protein 12	mdm03040 Spliceosome - Malus domestica (apple);
XP_021801607.1	lysosomal Pro-X carboxypeptidase [Prunus avium]	59.521	54.223	11.3	8	14	8	1.627	4.94e-06	chloroplast	GO:0006508 proteolysis; GO:0008152 metabolic process; GO:0043170 macromolecule metabolic process; GO:0019538 protein metabolic process; GO:0044238 primary metabolic process; GO:0071704 organic substance metabolic process;		GO:0070011 peptidase activity, acting on L-amino acid peptides; GO:0016787 hydrolase activity; GO:0008233 peptidase activity; GO:0003824 catalytic activity; GO:0017171 serine hydrolase activity; GO:0008236 serine-type peptidase activity;	K01285			IPR029058;	Alpha/Beta hydrolase fold;
XP_021801615.1	"AP-4 complex subunit epsilon, partial [Prunus avium]"	60.765	202.23	21.1	13	16	13	0.91	0.00844	cytoplasm	GO:0045184 establishment of protein localization; GO:0006810 transport; GO:0046907 intracellular transport; GO:0070727 cellular macromolecule localization; GO:0051649 establishment of localization in cell; GO:0016192 vesicle-mediated transport; GO:0006886 intracellular protein transport; GO:0071702 organic substance transport; GO:0008104 protein localization; GO:0033036 macromolecule localization…	GO:0016020 membrane; GO:0044464 cell part; GO:0005622 intracellular; GO:0098796 membrane protein complex; GO:0044425 membrane part; GO:0048475 coated membrane; GO:0005737 cytoplasm; GO:0032991 macromolecular complex; GO:0044424 intracellular part; GO:0030117 membrane coat; GO:0005623 cell; GO:0043234 protein complex; GO:0044444 cytoplasmic part;	GO:0005488 binding;	K12400			IPR011989; IPR016024; IPR002553;	Armadillo-like helical; Armadillo-type fold; Clathrin/coatomer adaptor, adaptin-like, N-terminal;
XP_021801626.1	"psbP domain-containing protein 2, chloroplastic [Prunus avium]"	26.138	15.505	13.5	2	2	2	1.254	0.053	chloroplast	GO:0008152 metabolic process; GO:0044237 cellular metabolic process; GO:0009987 cellular process; GO:0015979 photosynthesis;	GO:0016020 membrane; GO:0009523 photosystem II; GO:0019898 extrinsic component of membrane; GO:0098796 membrane protein complex; GO:0009654 photosystem II oxygen evolving complex; GO:0042651 thylakoid membrane; GO:0032991 macromolecular complex; GO:0044424 intracellular part; GO:0005623 cell; GO:0034357 photosynthetic membrane; GO:0009521 photosystem; GO:1902494 catalytic complex; GO:0044425 memb…	GO:0043169 cation binding; GO:0046872 metal ion binding; GO:0005509 calcium ion binding; GO:0005488 binding; GO:0043167 ion binding;				IPR016123;	Mog1/PsbP, alpha/beta/alpha sandwich;
XP_021801639.1	alcohol dehydrogenase-like 6 isoform X4 [Prunus avium]	40.956	11.847	6.6	2	2	2	0.79	0.0072	cytoplasm	GO:0044699 single-organism process; GO:0008152 metabolic process; GO:0055114 oxidation-reduction process; GO:0044710 single-organism metabolic process;		GO:0046914 transition metal ion binding; GO:0003824 catalytic activity; GO:0005488 binding; GO:0043167 ion binding; GO:0046872 metal ion binding; GO:0043169 cation binding; GO:0008270 zinc ion binding; GO:0016491 oxidoreductase activity;	K00001	E1.1.1.1; alcohol dehydrogenase [EC:1.1.1.1]	mdm00071 Fatty acid degradation - Malus domestica (apple); mdm00350 Tyrosine metabolism - Malus domestica (apple); mdm01110 Biosynthesis of secondary metabolites - Malus domestica (apple); mdm01100 Metabolic pathways - Malus domestica (apple); mdm00010 Glycolysis / Gluconeogenesis - Malus domestica (apple);	IPR011032; IPR016040; IPR013154; IPR013149;	GroES-like; NAD(P)-binding domain; Alcohol dehydrogenase, N-terminal; Alcohol dehydrogenase, C-terminal;
XP_021801641.1	uncharacterized protein LOC110745805 [Prunus avium]	39.299	18.19	17.2	6	7	6	0.99	0.906	cytoplasm	GO:0044699 single-organism process; GO:0008152 metabolic process; GO:0055114 oxidation-reduction process; GO:0044710 single-organism metabolic process;		GO:0003824 catalytic activity; GO:0016491 oxidoreductase activity;				IPR000683; IPR004104; IPR016040;	Oxidoreductase, N-terminal; Oxidoreductase, C-terminal; NAD(P)-binding domain;
XP_021801682.1	adenylate kinase isoenzyme 6 homolog [Prunus avium]	19.659	1.9241	5.2	1	1	1	1.303	0.005	chloroplast			GO:0005524 ATP binding; GO:1901265 nucleoside phosphate binding; GO:0004017 adenylate kinase activity; GO:0019205 nucleobase-containing compound kinase activity; GO:0001882 nucleoside binding; GO:0043167 ion binding; GO:0000166 nucleotide binding; GO:0016776 phosphotransferase activity, phosphate group as acceptor; GO:0019201 nucleotide kinase activity; GO:0097159 organic cyclic compound binding;…	K18532	AK6; adenylate kinase [EC:2.7.4.3]	mdm03008 Ribosome biogenesis in eukaryotes - Malus domestica (apple); mdm00230 Purine metabolism - Malus domestica (apple); mdm01110 Biosynthesis of secondary metabolites - Malus domestica (apple); mdm01100 Metabolic pathways - Malus domestica (apple);	IPR027417;	P-loop containing nucleoside triphosphate hydrolase;
XP_021801686.1	uncharacterized protein LOC110745845 [Prunus avium]	12.109	4.8791	25.9	2	3	2	0.877	0.0218	chloroplast
XP_021801687.1	NADPH-dependent 1-acyldihydroxyacetone phosphate reductase-like [Prunus avium]	30.053	36.091	15.2	3	5	3	1.116	0.0495	cytoplasm			GO:0003824 catalytic activity; GO:0016491 oxidoreductase activity;				IPR016040;	NAD(P)-binding domain;
XP_021801691.1	uncharacterized protein LOC110745851 isoform X2 [Prunus avium]	48.431	13.608	7.4	3	3	3	0.922	0.327	cytoplasm
XP_021801694.1	GTPase-activating protein GYP1-like [Prunus avium]	52.858	4.4778	5	2	2	2	0.812	0.016	nucleus				K20360			IPR000195;	Rab-GTPase-TBC domain;
XP_021801695.1	uncharacterized protein LOC110745855 [Prunus avium]	44.707	5.3191	11.6	4	5	4	0.991	0.92	chloroplast
XP_021801701.1	cytochrome P450 71A1-like [Prunus avium]	58.724	3.1461	5.4	3	3	3	1.281	0.00112	chloroplast	GO:0044699 single-organism process; GO:0008152 metabolic process; GO:0055114 oxidation-reduction process; GO:0044710 single-organism metabolic process;		GO:0097159 organic cyclic compound binding; GO:1901363 heterocyclic compound binding; GO:0020037 heme binding; GO:0005506 iron ion binding; GO:0046914 transition metal ion binding; GO:0003824 catalytic activity; GO:0005488 binding; GO:0043167 ion binding; GO:0043169 cation binding; GO:0046872 metal ion binding; GO:0016705 oxidoreductase activity, acting on paired donors, with incorporation or red…
XP_021801703.1	cytochrome P450 71A1-like [Prunus avium]	57.753	2.2039	2.5	1	2	1	1.108	0.0343	chloroplast	GO:0044699 single-organism process; GO:0008152 metabolic process; GO:0055114 oxidation-reduction process; GO:0044710 single-organism metabolic process;		GO:0097159 organic cyclic compound binding; GO:1901363 heterocyclic compound binding; GO:0020037 heme binding; GO:0005506 iron ion binding; GO:0046914 transition metal ion binding; GO:0003824 catalytic activity; GO:0005488 binding; GO:0043167 ion binding; GO:0043169 cation binding; GO:0046872 metal ion binding; GO:0016705 oxidoreductase activity, acting on paired donors, with incorporation or red…
XP_021801711.1	protein argonaute 1-like [Prunus avium]	121.25	86.423	21.7	21	32	12	1.011	0.324	nucleus			GO:0097159 organic cyclic compound binding; GO:1901363 heterocyclic compound binding; GO:0005515 protein binding; GO:0005488 binding; GO:0003676 nucleic acid binding;	K11593			IPR032472; IPR014811; IPR003165; IPR024357; IPR032473; IPR003100; IPR032474; IPR012337;	Argonaute linker 2 domain; Argonaute, linker 1 domain; Piwi domain; Argonaut, glycine-rich domain; Protein argonaute, Mid domain; PAZ domain; Protein argonaute, N-terminal; Ribonuclease H-like domain;
XP_021801718.1	"elongation factor Tu, chloroplastic [Prunus avium]"	52.661	240.98	44.2	16	45	11	1.086	0.105	chloroplast	GO:0006518 peptide metabolic process; GO:0006414 translational elongation; GO:0043043 peptide biosynthetic process; GO:0044267 cellular protein metabolic process; GO:0006807 nitrogen compound metabolic process; GO:0009058 biosynthetic process; GO:0043603 cellular amide metabolic process; GO:0044238 primary metabolic process; GO:1901566 organonitrogen compound biosynthetic process; GO:1901576 orga…	GO:0005623 cell; GO:0005622 intracellular; GO:0044464 cell part;	GO:0003723 RNA binding; GO:1901265 nucleoside phosphate binding; GO:0003746 translation elongation factor activity; GO:0001882 nucleoside binding; GO:0043167 ion binding; GO:0016817 hydrolase activity, acting on acid anhydrides; GO:0016787 hydrolase activity; GO:0000166 nucleotide binding; GO:0017111 nucleoside-triphosphatase activity; GO:1901363 heterocyclic compound binding; GO:0097159 organic …	K02358			IPR009001; IPR027417; IPR000795; IPR033720; IPR005225; IPR004160; IPR004161; IPR009000;	Translation elongation factor EF1A/initiation factor IF2gamma, C-terminal; P-loop containing nucleoside triphosphate hydrolase; Transcription factor, GTP-binding domain; Elongation factor Tu, domain 2; Small GTP-binding protein domain; Translation elongation factor EFTu/EF1A, C-terminal; Translation elongation factor EFTu-like, domain 2; Translation protein, beta-barrel domain;
XP_021801724.1	protein argonaute 1-like [Prunus avium]	118.72	290.91	28.9	28	49	19	1.05	0.208	nucleus			GO:0097159 organic cyclic compound binding; GO:1901363 heterocyclic compound binding; GO:0005515 protein binding; GO:0005488 binding; GO:0003676 nucleic acid binding;	K11593			IPR032472; IPR014811; IPR003165; IPR032473; IPR003100; IPR024357; IPR032474; IPR012337;	Argonaute linker 2 domain; Argonaute, linker 1 domain; Piwi domain; Protein argonaute, Mid domain; PAZ domain; Argonaut, glycine-rich domain; Protein argonaute, N-terminal; Ribonuclease H-like domain;
XP_021801726.1	protein NBR1 homolog [Prunus avium]	84.968	9.3878	6.3	5	5	5	1.06	0.193	nucleus			GO:0043169 cation binding; GO:0046872 metal ion binding; GO:0005515 protein binding; GO:0008270 zinc ion binding; GO:0046914 transition metal ion binding; GO:0005488 binding; GO:0043167 ion binding;	K17987			IPR000270; IPR032350; IPR000433; IPR009060;	PB1 domain; Next to BRCA1, central domain; Zinc finger, ZZ-type; UBA-like;
XP_021801730.1	DEAD-box ATP-dependent RNA helicase 30 isoform X2 [Prunus avium]	68.261	15.196	13.6	7	7	6	1.008	0.843	cytoplasm			GO:0005524 ATP binding; GO:1901265 nucleoside phosphate binding; GO:0001882 nucleoside binding; GO:0043167 ion binding; GO:0000166 nucleotide binding; GO:0097159 organic cyclic compound binding; GO:1901363 heterocyclic compound binding; GO:0032549 ribonucleoside binding; GO:0097367 carbohydrate derivative binding; GO:0032553 ribonucleotide binding; GO:0005488 binding; GO:0003676 nucleic acid bind…	K12823	DDX5; ATP-dependent RNA helicase DDX5/DBP2 [EC:3.6.4.13]	mdm03040 Spliceosome - Malus domestica (apple);	IPR011545; IPR014014; IPR014001; IPR027417; IPR001650;	DEAD/DEAH box helicase domain; RNA helicase, DEAD-box type, Q motif; Helicase superfamily 1/2, ATP-binding domain; P-loop containing nucleoside triphosphate hydrolase; Helicase, C-terminal;
XP_021801735.1	histone deacetylase 6 [Prunus avium]	52.374	8.6295	11.3	4	4	4	0.961	0.449	nucleus	GO:0016043 cellular component organization; GO:0016570 histone modification; GO:0044267 cellular protein metabolic process; GO:0044238 primary metabolic process; GO:0044237 cellular metabolic process; GO:0071704 organic substance metabolic process; GO:0008152 metabolic process; GO:0051276 chromosome organization; GO:0035601 protein deacylation; GO:0006996 organelle organization; GO:0044260 cellul…		GO:0004407 histone deacetylase activity; GO:0019213 deacetylase activity; GO:0016787 hydrolase activity; GO:0016811 hydrolase activity, acting on carbon-nitrogen (but not peptide) bonds, in linear amides; GO:0033558 protein deacetylase activity; GO:0003824 catalytic activity; GO:0016810 hydrolase activity, acting on carbon-nitrogen (but not peptide) bonds;	K06067			IPR023801;	Histone deacetylase domain;
XP_021801738.1	AP-1 complex subunit mu-2-like [Prunus avium]	49.185	13.972	14.5	6	7	4	1.058	0.431	cytoplasm	GO:0045184 establishment of protein localization; GO:0006810 transport; GO:0046907 intracellular transport; GO:0070727 cellular macromolecule localization; GO:0051649 establishment of localization in cell; GO:0016192 vesicle-mediated transport; GO:0006886 intracellular protein transport; GO:0071702 organic substance transport; GO:0008104 protein localization; GO:0033036 macromolecule localization…	GO:0016020 membrane; GO:0030119 AP-type membrane coat adaptor complex; GO:0098796 membrane protein complex; GO:0048475 coated membrane; GO:0005737 cytoplasm; GO:0032991 macromolecular complex; GO:0044424 intracellular part; GO:0005623 cell; GO:0044464 cell part; GO:0005622 intracellular; GO:0044425 membrane part; GO:0030131 clathrin adaptor complex; GO:0030118 clathrin coat; GO:0030117 membrane c…		K12393			IPR028565; IPR022775; IPR011012;	Mu homology domain; AP complex, mu/sigma subunit; Longin-like domain;
XP_021801739.1	small nuclear ribonucleoprotein-associated protein B'-like [Prunus avium]	30.15	10.038	11.6	3	3	1	1.208	0.0144	chloroplast				K11086	SNRPB; small nuclear ribonucleoprotein B and B'	mdm03040 Spliceosome - Malus domestica (apple);	IPR001163; IPR010920;	LSM domain, eukaryotic/archaea-type; LSM domain;
XP_021801742.1	probable serine/threonine-protein kinase WNK3 isoform X3 [Prunus avium]	70.295	1.6804	1.3	1	1	1	1.59	0.000184	nucleus	GO:0016310 phosphorylation; GO:0044267 cellular protein metabolic process; GO:0044238 primary metabolic process; GO:0044237 cellular metabolic process; GO:0006796 phosphate-containing compound metabolic process; GO:0071704 organic substance metabolic process; GO:0008152 metabolic process; GO:0006468 protein phosphorylation; GO:0006793 phosphorus metabolic process; GO:0044260 cellular macromolecul…		GO:0005524 ATP binding; GO:1901265 nucleoside phosphate binding; GO:0016773 phosphotransferase activity, alcohol group as acceptor; GO:0001882 nucleoside binding; GO:0043167 ion binding; GO:0004672 protein kinase activity; GO:0000166 nucleotide binding; GO:0097159 organic cyclic compound binding; GO:1901363 heterocyclic compound binding; GO:0032549 ribonucleoside binding; GO:0097367 carbohydrate …	K08867			IPR000719; IPR011009;	Protein kinase domain; Protein kinase-like domain;
XP_021801743.1	sucrose synthase 6-like isoform X2 [Prunus avium]	101.56	229.85	31.2	26	41	22	1.437	1.68e-05	cytoplasm	GO:0044723 single-organism carbohydrate metabolic process; GO:0008152 metabolic process; GO:0005985 sucrose metabolic process; GO:0044262 cellular carbohydrate metabolic process; GO:0044710 single-organism metabolic process; GO:0044763 single-organism cellular process; GO:0044699 single-organism process; GO:0009311 oligosaccharide metabolic process; GO:0005984 disaccharide metabolic process; GO:0…		GO:0016758 transferase activity, transferring hexosyl groups; GO:0003824 catalytic activity; GO:0035251 UDP-glucosyltransferase activity; GO:0008194 UDP-glycosyltransferase activity; GO:0046527 glucosyltransferase activity; GO:0016757 transferase activity, transferring glycosyl groups; GO:0016157 sucrose synthase activity; GO:0016740 transferase activity;	K00695	E2.4.1.13; sucrose synthase [EC:2.4.1.13]	mdm00500 Starch and sucrose metabolism - Malus domestica (apple); mdm01100 Metabolic pathways - Malus domestica (apple);	IPR000368; IPR001296;	Sucrose synthase; Glycosyl transferase, family 1;
XP_021801744.1	"quinolinate synthase, chloroplastic [Prunus avium]"	80.823	3.3123	2.6	2	2	2	1.381	0.00268	chloroplast	GO:0051188 cofactor biosynthetic process; GO:0009165 nucleotide biosynthetic process; GO:0019362 pyridine nucleotide metabolic process; GO:0006725 cellular aromatic compound metabolic process; GO:0046496 nicotinamide nucleotide metabolic process; GO:0009117 nucleotide metabolic process; GO:0044699 single-organism process; GO:0009058 biosynthetic process; GO:0019363 pyridine nucleotide biosyntheti…		GO:0051539 4 iron, 4 sulfur cluster binding; GO:0008987 quinolinate synthetase A activity; GO:0003824 catalytic activity; GO:0005488 binding; GO:0051536 iron-sulfur cluster binding; GO:0051540 metal cluster binding;	K03517	nadA; quinolinate synthase [EC:2.5.1.72]	mdm00760 Nicotinate and nicotinamide metabolism - Malus domestica (apple); mdm01100 Metabolic pathways - Malus domestica (apple);	IPR003808;	Fe-S metabolism associated domain, SufE-like;
XP_021801745.1	manganese-dependent ADP-ribose/CDP-alcohol diphosphatase [Prunus avium]	37.751	77.883	25.4	7	10	7	1.173	0.0116	cytoplasm			GO:0016787 hydrolase activity; GO:0003824 catalytic activity;	K01517	ADPRM; manganese-dependent ADP-ribose/CDP-alcohol diphosphatase [EC:3.6.1.13 3.6.1.16 3.6.1.53]	mdm00564 Glycerophospholipid metabolism - Malus domestica (apple); mdm00230 Purine metabolism - Malus domestica (apple);	IPR029052; IPR004843;	Metallo-dependent phosphatase-like; Calcineurin-like phosphoesterase domain, ApaH type;
XP_021801746.1	high-affinity nitrate transporter 3.1-like [Prunus avium]	22.243	4.5627	10.3	2	2	2	1.243	0.00966	plasma membrane	GO:0006810 transport; GO:0006820 anion transport; GO:0001101 response to acid chemical; GO:0042221 response to chemical; GO:0010167 response to nitrate; GO:0006811 ion transport; GO:0015706 nitrate transport; GO:1901698 response to nitrogen compound; GO:1901700 response to oxygen-containing compound; GO:0010035 response to inorganic substance; GO:0051179 localization; GO:0050896 response to stimu…
XP_021801756.1	CCR4-NOT transcription complex subunit 3 [Prunus avium]	98.287	35.547	7.9	6	7	6	0.888	0.13	nucleus	GO:0050794 regulation of cellular process; GO:0010468 regulation of gene expression; GO:0006355 regulation of transcription, DNA-templated; GO:0031326 regulation of cellular biosynthetic process; GO:0080090 regulation of primary metabolic process; GO:0060255 regulation of macromolecule metabolic process; GO:0019219 regulation of nucleobase-containing compound metabolic process; GO:0010556 regulat…	GO:0043226 organelle; GO:0043231 intracellular membrane-bounded organelle; GO:0043229 intracellular organelle; GO:0005634 nucleus; GO:0044464 cell part; GO:0005622 intracellular; GO:0044424 intracellular part; GO:0043227 membrane-bounded organelle; GO:0005623 cell;		K12580	CNOT3; CCR4-NOT transcription complex subunit 3	mdm03018 RNA degradation - Malus domestica (apple);	IPR007282; IPR007207;	NOT2/NOT3/NOT5; CCR4-Not complex component, Not N-terminal domain;
XP_021801757.1	"pentatricopeptide repeat-containing protein At3g48250, chloroplastic [Prunus avium]"	71.432	3.5368	3.5	2	2	2			chloroplast
XP_021801767.1	"electron transfer flavoprotein-ubiquinone oxidoreductase, mitochondrial [Prunus avium]"	58.724	29.758	16.9	6	7	6	1.123	0.00268	cytoplasm	GO:0044699 single-organism process; GO:0008152 metabolic process; GO:0055114 oxidation-reduction process; GO:0044710 single-organism metabolic process;		GO:0003824 catalytic activity; GO:0016491 oxidoreductase activity;	K00311			IPR023753;	FAD/NAD(P)-binding domain;
XP_021801786.1	protein DJ-1 homolog D-like [Prunus avium]	42.125	3.2822	12.1	5	9	2	0.914	0.243	cytoplasm				K18881	DJ1D; D-lactate dehydratase [EC:4.2.1.130]	mdm00620 Pyruvate metabolism - Malus domestica (apple);	IPR002818; IPR029062;	DJ-1/PfpI; Class I glutamine amidotransferase-like;
XP_021801801.1	probable fructokinase-4 [Prunus avium]	35.276	323.31	42.6	12	32	12	0.957	0.0803	chloroplast	GO:0044723 single-organism carbohydrate metabolic process; GO:0008152 metabolic process; GO:0044710 single-organism metabolic process; GO:0044281 small molecule metabolic process; GO:0005996 monosaccharide metabolic process; GO:0044699 single-organism process; GO:0044238 primary metabolic process; GO:0005975 carbohydrate metabolic process; GO:0019321 pentose metabolic process; GO:0006014 D-ribose…		GO:0019200 carbohydrate kinase activity; GO:0016301 kinase activity; GO:0016773 phosphotransferase activity, alcohol group as acceptor; GO:0003824 catalytic activity; GO:0004747 ribokinase activity; GO:0016740 transferase activity; GO:0016772 transferase activity, transferring phosphorus-containing groups;	K00847	E2.7.1.4; fructokinase [EC:2.7.1.4]	mdm00500 Starch and sucrose metabolism - Malus domestica (apple); mdm00520 Amino sugar and nucleotide sugar metabolism - Malus domestica (apple); mdm00051 Fructose and mannose metabolism - Malus domestica (apple); mdm01100 Metabolic pathways - Malus domestica (apple);	IPR011611; IPR029056;	Carbohydrate kinase PfkB; Ribokinase-like;
XP_021801802.1	LOW QUALITY PROTEIN: probable tRNA N6-adenosine threonylcarbamoyltransferase [Prunus avium]	38.21	15.825	15.7	5	5	3	1.138	0.00104	cytoplasm				K01409			IPR000905;	Gcp-like domain;
XP_021801816.1	"psbP domain-containing protein 7, chloroplastic [Prunus avium]"	31.69	8.2993	13.2	4	5	4	1.383	0.00224	chloroplast	GO:0008152 metabolic process; GO:0044237 cellular metabolic process; GO:0009987 cellular process; GO:0015979 photosynthesis;	GO:0016020 membrane; GO:0009523 photosystem II; GO:0019898 extrinsic component of membrane; GO:0098796 membrane protein complex; GO:0009654 photosystem II oxygen evolving complex; GO:0042651 thylakoid membrane; GO:0032991 macromolecular complex; GO:0044424 intracellular part; GO:0005623 cell; GO:0034357 photosynthetic membrane; GO:0009521 photosystem; GO:1902494 catalytic complex; GO:0044425 memb…	GO:0043169 cation binding; GO:0046872 metal ion binding; GO:0005509 calcium ion binding; GO:0005488 binding; GO:0043167 ion binding;				IPR016123;	Mog1/PsbP, alpha/beta/alpha sandwich;
XP_021801824.1	sucrose nonfermenting 4-like protein [Prunus avium]	53.592	11.284	12.8	5	6	5	0.828	0.000177	chloroplast							IPR014756; IPR000644; IPR032640;	Immunoglobulin E-set; CBS domain; AMP-activated protein kinase, glycogen-binding domain;
XP_021801850.1	"serine hydroxymethyltransferase 3, chloroplastic-like [Prunus avium]"	57.712	130.74	21.7	13	29	4	0.957	0.132	chloroplast	GO:0044281 small molecule metabolic process; GO:0044763 single-organism cellular process; GO:0006807 nitrogen compound metabolic process; GO:0044699 single-organism process; GO:0044238 primary metabolic process; GO:0006544 glycine metabolic process; GO:1901605 alpha-amino acid metabolic process; GO:0044237 cellular metabolic process; GO:0071704 organic substance metabolic process; GO:0008152 meta…		GO:0097159 organic cyclic compound binding; GO:1901363 heterocyclic compound binding; GO:0003824 catalytic activity; GO:0005488 binding; GO:0043167 ion binding; GO:0004372 glycine hydroxymethyltransferase activity; GO:0016741 transferase activity, transferring one-carbon groups; GO:0043168 anion binding; GO:0016742 hydroxymethyl-, formyl- and related transferase activity; GO:0048037 cofactor bind…	K00600	glyA; glycine hydroxymethyltransferase [EC:2.1.2.1]	mdm00630 Glyoxylate and dicarboxylate metabolism - Malus domestica (apple); mdm00260 Glycine, serine and threonine metabolism - Malus domestica (apple); mdm01200 Carbon metabolism - Malus domestica (apple); mdm01230 Biosynthesis of amino acids - Malus domestica (apple); mdm00460 Cyanoamino acid metabolism - Malus domestica (apple); mdm01110 Biosynthesis of secondary metabolites - Malus domestica …	IPR015424; IPR015421; IPR015422;	Pyridoxal phosphate-dependent transferase; Pyridoxal phosphate-dependent transferase, major region, subdomain 1; Pyridoxal phosphate-dependent transferase, major region, subdomain 2;
XP_021801857.1	ureidoglycolate hydrolase [Prunus avium]	50.863	293.72	27.6	10	17	10	1.28	0.00194	chloroplast	GO:0008152 metabolic process;		GO:0016787 hydrolase activity; GO:0003824 catalytic activity; GO:0016810 hydrolase activity, acting on carbon-nitrogen (but not peptide) bonds; GO:0016813 hydrolase activity, acting on carbon-nitrogen (but not peptide) bonds, in linear amidines;	K18151	UAH; ureidoglycolate amidohydrolase [EC:3.5.1.116]	mdm00230 Purine metabolism - Malus domestica (apple); mdm01100 Metabolic pathways - Malus domestica (apple);	IPR011650;	Peptidase M20, dimerisation domain;
XP_021801884.1	"ketol-acid reductoisomerase, chloroplastic [Prunus avium]"	63.582	179.23	20.1	11	22	11	0.839	3.92e-05	chloroplast	GO:0008652 cellular amino acid biosynthetic process; GO:0016053 organic acid biosynthetic process; GO:0044711 single-organism biosynthetic process; GO:0055114 oxidation-reduction process; GO:0009082 branched-chain amino acid biosynthetic process; GO:0044281 small molecule metabolic process; GO:0044763 single-organism cellular process; GO:0006807 nitrogen compound metabolic process; GO:0044699 sin…		GO:0016614 oxidoreductase activity, acting on CH-OH group of donors; GO:0016616 oxidoreductase activity, acting on the CH-OH group of donors, NAD or NADP as acceptor; GO:0004455 ketol-acid reductoisomerase activity; GO:0003824 catalytic activity; GO:0016491 oxidoreductase activity;	K00053	ilvC; ketol-acid reductoisomerase [EC:1.1.1.86]	mdm00770 Pantothenate and CoA biosynthesis - Malus domestica (apple); mdm00290 Valine, leucine and isoleucine biosynthesis - Malus domestica (apple); mdm01230 Biosynthesis of amino acids - Malus domestica (apple); mdm01110 Biosynthesis of secondary metabolites - Malus domestica (apple); mdm01100 Metabolic pathways - Malus domestica (apple); mdm01210 2-Oxocarboxylic acid metabolism - Malus domesti…	IPR013116; IPR013328; IPR008927; IPR000506; IPR016040;	Acetohydroxy acid isomeroreductase, NADPH-binding domain; 6-phosphogluconate dehydrogenase, domain 2; 6-phosphogluconate dehydrogenase C-terminal domain-like; Acetohydroxy acid isomeroreductase C-terminal; NAD(P)-binding domain;
XP_021801889.1	uncharacterized protein C57A10.07 [Prunus avium]	39.182	3.2876	5.8	2	2	2			mitochondria							IPR014729; IPR003848;	Rossmann-like alpha/beta/alpha sandwich fold; Domain of unknown function DUF218;
XP_021801891.1	retinol dehydrogenase 11-like [Prunus avium]	41.841	2.7837	2.7	1	1	1	0.836	0.00674	cytoplasm							IPR016040;	NAD(P)-binding domain;
XP_021801902.1	dynamin-2A-like isoform X1 [Prunus avium]	100.28	237.26	33.5	31	45	31	0.845	0.00104	nucleus			GO:1901265 nucleoside phosphate binding; GO:0001882 nucleoside binding; GO:0043167 ion binding; GO:0016817 hydrolase activity, acting on acid anhydrides; GO:0016787 hydrolase activity; GO:0000166 nucleotide binding; GO:0017111 nucleoside-triphosphatase activity; GO:0097159 organic cyclic compound binding; GO:1901363 heterocyclic compound binding; GO:0032549 ribonucleoside binding; GO:0097367 carb…	K01528	DNM; dynamin GTPase [EC:3.6.5.5]	mdm04144 Endocytosis - Malus domestica (apple);	IPR030381; IPR003130; IPR011993; IPR027417; IPR001401; IPR020850; IPR000375; IPR001849;	Dynamin-type guanine nucleotide-binding (G) domain; Dynamin GTPase effector; PH domain-like; P-loop containing nucleoside triphosphate hydrolase; Dynamin, GTPase domain; GTPase effector domain; Dynamin central domain; Pleckstrin homology domain;
XP_021801907.1	uncharacterized protein slp1 isoform X2 [Prunus avium]	63.856	2.1753	1.7	1	1	1			plasma membrane							IPR012919; IPR008979;	SUN domain; Galactose-binding domain-like;
XP_021801916.1	protein GRAVITROPIC IN THE LIGHT 1-like [Prunus avium]	28.021	2.702	9.6	2	2	2	0.796	0.0896	cytoplasm,plasma membrane							IPR006943;	Domain of unknown function DUF641, plant;
XP_021801953.1	uncharacterized protein LOC110746063 [Prunus avium]	23.932	40.117	34.9	6	10	6	1.754	0.000123	chloroplast							IPR002068; IPR008978;	Alpha crystallin/Hsp20 domain; HSP20-like chaperone;
XP_021801970.1	uncharacterized protein LOC110746074 [Prunus avium]	28.388	138.66	30.1	6	8	6	1.353	0.000155	chloroplast	GO:0006518 peptide metabolic process; GO:0006725 cellular aromatic compound metabolic process; GO:0044267 cellular protein metabolic process; GO:0044699 single-organism process; GO:0009058 biosynthetic process; GO:1901566 organonitrogen compound biosynthetic process; GO:0043039 tRNA aminoacylation; GO:0044237 cellular metabolic process; GO:0071704 organic substance metabolic process; GO:0008152 m…		GO:0016876 ligase activity, forming aminoacyl-tRNA and related compounds; GO:0005524 ATP binding; GO:1901265 nucleoside phosphate binding; GO:0016875 ligase activity, forming carbon-oxygen bonds; GO:0001882 nucleoside binding; GO:0043167 ion binding; GO:0016874 ligase activity; GO:0000166 nucleotide binding; GO:0097159 organic cyclic compound binding; GO:1901363 heterocyclic compound binding; GO:…				IPR012947; IPR018164; IPR018163; IPR018165; IPR009000;	Threonyl/alanyl tRNA synthetase, SAD; Alanyl-tRNA synthetase, class IIc, N-terminal; Threonyl/alanyl tRNA synthetase, class II-like, putative editing domain; Alanyl-tRNA synthetase, class IIc, core domain; Translation protein, beta-barrel domain;
XP_021801978.1	"organelle RRM domain-containing protein 6, chloroplastic-like, partial [Prunus avium]"	16.554	2.3581	6.8	1	1	1	1.006	0.944	chloroplast			GO:0097159 organic cyclic compound binding; GO:1901363 heterocyclic compound binding; GO:1901265 nucleoside phosphate binding; GO:0005488 binding; GO:0003676 nucleic acid binding; GO:0000166 nucleotide binding; GO:0036094 small molecule binding;				IPR000504; IPR012677;	RNA recognition motif domain; Nucleotide-binding alpha-beta plait domain;
XP_021801993.1	protein HIRA isoform X2 [Prunus avium]	97.43	8.1774	6.8	5	5	5	1.128	0.0505	nucleus	GO:0050794 regulation of cellular process; GO:0010468 regulation of gene expression; GO:0006355 regulation of transcription, DNA-templated; GO:0031326 regulation of cellular biosynthetic process; GO:0080090 regulation of primary metabolic process; GO:0060255 regulation of macromolecule metabolic process; GO:0019219 regulation of nucleobase-containing compound metabolic process; GO:0010556 regulat…	GO:0043226 organelle; GO:0043231 intracellular membrane-bounded organelle; GO:0043229 intracellular organelle; GO:0005634 nucleus; GO:0044464 cell part; GO:0005622 intracellular; GO:0044424 intracellular part; GO:0043227 membrane-bounded organelle; GO:0005623 cell;	GO:0005515 protein binding; GO:0005488 binding;	K11293			IPR011494; IPR017986; IPR015943;	TUP1-like enhancer of split; WD40-repeat-containing domain; WD40/YVTN repeat-like-containing domain;
XP_021802001.1	angio-associated migratory cell protein isoform X2 [Prunus avium]	38.605	4.9201	9.4	3	3	3	0.961	0.687	cytoplasm			GO:0005515 protein binding; GO:0005488 binding;				IPR017986; IPR015943;	WD40-repeat-containing domain; WD40/YVTN repeat-like-containing domain;
XP_021802005.1	4-coumarate--CoA ligase 1-like [Prunus avium]	60.214	59.163	14.7	9	15	8	0.563	2.02e-05	cytoplasm	GO:0008152 metabolic process;		GO:0003824 catalytic activity;	K01904	4CL; 4-coumarate--CoA ligase [EC:6.2.1.12]	mdm00130 Ubiquinone and other terpenoid-quinone biosynthesis - Malus domestica (apple); mdm00940 Phenylpropanoid biosynthesis - Malus domestica (apple); mdm01110 Biosynthesis of secondary metabolites - Malus domestica (apple); mdm01100 Metabolic pathways - Malus domestica (apple); mdm00360 Phenylalanine metabolism - Malus domestica (apple);	IPR025110; IPR000873;	AMP-binding enzyme C-terminal domain; AMP-dependent synthetase/ligase;
XP_021802043.1	malignant T-cell-amplified sequence 1-A isoform X2 [Prunus avium]	20.055	20.229	17.7	3	5	3	0.989	0.773	cytoplasm			GO:0097159 organic cyclic compound binding; GO:1901363 heterocyclic compound binding; GO:0003723 RNA binding; GO:0005488 binding; GO:0003676 nucleic acid binding;	K07575			IPR015947; IPR002478; IPR004521;	PUA-like domain; PUA domain; Uncharacterised domain CHP00451;
XP_021802058.1	uncharacterized protein LOC110746149 [Prunus avium]	27.783	17.549	15.9	4	4	4	0.933	0.186	mitochondria	GO:0044267 cellular protein metabolic process; GO:0044238 primary metabolic process; GO:0006470 protein dephosphorylation; GO:0016311 dephosphorylation; GO:0044237 cellular metabolic process; GO:0006796 phosphate-containing compound metabolic process; GO:0071704 organic substance metabolic process; GO:0008152 metabolic process; GO:0006793 phosphorus metabolic process; GO:0044260 cellular macromol…		GO:0016787 hydrolase activity; GO:0004721 phosphoprotein phosphatase activity; GO:0004725 protein tyrosine phosphatase activity; GO:0003824 catalytic activity; GO:0042578 phosphoric ester hydrolase activity; GO:0016791 phosphatase activity; GO:0016788 hydrolase activity, acting on ester bonds;	K01104			IPR023485;	Phosphotyrosine protein phosphatase I superfamily;
XP_021802061.1	"alkaline/neutral invertase E, chloroplastic-like isoform X2 [Prunus avium]"	69.559	32.575	8.2	4	5	2	0.897	0.107	cytoplasm			GO:0033926 glycopeptide alpha-N-acetylgalactosaminidase activity; GO:0004553 hydrolase activity, hydrolyzing O-glycosyl compounds; GO:0016787 hydrolase activity; GO:0003824 catalytic activity; GO:0016798 hydrolase activity, acting on glycosyl bonds;				IPR008928;	Six-hairpin glycosidase-like;
XP_021802062.1	peptidyl-prolyl cis-trans isomerase CYP71 [Prunus avium]	72.354	58.663	18.6	11	14	11	1.119	0.0393	cytoplasm	GO:0044267 cellular protein metabolic process; GO:0044238 primary metabolic process; GO:0018208 peptidyl-proline modification; GO:0000413 protein peptidyl-prolyl isomerization; GO:0044237 cellular metabolic process; GO:0071704 organic substance metabolic process; GO:0006457 protein folding; GO:0018193 peptidyl-amino acid modification; GO:0008152 metabolic process; GO:0044260 cellular macromolecul…		GO:0003755 peptidyl-prolyl cis-trans isomerase activity; GO:0005515 protein binding; GO:0016853 isomerase activity; GO:0003824 catalytic activity; GO:0016859 cis-trans isomerase activity; GO:0005488 binding;	K12736			IPR002130; IPR017986; IPR015943; IPR029000;	Cyclophilin-type peptidyl-prolyl cis-trans isomerase domain; WD40-repeat-containing domain; WD40/YVTN repeat-like-containing domain; Cyclophilin-like domain;
XP_021802079.1	N-terminal acetyltransferase A complex catalytic subunit NAA10 [Prunus avium]	24.06	5.728	9.4	2	2	2	0.739	0.000804	extracellular			GO:0016746 transferase activity, transferring acyl groups; GO:0008080 N-acetyltransferase activity; GO:0003824 catalytic activity; GO:0016740 transferase activity; GO:0016747 transferase activity, transferring acyl groups other than amino-acyl groups; GO:0016407 acetyltransferase activity; GO:0016410 N-acyltransferase activity;	K20791			IPR000182; IPR016181;	GNAT domain; Acyl-CoA N-acyltransferase;
XP_021802082.1	serine carboxypeptidase-like 40 [Prunus avium]	55.513	159.97	11.9	4	6	4	1.805	2.08e-05	chloroplast	GO:0006508 proteolysis; GO:0008152 metabolic process; GO:0043170 macromolecule metabolic process; GO:0019538 protein metabolic process; GO:0044238 primary metabolic process; GO:0071704 organic substance metabolic process;		GO:0004180 carboxypeptidase activity; GO:0008233 peptidase activity; GO:0008238 exopeptidase activity; GO:0003824 catalytic activity; GO:0017171 serine hydrolase activity; GO:0008236 serine-type peptidase activity; GO:0070011 peptidase activity, acting on L-amino acid peptides; GO:0016787 hydrolase activity; GO:0004185 serine-type carboxypeptidase activity; GO:0070008 serine-type exopeptidase act…	K16297			IPR029058;	Alpha/Beta hydrolase fold;
XP_021802092.1	protein P21-like [Prunus avium]	24.287	323.31	36.9	7	18	4	1.358	5.76e-05	chloroplast
XP_021802093.1	"uncharacterized protein LOC110746192, partial [Prunus avium]"	12.592	12.402	28.3	3	3	3	1.086	0.0249	nucleus
XP_021802094.1	probable xyloglucan endotransglucosylase/hydrolase protein 6 [Prunus avium]	33.242	59.625	26.8	5	7	5	1.012	0.761	extracellular	GO:0044085 cellular component biogenesis; GO:0006073 cellular glucan metabolic process; GO:0044036 cell wall macromolecule metabolic process; GO:0044042 glucan metabolic process; GO:0005975 carbohydrate metabolic process; GO:0044238 primary metabolic process; GO:0044237 cellular metabolic process; GO:0010410 hemicellulose metabolic process; GO:0044264 cellular polysaccharide metabolic process; GO…	GO:0048046 apoplast; GO:0030312 external encapsulating structure; GO:0044464 cell part; GO:0071944 cell periphery; GO:0005618 cell wall; GO:0005623 cell; GO:0005576 extracellular region;	GO:0016762 xyloglucan:xyloglucosyl transferase activity; GO:0016758 transferase activity, transferring hexosyl groups; GO:0003824 catalytic activity; GO:0016798 hydrolase activity, acting on glycosyl bonds; GO:0004553 hydrolase activity, hydrolyzing O-glycosyl compounds; GO:0016757 transferase activity, transferring glycosyl groups; GO:0016787 hydrolase activity; GO:0016740 transferase activity;	K08235			IPR010713; IPR013320; IPR000757;	Xyloglucan endo-transglycosylase, C-terminal; Concanavalin A-like lectin/glucanase domain; Glycoside hydrolase family 16;
XP_021802104.1	L-ascorbate oxidase-like [Prunus avium]	58.797	19.983	4.2	2	3	2	1.388	0.00922	peroxisome	GO:0044699 single-organism process; GO:0008152 metabolic process; GO:0055114 oxidation-reduction process; GO:0044710 single-organism metabolic process;	GO:0005576 extracellular region;	GO:0046914 transition metal ion binding; GO:0003824 catalytic activity; GO:0005488 binding; GO:0043167 ion binding; GO:0046872 metal ion binding; GO:0043169 cation binding; GO:0005507 copper ion binding; GO:0016491 oxidoreductase activity;	K00423	E1.10.3.3; L-ascorbate oxidase [EC:1.10.3.3]	mdm00053 Ascorbate and aldarate metabolism - Malus domestica (apple); mdm01100 Metabolic pathways - Malus domestica (apple);	IPR011706; IPR011707; IPR008972; IPR034267; IPR001117;	Multicopper oxidase, type 2; Multicopper oxidase, type 3; Cupredoxin; Ascorbate oxidase, third cupredoxin domain; Multicopper oxidase, type 1;
XP_021802110.1	transcription factor MYC2 [Prunus avium]	75.368	11.724	7.2	4	5	4	1.074	0.11	nucleus			GO:0005515 protein binding; GO:0005488 binding; GO:0046983 protein dimerization activity;	K13422	MYC2; transcription factor MYC2	mdm04016 MAPK signaling pathway - plant - Malus domestica (apple); mdm04075 Plant hormone signal transduction - Malus domestica (apple);	IPR025610; IPR011598;	Transcription factor MYC/MYB N-terminal; Myc-type, basic helix-loop-helix (bHLH) domain;
XP_021802125.1	ran-binding protein 10-like [Prunus avium]	51.599	6.7284	7.2	3	3	3	0.936	0.219	cytoplasm			GO:0005515 protein binding; GO:0005488 binding;				IPR024964; IPR006595; IPR001870; IPR013320; IPR013144; IPR003877;	CTLH/CRA C-terminal to LisH motif domain; CTLH, C-terminal LisH motif; B30.2/SPRY domain; Concanavalin A-like lectin/glucanase domain; CRA domain; SPRY domain;
XP_021802126.1	"crocetin glucosyltransferase, chloroplastic-like [Prunus avium]"	51.601	10.652	5.5	2	3	2	1.024	0.553	chloroplast	GO:0008152 metabolic process;		GO:0016757 transferase activity, transferring glycosyl groups; GO:0016758 transferase activity, transferring hexosyl groups; GO:0003824 catalytic activity; GO:0016740 transferase activity;	K21371
XP_021802135.1	S-adenosylmethionine synthase 3 [Prunus avium]	42.767	115.96	38.2	11	16	7	1.245	4.01e-05	cytoskeleton	GO:0051188 cofactor biosynthetic process; GO:0006790 sulfur compound metabolic process; GO:0046500 S-adenosylmethionine metabolic process; GO:0009058 biosynthetic process; GO:0006732 coenzyme metabolic process; GO:1901576 organic substance biosynthetic process; GO:0044237 cellular metabolic process; GO:0044272 sulfur compound biosynthetic process; GO:0044249 cellular biosynthetic process; GO:0051…		GO:0005524 ATP binding; GO:1901265 nucleoside phosphate binding; GO:0001882 nucleoside binding; GO:0043167 ion binding; GO:0000166 nucleotide binding; GO:0004478 methionine adenosyltransferase activity; GO:0097159 organic cyclic compound binding; GO:1901363 heterocyclic compound binding; GO:0032549 ribonucleoside binding; GO:0097367 carbohydrate derivative binding; GO:0003824 catalytic activity; …	K00789	metK; S-adenosylmethionine synthetase [EC:2.5.1.6]	mdm00270 Cysteine and methionine metabolism - Malus domestica (apple); mdm01230 Biosynthesis of amino acids - Malus domestica (apple); mdm01110 Biosynthesis of secondary metabolites - Malus domestica (apple); mdm01100 Metabolic pathways - Malus domestica (apple);	IPR022636; IPR022628; IPR022630; IPR022629;	S-adenosylmethionine synthetase superfamily; S-adenosylmethionine synthetase, N-terminal; S-adenosylmethionine synthetase, C-terminal; S-adenosylmethionine synthetase, central domain;
XP_021802138.1	FAD synthase [Prunus avium]	57.091	32.633	12.9	6	7	6	1.634	0.0108	cytoplasm	GO:0008152 metabolic process;		GO:0003824 catalytic activity;				IPR014729; IPR001453; IPR002500;	Rossmann-like alpha/beta/alpha sandwich fold; MoaB/Mog domain; Phosphoadenosine phosphosulphate reductase;
XP_021802150.1	annexin D2-like isoform X3 [Prunus avium]	39.074	2.0223	17	6	16	1	0.528	4.11e-05	cytoplasm			GO:0005544 calcium-dependent phospholipid binding; GO:0005488 binding; GO:0005543 phospholipid binding; GO:0043167 ion binding; GO:0008289 lipid binding; GO:0043169 cation binding; GO:0046872 metal ion binding; GO:0043168 anion binding; GO:0005509 calcium ion binding;
XP_021802151.1	annexin D2-like [Prunus avium]	35.995	323.31	58.5	22	63	17	0.697	1.77e-05	cytoplasm			GO:0005544 calcium-dependent phospholipid binding; GO:0005488 binding; GO:0005543 phospholipid binding; GO:0043167 ion binding; GO:0008289 lipid binding; GO:0043169 cation binding; GO:0046872 metal ion binding; GO:0043168 anion binding; GO:0005509 calcium ion binding;	K17098
XP_021802152.1	asparagine synthetase [glutamine-hydrolyzing] 2 [Prunus avium]	65.702	145.21	22.8	11	16	8	0.859	0.00766	cytoplasm	GO:0016053 organic acid biosynthetic process; GO:0009066 aspartate family amino acid metabolic process; GO:0044699 single-organism process; GO:0009058 biosynthetic process; GO:1901566 organonitrogen compound biosynthetic process; GO:0044237 cellular metabolic process; GO:0071704 organic substance metabolic process; GO:0008152 metabolic process; GO:0006520 cellular amino acid metabolic process; GO…		GO:0016879 ligase activity, forming carbon-nitrogen bonds; GO:0016884 carbon-nitrogen ligase activity, with glutamine as amido-N-donor; GO:0003824 catalytic activity; GO:0004066 asparagine synthase (glutamine-hydrolyzing) activity; GO:0016874 ligase activity;	K01953	asnB; asparagine synthase (glutamine-hydrolysing) [EC:6.3.5.4]	mdm00250 Alanine, aspartate and glutamate metabolism - Malus domestica (apple); mdm01230 Biosynthesis of amino acids - Malus domestica (apple); mdm01110 Biosynthesis of secondary metabolites - Malus domestica (apple); mdm01100 Metabolic pathways - Malus domestica (apple);	IPR014729; IPR029055; IPR033738; IPR001962; IPR017932;	Rossmann-like alpha/beta/alpha sandwich fold; Nucleophile aminohydrolases, N-terminal; Asparagine synthase, N-terminal domain; Asparagine synthase; Glutamine amidotransferase type 2 domain;
XP_021802153.1	uncharacterized protein LOC110746252 [Prunus avium]	32.383	150.7	29.8	8	9	7	0.896	0.0716	nucleus							IPR025131;	Domain of unknown function DUF4057;
XP_021802155.1	probable aldo-keto reductase 2 [Prunus avium]	37.453	57.678	41.4	11	17	1	0.831	0.0211	chloroplast							IPR023210;	NADP-dependent oxidoreductase domain;
XP_021802175.1	probable sphingolipid transporter spinster homolog 2 [Prunus avium]	57.316	1.5459	1.7	1	1	1	1.356	0.0346	chloroplast	GO:0006810 transport; GO:0055085 transmembrane transport; GO:0051179 localization; GO:0051234 establishment of localization;	GO:0031224 intrinsic component of membrane; GO:0016020 membrane; GO:0016021 integral component of membrane; GO:0044425 membrane part;					IPR020846;	Major facilitator superfamily domain;
XP_021802177.1	"phospho-2-dehydro-3-deoxyheptonate aldolase 2, chloroplastic-like [Prunus avium]"	58.726	6.1468	14.7	7	10	2	0.405	0.00408	chloroplast	GO:0008652 cellular amino acid biosynthetic process; GO:0009072 aromatic amino acid family metabolic process; GO:0016053 organic acid biosynthetic process; GO:0044711 single-organism biosynthetic process; GO:0006725 cellular aromatic compound metabolic process; GO:0044281 small molecule metabolic process; GO:0044763 single-organism cellular process; GO:0044699 single-organism process; GO:0006807 …		GO:0016765 transferase activity, transferring alkyl or aryl (other than methyl) groups; GO:0003849 3-deoxy-7-phosphoheptulonate synthase activity; GO:0003824 catalytic activity; GO:0016740 transferase activity;	K01626	E2.5.1.54; 3-deoxy-7-phosphoheptulonate synthase [EC:2.5.1.54]	mdm00400 Phenylalanine, tyrosine and tryptophan biosynthesis - Malus domestica (apple); mdm01230 Biosynthesis of amino acids - Malus domestica (apple); mdm01110 Biosynthesis of secondary metabolites - Malus domestica (apple); mdm01100 Metabolic pathways - Malus domestica (apple);
XP_021802179.1	polyadenylate-binding protein 2 isoform X1 [Prunus avium]	25.442	26.445	19.5	3	4	2	1.038	0.231	nucleus			GO:0097159 organic cyclic compound binding; GO:1901363 heterocyclic compound binding; GO:1901265 nucleoside phosphate binding; GO:0005488 binding; GO:0003676 nucleic acid binding; GO:0000166 nucleotide binding; GO:0036094 small molecule binding;	K14396	PABPN1; polyadenylate-binding protein 2	mdm03015 mRNA surveillance pathway - Malus domestica (apple);	IPR000504; IPR012677;	RNA recognition motif domain; Nucleotide-binding alpha-beta plait domain;
XP_021802192.1	60S ribosomal protein L18-2-like [Prunus avium]	20.93	23.499	29.4	6	14	2	0.908	0.093	nucleus				K02883	RP-L18e; large subunit ribosomal protein L18e	mdm03010 Ribosome - Malus domestica (apple);	IPR021131;	Ribosomal protein L18e/L15P;
XP_021802211.1	probable inactive receptor kinase At1g48480 isoform X2 [Prunus avium]	71.507	1.5565	3.8	3	3	2	0.606	0.0017	plasma membrane	GO:0016310 phosphorylation; GO:0044267 cellular protein metabolic process; GO:0044238 primary metabolic process; GO:0044237 cellular metabolic process; GO:0006796 phosphate-containing compound metabolic process; GO:0071704 organic substance metabolic process; GO:0008152 metabolic process; GO:0006468 protein phosphorylation; GO:0006793 phosphorus metabolic process; GO:0044260 cellular macromolecul…		GO:0005524 ATP binding; GO:1901265 nucleoside phosphate binding; GO:0016773 phosphotransferase activity, alcohol group as acceptor; GO:0001882 nucleoside binding; GO:0043167 ion binding; GO:0004672 protein kinase activity; GO:0000166 nucleotide binding; GO:0097159 organic cyclic compound binding; GO:1901363 heterocyclic compound binding; GO:0032549 ribonucleoside binding; GO:0097367 carbohydrate …				IPR000719; IPR013210; IPR032675; IPR011009;	Protein kinase domain; Leucine-rich repeat-containing N-terminal, plant-type; Leucine-rich repeat domain, L domain-like; Protein kinase-like domain;
XP_021802212.1	eukaryotic translation initiation factor 6-2 [Prunus avium]	25.037	2.8962	14.7	2	3	2			cytoplasm	GO:0044085 cellular component biogenesis; GO:0016043 cellular component organization; GO:0034622 cellular macromolecular complex assembly; GO:0022613 ribonucleoprotein complex biogenesis; GO:0022618 ribonucleoprotein complex assembly; GO:0042254 ribosome biogenesis; GO:0042256 mature ribosome assembly; GO:0043933 macromolecular complex subunit organization; GO:0042255 ribosome assembly; GO:007182…		GO:0043022 ribosome binding; GO:0005488 binding; GO:0043021 ribonucleoprotein complex binding; GO:0044877 macromolecular complex binding;	K03264	EIF6; translation initiation factor 6	mdm03008 Ribosome biogenesis in eukaryotes - Malus domestica (apple);
XP_021802214.1	"nudix hydrolase 3-like, partial [Prunus avium]"	19.529	6.3194	21.5	4	6	3	1.116	0.128	cytoplasm
XP_021802215.1	uncharacterized protein LOC110746312 isoform X1 [Prunus avium]	33.516	112.11	41.6	10	15	10	1.047	0.0534	chloroplast
XP_021802220.1	phospholipase D gamma 1-like [Prunus avium]	121.39	9.4482	3.4	3	8	3	0.829	0.0034	nucleus			GO:0005515 protein binding; GO:0003824 catalytic activity; GO:0005488 binding;	K01115	PLD1_2; phospholipase D1/2 [EC:3.1.4.4]	mdm00564 Glycerophospholipid metabolism - Malus domestica (apple); mdm00565 Ether lipid metabolism - Malus domestica (apple); mdm04144 Endocytosis - Malus domestica (apple); mdm01110 Biosynthesis of secondary metabolites - Malus domestica (apple); mdm01100 Metabolic pathways - Malus domestica (apple);	IPR000008; IPR001736; IPR024632;	C2 domain; Phospholipase D/Transphosphatidylase; Phospholipase D, C-terminal;
XP_021802222.1	probable metal-nicotianamine transporter YSL7 [Prunus avium]	80.615	18.922	6.4	4	6	4	0.88	0.00232	plasma membrane	GO:0006810 transport; GO:0055085 transmembrane transport; GO:0051179 localization; GO:0051234 establishment of localization;
XP_021802223.1	subtilisin-like protease SBT4.14 [Prunus avium]	80.833	16.382	14	9	11	9	0.97	0.21	endoplasmic reticulum	GO:0006508 proteolysis; GO:0008152 metabolic process; GO:0043170 macromolecule metabolic process; GO:0019538 protein metabolic process; GO:0044238 primary metabolic process; GO:0071704 organic substance metabolic process;		GO:0004252 serine-type endopeptidase activity; GO:0004175 endopeptidase activity; GO:0008233 peptidase activity; GO:0003824 catalytic activity; GO:0017171 serine hydrolase activity; GO:0008236 serine-type peptidase activity; GO:0070011 peptidase activity, acting on L-amino acid peptides; GO:0016787 hydrolase activity;				IPR034197; IPR000209; IPR010259;	Cucumisin-like catalytic domain; Peptidase S8/S53 domain; Peptidase S8 propeptide/proteinase inhibitor I9;
XP_021802256.1	guanine nucleotide exchange factor SPIKE 1 isoform X2 [Prunus avium]	207.24	11.697	2.6	5	6	5	0.792	0.0143	chloroplast			GO:0005488 binding;	K21852			IPR010703; IPR027357; IPR027007; IPR016024;	Dedicator of cytokinesis, C-terminal; DHR-2 domain; DHR-1 domain; Armadillo-type fold;
XP_021802258.1	"ATP-dependent zinc metalloprotease FTSH 12, chloroplastic isoform X2 [Prunus avium]"	115.16	43.74	11	9	10	9	1.103	1.91e-05	plasma membrane	GO:0006508 proteolysis; GO:0008152 metabolic process; GO:0043170 macromolecule metabolic process; GO:0019538 protein metabolic process; GO:0044238 primary metabolic process; GO:0071704 organic substance metabolic process;		GO:0004222 metalloendopeptidase activity; GO:0008233 peptidase activity; GO:0005524 ATP binding; GO:1901265 nucleoside phosphate binding; GO:0001882 nucleoside binding; GO:0043167 ion binding; GO:0008237 metallopeptidase activity; GO:0016787 hydrolase activity; GO:0000166 nucleotide binding; GO:0004175 endopeptidase activity; GO:0097159 organic cyclic compound binding; GO:1901363 heterocyclic com…	K03798			IPR003959; IPR003593; IPR000642; IPR027417;	ATPase, AAA-type, core; AAA+ ATPase domain; Peptidase M41; P-loop containing nucleoside triphosphate hydrolase;
XP_021802261.1	nascent polypeptide-associated complex subunit beta-like isoform X2 [Prunus avium]	17.967	28.635	22.9	4	10	4	0.869	0.0121	chloroplast				K01527			IPR002715;	Nascent polypeptide-associated complex NAC domain;
XP_021802268.1	"acyl-coenzyme A oxidase 2, peroxisomal [Prunus avium]"	57.818	17.92	11	5	5	5	1.334	0.0053	cytoplasm	GO:0034440 lipid oxidation; GO:0044699 single-organism process; GO:0044255 cellular lipid metabolic process; GO:0044237 cellular metabolic process; GO:0071704 organic substance metabolic process; GO:0008152 metabolic process; GO:0030258 lipid modification; GO:0044248 cellular catabolic process; GO:0032787 monocarboxylic acid metabolic process; GO:0009987 cellular process; GO:0006629 lipid metabol…	GO:0043226 organelle; GO:0043231 intracellular membrane-bounded organelle; GO:0043229 intracellular organelle; GO:0044464 cell part; GO:0005622 intracellular; GO:0005777 peroxisome; GO:0042579 microbody; GO:0005737 cytoplasm; GO:0044424 intracellular part; GO:0005623 cell; GO:0043227 membrane-bounded organelle; GO:0044444 cytoplasmic part;	GO:0016634 oxidoreductase activity, acting on the CH-CH group of donors, oxygen as acceptor; GO:0016627 oxidoreductase activity, acting on the CH-CH group of donors; GO:0003997 acyl-CoA oxidase activity; GO:0003995 acyl-CoA dehydrogenase activity; GO:0003824 catalytic activity; GO:0016491 oxidoreductase activity;	K00232	E1.3.3.6; acyl-CoA oxidase [EC:1.3.3.6]	mdm01040 Biosynthesis of unsaturated fatty acids - Malus domestica (apple); mdm00071 Fatty acid degradation - Malus domestica (apple); mdm01212 Fatty acid metabolism - Malus domestica (apple); mdm04146 Peroxisome - Malus domestica (apple); mdm00592 alpha-Linolenic acid metabolism - Malus domestica (apple); mdm01110 Biosynthesis of secondary metabolites - Malus domestica (apple); mdm01100 Metaboli…	IPR009100; IPR006091; IPR002655; IPR009075;	Acyl-CoA dehydrogenase/oxidase, N-terminal and middle domain; Acyl-CoA oxidase/dehydrogenase, central domain; Acyl-CoA oxidase, C-terminal; Acyl-CoA dehydrogenase/oxidase C-terminal;
XP_021802269.1	eukaryotic peptide chain release factor GTP-binding subunit ERF3A [Prunus avium]	57.398	28.901	27.2	12	18	12	0.945	0.189	cytoskeleton			GO:1901265 nucleoside phosphate binding; GO:0001882 nucleoside binding; GO:0043167 ion binding; GO:0016817 hydrolase activity, acting on acid anhydrides; GO:0016787 hydrolase activity; GO:0000166 nucleotide binding; GO:0017111 nucleoside-triphosphatase activity; GO:0097159 organic cyclic compound binding; GO:1901363 heterocyclic compound binding; GO:0032549 ribonucleoside binding; GO:0097367 carb…	K03267	ERF3; peptide chain release factor subunit 3	mdm03015 mRNA surveillance pathway - Malus domestica (apple);	IPR004160; IPR004161; IPR009001; IPR027417; IPR000795; IPR009000;	Translation elongation factor EFTu/EF1A, C-terminal; Translation elongation factor EFTu-like, domain 2; Translation elongation factor EF1A/initiation factor IF2gamma, C-terminal; P-loop containing nucleoside triphosphate hydrolase; Transcription factor, GTP-binding domain; Translation protein, beta-barrel domain;
XP_021802286.1	"ATP synthase subunit beta, mitochondrial [Prunus avium]"	59.037	66.039	50.1	20	53	5	0.884	0.000759	mitochondria	GO:0009116 nucleoside metabolic process; GO:0042278 purine nucleoside metabolic process; GO:0009167 purine ribonucleoside monophosphate metabolic process; GO:0009117 nucleotide metabolic process; GO:0044699 single-organism process; GO:0009058 biosynthetic process; GO:0009163 nucleoside biosynthetic process; GO:0046129 purine ribonucleoside biosynthetic process; GO:0009156 ribonucleoside monophosp…	GO:0016020 membrane; GO:0098800 inner mitochondrial membrane protein complex; GO:0031090 organelle membrane; GO:0098796 membrane protein complex; GO:0005737 cytoplasm; GO:0032991 macromolecular complex; GO:0098798 mitochondrial protein complex; GO:0044424 intracellular part; GO:0044455 mitochondrial membrane part; GO:0005623 cell; GO:0044422 organelle part; GO:0005740 mitochondrial envelope; GO:0…	GO:0042625 ATPase coupled ion transmembrane transporter activity; GO:1901265 nucleoside phosphate binding; GO:0015399 primary active transmembrane transporter activity; GO:0022892 substrate-specific transporter activity; GO:0044769 ATPase activity, coupled to transmembrane movement of ions, rotational mechanism; GO:0016817 hydrolase activity, acting on acid anhydrides; GO:0015077 monovalent inorg…	K02133	ATPeF1B; F-type H+-transporting ATPase subunit beta [EC:3.6.3.14]	mdm00190 Oxidative phosphorylation - Malus domestica (apple); mdm01100 Metabolic pathways - Malus domestica (apple);	IPR003593; IPR004100; IPR020971; IPR027417; IPR000194; IPR024034;	AAA+ ATPase domain; ATPase, F1/V1/A1 complex, alpha/beta subunit, N-terminal domain; ATP synthase, F1 beta subunit; P-loop containing nucleoside triphosphate hydrolase; ATPase, F1/V1/A1 complex, alpha/beta subunit, nucleotide-binding domain; ATPase, F1/V1 complex, beta subunit, C-terminal;
XP_021802294.1	LOW QUALITY PROTEIN: E3 ubiquitin-protein ligase RING1-like [Prunus avium]	39.522	42.712	9	3	4	3	0.97	0.478	nucleus			GO:0043169 cation binding; GO:0046872 metal ion binding; GO:0005515 protein binding; GO:0008270 zinc ion binding; GO:0046914 transition metal ion binding; GO:0005488 binding; GO:0043167 ion binding;	K11982			IPR001841; IPR013083;	Zinc finger, RING-type; Zinc finger, RING/FYVE/PHD-type;
XP_021802300.1	cysteine proteinase COT44 [Prunus avium]	40.554	313.18	27.9	10	21	10	1.677	5.74e-05	chloroplast	GO:0006508 proteolysis; GO:0008152 metabolic process; GO:0043170 macromolecule metabolic process; GO:0019538 protein metabolic process; GO:0044238 primary metabolic process; GO:0071704 organic substance metabolic process;		GO:0070011 peptidase activity, acting on L-amino acid peptides; GO:0008234 cysteine-type peptidase activity; GO:0016787 hydrolase activity; GO:0008233 peptidase activity; GO:0003824 catalytic activity;				IPR013201; IPR000668;	Cathepsin propeptide inhibitor domain (I29); Peptidase C1A, papain C-terminal;
XP_021802302.1	"probable beta-1,4-xylosyltransferase IRX14H isoform X2 [Prunus avium]"	57.677	1.8898	2.7	1	1	1	0.622	0.00308	chloroplast		GO:0016020 membrane;	GO:0015020 glucuronosyltransferase activity; GO:0016758 transferase activity, transferring hexosyl groups; GO:0003824 catalytic activity; GO:0008194 UDP-glycosyltransferase activity; GO:0016757 transferase activity, transferring glycosyl groups; GO:0015018 galactosylgalactosylxylosylprotein 3-beta-glucuronosyltransferase activity; GO:0016740 transferase activity;	K20871			IPR029044;	Nucleotide-diphospho-sugar transferases;
XP_021802334.1	kinesin-like protein KIN-14B [Prunus avium]	28.882	25.6	21.7	5	6	5	0.99	0.752	Golgi apparatus	GO:0044763 single-organism cellular process; GO:0007018 microtubule-based movement; GO:0006928 movement of cell or subcellular component; GO:0044699 single-organism process; GO:0009987 cellular process; GO:0007017 microtubule-based process;		GO:0003774 motor activity; GO:1901265 nucleoside phosphate binding; GO:0016817 hydrolase activity, acting on acid anhydrides; GO:0005515 protein binding; GO:0016787 hydrolase activity; GO:0097159 organic cyclic compound binding; GO:1901363 heterocyclic compound binding; GO:0008092 cytoskeletal protein binding; GO:0016462 pyrophosphatase activity; GO:0003824 catalytic activity; GO:0032553 ribonucl…				IPR031852; IPR027417; IPR001752;	Spindle pole body-associated protein Vik1/Cik1, microtubule binding domain; P-loop containing nucleoside triphosphate hydrolase; Kinesin motor domain;
XP_021802357.1	microfibrillar-associated protein 1-like [Prunus avium]	50.921	3.0375	5.3	1	1	1	0.981	0.793	nucleus				K13110			IPR009730;	Micro-fibrillar-associated protein 1, C-terminal;
XP_021802362.1	probable 2-oxoglutarate-dependent dioxygenase At3g50210 [Prunus avium]	36.846	2.5358	3	1	1	1	0.919	0.0828	cytoplasm	GO:0044699 single-organism process; GO:0008152 metabolic process; GO:0055114 oxidation-reduction process; GO:0044710 single-organism metabolic process;		GO:0003824 catalytic activity; GO:0016491 oxidoreductase activity;				IPR027443; IPR005123; IPR026992;	Isopenicillin N synthase-like; Oxoglutarate/iron-dependent dioxygenase; Non-haem dioxygenase N-terminal domain;
XP_021802375.1	aspartyl protease family protein 2 [Prunus avium]	55.179	3.0694	3	1	1	1			vacuolar membrane	GO:0006508 proteolysis; GO:0008152 metabolic process; GO:0043170 macromolecule metabolic process; GO:0019538 protein metabolic process; GO:0044238 primary metabolic process; GO:0071704 organic substance metabolic process;		GO:0004175 endopeptidase activity; GO:0008233 peptidase activity; GO:0003824 catalytic activity; GO:0004190 aspartic-type endopeptidase activity; GO:0070011 peptidase activity, acting on L-amino acid peptides; GO:0016787 hydrolase activity; GO:0070001 aspartic-type peptidase activity;				IPR032799; IPR033121; IPR021109; IPR032861; IPR034161;	Xylanase inhibitor, C-terminal; Peptidase family A1 domain; Aspartic peptidase domain; Xylanase inhibitor, N-terminal; Pepsin-like domain, plant;
XP_021802384.1	isocitrate dehydrogenase [NADP]-like isoform X2 [Prunus avium]	47.238	117.14	36.5	14	25	10	1.106	0.0571	cytoplasm	GO:0072350 tricarboxylic acid metabolic process; GO:0008152 metabolic process; GO:0055114 oxidation-reduction process; GO:0044710 single-organism metabolic process; GO:0044281 small molecule metabolic process; GO:0044763 single-organism cellular process; GO:0019752 carboxylic acid metabolic process; GO:0044699 single-organism process; GO:0006102 isocitrate metabolic process; GO:0006082 organic ac…		GO:0000287 magnesium ion binding; GO:1901265 nucleoside phosphate binding; GO:0043167 ion binding; GO:0004448 isocitrate dehydrogenase activity; GO:0000166 nucleotide binding; GO:0048037 cofactor binding; GO:0016491 oxidoreductase activity; GO:0016614 oxidoreductase activity, acting on CH-OH group of donors; GO:1901363 heterocyclic compound binding; GO:0097159 organic cyclic compound binding; GO:…	K00031	IDH1; isocitrate dehydrogenase [EC:1.1.1.42]	mdm00480 Glutathione metabolism - Malus domestica (apple); mdm04146 Peroxisome - Malus domestica (apple); mdm00020 Citrate cycle (TCA cycle) - Malus domestica (apple); mdm01200 Carbon metabolism - Malus domestica (apple); mdm01230 Biosynthesis of amino acids - Malus domestica (apple); mdm01110 Biosynthesis of secondary metabolites - Malus domestica (apple); mdm01100 Metabolic pathways - Malus dom…	IPR024084;	Isopropylmalate dehydrogenase-like domain;
XP_021802387.1	nuclear-pore anchor isoform X2 [Prunus avium]	229.07	268.07	15	28	32	28	1.085	0.113	nucleus	GO:0046907 intracellular transport; GO:0072594 establishment of protein localization to organelle; GO:0017038 protein import; GO:1902593 single-organism nuclear import; GO:0044699 single-organism process; GO:0051169 nuclear transport; GO:0071702 organic substance transport; GO:0015031 protein transport; GO:1902582 single-organism intracellular transport; GO:0051234 establishment of localization; …			K09291	TPR; nucleoprotein TPR	mdm03013 RNA transport - Malus domestica (apple);	IPR012929;	Nucleoprotein TPR/MLP1;
XP_021802388.1	YTH domain-containing family protein 2 [Prunus avium]	62.176	4.7735	6.1	3	3	3	1.577	0.0165	nucleus			GO:0097159 organic cyclic compound binding; GO:1901363 heterocyclic compound binding; GO:0003723 RNA binding; GO:0005488 binding; GO:0003676 nucleic acid binding;	K20102			IPR007275;	YTH domain;
XP_021802395.1	zinc finger CCCH domain-containing protein 37 isoform X3 [Prunus avium]	31.684	2.8417	6.2	1	1	1	1.152	0.324	chloroplast			GO:0046872 metal ion binding; GO:0043169 cation binding; GO:0005488 binding; GO:0043167 ion binding;				IPR000571;	Zinc finger, CCCH-type;
XP_021802400.1	CTP synthase [Prunus avium]	65.695	1.6884	3.8	3	3	2	0.805	0.0729	vacuolar membrane	GO:0009116 nucleoside metabolic process; GO:0046132 pyrimidine ribonucleoside biosynthetic process; GO:0009147 pyrimidine nucleoside triphosphate metabolic process; GO:0009117 nucleotide metabolic process; GO:0044699 single-organism process; GO:0009163 nucleoside biosynthetic process; GO:0009058 biosynthetic process; GO:0046036 CTP metabolic process; GO:0044237 cellular metabolic process; GO:0006…		GO:0016879 ligase activity, forming carbon-nitrogen bonds; GO:0003824 catalytic activity; GO:0003883 CTP synthase activity; GO:0016874 ligase activity;	K01937	pyrG; CTP synthase [EC:6.3.4.2]	mdm00240 Pyrimidine metabolism - Malus domestica (apple); mdm01100 Metabolic pathways - Malus domestica (apple);	IPR027417; IPR017456; IPR017926; IPR033828; IPR029062;	P-loop containing nucleoside triphosphate hydrolase; CTP synthase, N-terminal; Glutamine amidotransferase; CTP synthase GATase domain; Class I glutamine amidotransferase-like;
XP_021802401.1	UPF0678 fatty acid-binding protein-like protein At1g79260 [Prunus avium]	21.568	2.8153	5.7	1	2	1	1.134	0.0525	mitochondria							IPR014878; IPR011038;	Domain of unknown function DUF1794; Calycin-like;
XP_021802402.1	"ABC transporter D family member 2, chloroplastic [Prunus avium]"	86.481	30.804	5.6	4	6	4	1.466	1.54e-05	chloroplast	GO:0006810 transport; GO:0055085 transmembrane transport; GO:0051179 localization; GO:0051234 establishment of localization;	GO:0031224 intrinsic component of membrane; GO:0016020 membrane; GO:0016021 integral component of membrane; GO:0044425 membrane part;	GO:1901265 nucleoside phosphate binding; GO:0015399 primary active transmembrane transporter activity; GO:0016817 hydrolase activity, acting on acid anhydrides; GO:0016787 hydrolase activity; GO:0016887 ATPase activity; GO:0097159 organic cyclic compound binding; GO:1901363 heterocyclic compound binding; GO:0016462 pyrophosphatase activity; GO:0003824 catalytic activity; GO:0032553 ribonucleotide…				IPR003593; IPR003439; IPR027417; IPR011527;	AAA+ ATPase domain; ABC transporter-like; P-loop containing nucleoside triphosphate hydrolase; ABC transporter type 1, transmembrane domain;
XP_021802413.1	probable aldo-keto reductase 2 [Prunus avium]	37.604	99.154	47.1	14	26	3	1.042	0.613	nucleus							IPR023210;	NADP-dependent oxidoreductase domain;
XP_021802414.1	uncharacterized protein LOC110746486 [Prunus avium]	64.169	30.41	16.1	8	9	8	0.974	0.531	chloroplast			GO:0005515 protein binding; GO:0005488 binding;				IPR023631; IPR011990; IPR013026;	Amidase signature domain; Tetratricopeptide-like helical domain; Tetratricopeptide repeat-containing domain;
XP_021802415.1	"cysteine desulfurase, mitochondrial [Prunus avium]"	50.252	102.16	25.3	9	11	9	0.909	0.0198	chloroplast	GO:0006790 sulfur compound metabolic process; GO:0044085 cellular component biogenesis; GO:0051188 cofactor biosynthetic process; GO:0016043 cellular component organization; GO:0044571 [2Fe-2S] cluster assembly; GO:0009058 biosynthetic process; GO:0044237 cellular metabolic process; GO:0044249 cellular biosynthetic process; GO:0051186 cofactor metabolic process; GO:0008152 metabolic process; GO:0…		GO:0097159 organic cyclic compound binding; GO:1901363 heterocyclic compound binding; GO:0003824 catalytic activity; GO:0005488 binding; GO:0031071 cysteine desulfurase activity; GO:0043167 ion binding; GO:0043168 anion binding; GO:0016782 transferase activity, transferring sulfur-containing groups; GO:0016783 sulfurtransferase activity; GO:0016740 transferase activity; GO:0048037 cofactor bindin…	K04487	iscS; cysteine desulfurase [EC:2.8.1.7]	mdm04122 Sulfur relay system - Malus domestica (apple); mdm01100 Metabolic pathways - Malus domestica (apple); mdm00730 Thiamine metabolism - Malus domestica (apple);	IPR015424; IPR000192; IPR015421; IPR015422;	Pyridoxal phosphate-dependent transferase; Aminotransferase class V domain; Pyridoxal phosphate-dependent transferase, major region, subdomain 1; Pyridoxal phosphate-dependent transferase, major region, subdomain 2;
XP_021802423.1	protein mago nashi homolog [Prunus avium]	17.733	93.734	40.4	6	7	6	1.111	0.00492	cytoplasm		GO:0043226 organelle; GO:0043231 intracellular membrane-bounded organelle; GO:0043229 intracellular organelle; GO:0005634 nucleus; GO:0044464 cell part; GO:0005622 intracellular; GO:0044424 intracellular part; GO:0043227 membrane-bounded organelle; GO:0005623 cell;		K12877	MAGOH; protein mago nashi	mdm03040 Spliceosome - Malus domestica (apple); mdm03015 mRNA surveillance pathway - Malus domestica (apple); mdm03013 RNA transport - Malus domestica (apple);
XP_021802425.1	tubulin-folding cofactor D-like [Prunus avium]	79.694	7.0093	5.4	4	4	4	0.755	0.00266	chloroplast			GO:0005488 binding;	K21767			IPR022577; IPR011989; IPR016024;	Tubulin-specific chaperone D, C-terminal; Armadillo-like helical; Armadillo-type fold;
XP_021802456.1	"probable leucine-rich repeat receptor-like serine/threonine-protein kinase At3g14840, partial [Prunus avium]"	24.752	2.4251	5	1	1	1	1.395	0.000497	chloroplast	GO:0016310 phosphorylation; GO:0044267 cellular protein metabolic process; GO:0044238 primary metabolic process; GO:0044237 cellular metabolic process; GO:0006796 phosphate-containing compound metabolic process; GO:0071704 organic substance metabolic process; GO:0008152 metabolic process; GO:0006468 protein phosphorylation; GO:0006793 phosphorus metabolic process; GO:0044260 cellular macromolecul…		GO:0005524 ATP binding; GO:1901265 nucleoside phosphate binding; GO:0016773 phosphotransferase activity, alcohol group as acceptor; GO:0001882 nucleoside binding; GO:0043167 ion binding; GO:0004672 protein kinase activity; GO:0000166 nucleotide binding; GO:0097159 organic cyclic compound binding; GO:1901363 heterocyclic compound binding; GO:0032549 ribonucleoside binding; GO:0097367 carbohydrate …				IPR021720; IPR000719; IPR013320; IPR011009;	Malectin; Protein kinase domain; Concanavalin A-like lectin/glucanase domain; Protein kinase-like domain;
XP_021802493.1	"putative 3,4-dihydroxy-2-butanone kinase isoform X1 [Prunus avium]"	61.695	224.08	29.3	13	17	13	0.917	0.0173	cytoplasm	GO:0019400 alditol metabolic process; GO:1901615 organic hydroxy compound metabolic process; GO:0006066 alcohol metabolic process; GO:0044281 small molecule metabolic process; GO:0044763 single-organism cellular process; GO:0006071 glycerol metabolic process; GO:0044699 single-organism process; GO:0044238 primary metabolic process; GO:0005975 carbohydrate metabolic process; GO:0019751 polyol meta…		GO:0005524 ATP binding; GO:1901265 nucleoside phosphate binding; GO:0016773 phosphotransferase activity, alcohol group as acceptor; GO:0004371 glycerone kinase activity; GO:0001882 nucleoside binding; GO:0043167 ion binding; GO:0000166 nucleotide binding; GO:0097159 organic cyclic compound binding; GO:1901363 heterocyclic compound binding; GO:0032549 ribonucleoside binding; GO:0097367 carbohydrat…	K00863	DAK; triose/dihydroxyacetone kinase / FAD-AMP lyase (cyclizing) [EC:2.7.1.28 2.7.1.29 4.6.1.15]	mdm00561 Glycerolipid metabolism - Malus domestica (apple); mdm01200 Carbon metabolism - Malus domestica (apple); mdm00051 Fructose and mannose metabolism - Malus domestica (apple); mdm01100 Metabolic pathways - Malus domestica (apple);	IPR004007; IPR004006;	DhaL domain; DhaK domain;
XP_021802500.1	probable aldo-keto reductase 2 [Prunus avium]	37.498	187.82	45.9	15	27	4	0.876	0.0443	nucleus							IPR023210;	NADP-dependent oxidoreductase domain;
XP_021802508.1	60S ribosomal protein L26-1-like [Prunus avium]	16.697	3.1644	29.5	4	7	1	0.824	0.00136	cytoplasm	GO:0006518 peptide metabolic process; GO:0043043 peptide biosynthetic process; GO:0044267 cellular protein metabolic process; GO:0006807 nitrogen compound metabolic process; GO:0009058 biosynthetic process; GO:0043603 cellular amide metabolic process; GO:0044238 primary metabolic process; GO:1901566 organonitrogen compound biosynthetic process; GO:1901576 organic substance biosynthetic process; G…	GO:0005840 ribosome; GO:0043229 intracellular organelle; GO:0043232 intracellular non-membrane-bounded organelle; GO:0044446 intracellular organelle part; GO:0005737 cytoplasm; GO:0032991 macromolecular complex; GO:0044424 intracellular part; GO:0005623 cell; GO:0044422 organelle part; GO:0043228 non-membrane-bounded organelle; GO:0043226 organelle; GO:0015934 large ribosomal subunit; GO:0044391 …	GO:0003735 structural constituent of ribosome; GO:0005198 structural molecule activity;	K02898	RP-L26e; large subunit ribosomal protein L26e	mdm03010 Ribosome - Malus domestica (apple);	IPR008991; IPR014722; IPR005824;	Translation protein SH3-like domain; Ribosomal protein L2 domain 2; KOW;
XP_021802511.1	calmodulin [Prunus avium]	16.994	35.217	37.6	10	16	4	1.106	0.0106	mitochondria			GO:0043169 cation binding; GO:0046872 metal ion binding; GO:0005509 calcium ion binding; GO:0005488 binding; GO:0043167 ion binding;	K02183	CALM; calmodulin	mdm04016 MAPK signaling pathway - plant - Malus domestica (apple); mdm04626 Plant-pathogen interaction - Malus domestica (apple); mdm04070 Phosphatidylinositol signaling system - Malus domestica (apple);	IPR002048; IPR011992;	EF-hand domain; EF-hand domain pair;
XP_021802519.1	"protein SLOW GREEN 1, chloroplastic-like [Prunus avium]"	40.768	12.247	14.8	4	7	4	1	0.99	chloroplast			GO:0005515 protein binding; GO:0005488 binding;				IPR011990; IPR013026;	Tetratricopeptide-like helical domain; Tetratricopeptide repeat-containing domain;
XP_021802525.1	inositol-3-phosphate synthase [Prunus avium]	50.35	3.3855	5.5	3	4	3	0.723	0.000721	cytoplasm	GO:0016051 carbohydrate biosynthetic process; GO:1901615 organic hydroxy compound metabolic process; GO:0006066 alcohol metabolic process; GO:0006020 inositol metabolic process; GO:0008654 phospholipid biosynthetic process; GO:0006021 inositol biosynthetic process; GO:0044699 single-organism process; GO:0044255 cellular lipid metabolic process; GO:0009058 biosynthetic process; GO:0044237 cellular…		GO:0016872 intramolecular lyase activity; GO:0004512 inositol-3-phosphate synthase activity; GO:0016853 isomerase activity; GO:0003824 catalytic activity;	K01858	INO1; myo-inositol-1-phosphate synthase [EC:5.5.1.4]	mdm00562 Inositol phosphate metabolism - Malus domestica (apple); mdm01100 Metabolic pathways - Malus domestica (apple);	IPR013021; IPR016040;	Myo-inositol-1-phosphate synthase, GAPDH-like; NAD(P)-binding domain;
XP_021802530.1	"4-alpha-glucanotransferase, chloroplastic/amyloplastic [Prunus avium]"	65.494	91.542	14.5	8	11	8	1.014	0.254	chloroplast	GO:0008152 metabolic process; GO:0005975 carbohydrate metabolic process; GO:0044238 primary metabolic process; GO:0071704 organic substance metabolic process;		GO:0016757 transferase activity, transferring glycosyl groups; GO:0004134 4-alpha-glucanotransferase activity; GO:0016758 transferase activity, transferring hexosyl groups; GO:0003824 catalytic activity; GO:0016740 transferase activity; GO:0004133 glycogen debranching enzyme activity;	K00705	malQ; 4-alpha-glucanotransferase [EC:2.4.1.25]	mdm00500 Starch and sucrose metabolism - Malus domestica (apple); mdm01110 Biosynthesis of secondary metabolites - Malus domestica (apple); mdm01100 Metabolic pathways - Malus domestica (apple);	IPR017853; IPR013781;	Glycoside hydrolase superfamily; Glycoside hydrolase, catalytic domain;
XP_021802532.1	uncharacterized protein LOC110746609 [Prunus avium]	34.967	49.146	17.3	5	7	5	1.152	0.0754	chloroplast
XP_021802533.1	"shikimate kinase, chloroplastic isoform X1 [Prunus avium]"	33.923	7.1184	11.4	4	4	4	0.431	4.27e-05	chloroplast				K00891	E2.7.1.71; shikimate kinase [EC:2.7.1.71]	mdm00400 Phenylalanine, tyrosine and tryptophan biosynthesis - Malus domestica (apple); mdm01230 Biosynthesis of amino acids - Malus domestica (apple); mdm01110 Biosynthesis of secondary metabolites - Malus domestica (apple); mdm01100 Metabolic pathways - Malus domestica (apple);	IPR027417;	P-loop containing nucleoside triphosphate hydrolase;
XP_021802538.1	protein DETOXIFICATION 16-like [Prunus avium]	54.091	3.0865	2.4	1	1	1	1.142	0.441	plasma membrane	GO:0006810 transport; GO:0042493 response to drug; GO:0055085 transmembrane transport; GO:0042221 response to chemical; GO:1902578 single-organism localization; GO:0044699 single-organism process; GO:0015893 drug transport; GO:0050896 response to stimulus; GO:0051179 localization; GO:0044765 single-organism transport; GO:0006855 drug transmembrane transport; GO:0051234 establishment of localizati…	GO:0016020 membrane;	GO:0022804 active transmembrane transporter activity; GO:0015291 secondary active transmembrane transporter activity; GO:0015238 drug transmembrane transporter activity; GO:0090484 drug transporter activity; GO:0015297 antiporter activity; GO:0022857 transmembrane transporter activity; GO:0005215 transporter activity;	K03327
XP_021802551.1	"tRNA pseudouridine synthase A, mitochondrial-like [Prunus avium]"	59.353	8.1397	2.6	1	1	1	0.819	0.0158	nucleus	GO:0006725 cellular aromatic compound metabolic process; GO:0001522 pseudouridine synthesis; GO:1901360 organic cyclic compound metabolic process; GO:0006807 nitrogen compound metabolic process; GO:0044238 primary metabolic process; GO:0009451 RNA modification; GO:0044237 cellular metabolic process; GO:0071704 organic substance metabolic process; GO:0016070 RNA metabolic process; GO:0008152 metab…		GO:0097159 organic cyclic compound binding; GO:1901363 heterocyclic compound binding; GO:0003723 RNA binding; GO:0016853 isomerase activity; GO:0003824 catalytic activity; GO:0005488 binding; GO:0003676 nucleic acid binding; GO:0016866 intramolecular transferase activity; GO:0009982 pseudouridine synthase activity;	K06173			IPR020103; IPR020094; IPR020097; IPR020095;	Pseudouridine synthase, catalytic domain; Pseudouridine synthase I, TruA, N-terminal; Pseudouridine synthase I, TruA, alpha/beta domain; Pseudouridine synthase I, TruA, C-terminal;
XP_021802556.1	T-complex protein 1 subunit beta [Prunus avium]	57.067	323.31	42.3	18	37	18	0.745	0.000322	chloroplast	GO:0006457 protein folding; GO:0009987 cellular process;		GO:0005524 ATP binding; GO:1901265 nucleoside phosphate binding; GO:0001882 nucleoside binding; GO:0043167 ion binding; GO:0005515 protein binding; GO:0000166 nucleotide binding; GO:0097159 organic cyclic compound binding; GO:1901363 heterocyclic compound binding; GO:0032549 ribonucleoside binding; GO:0097367 carbohydrate derivative binding; GO:0032553 ribonucleotide binding; GO:0005488 binding; …	K09494			IPR027410; IPR027409; IPR027413;	TCP-1-like chaperonin intermediate domain; GroEL-like apical domain; GroEL-like equatorial domain;
XP_021802558.1	prolyl endopeptidase isoform X1 [Prunus avium]	92.887	194.92	15.8	14	21	14	0.978	0.434	chloroplast	GO:0006508 proteolysis; GO:0008152 metabolic process; GO:0043170 macromolecule metabolic process; GO:0019538 protein metabolic process; GO:0044238 primary metabolic process; GO:0071704 organic substance metabolic process;		GO:0004252 serine-type endopeptidase activity; GO:0004175 endopeptidase activity; GO:0008238 exopeptidase activity; GO:0008233 peptidase activity; GO:0003824 catalytic activity; GO:0017171 serine hydrolase activity; GO:0008236 serine-type peptidase activity; GO:0070011 peptidase activity, acting on L-amino acid peptides; GO:0016787 hydrolase activity; GO:0070008 serine-type exopeptidase activity;	K01322			IPR001375; IPR029058; IPR023302;	Peptidase S9, prolyl oligopeptidase, catalytic domain; Alpha/Beta hydrolase fold; Peptidase S9A, N-terminal domain;
XP_021802562.1	plastocyanin [Prunus avium]	16.881	286.53	44.6	4	27	4	0.991	0.468	chloroplast			GO:0009055 electron carrier activity; GO:0043169 cation binding; GO:0046872 metal ion binding; GO:0005507 copper ion binding; GO:0046914 transition metal ion binding; GO:0005488 binding; GO:0043167 ion binding;	K02638	petE; plastocyanin	mdm00195 Photosynthesis - Malus domestica (apple);	IPR008972; IPR000923;	Cupredoxin; Blue (type 1) copper domain;
XP_021802563.1	protein C2-DOMAIN ABA-RELATED 4-like [Prunus avium]	20.245	25.4	37.4	6	7	6	0.754	0.00132	nucleus			GO:0005515 protein binding; GO:0005488 binding;				IPR000008;	C2 domain;
XP_021802571.1	large proline-rich protein BAG6 isoform X5 [Prunus avium]	95.568	164.38	21.7	12	14	12	0.887	0.00286	nucleus			GO:0005515 protein binding; GO:0005488 binding;				IPR029071; IPR000626;	Ubiquitin-related domain; Ubiquitin domain;
XP_021802573.1	L-ascorbate oxidase homolog [Prunus avium]	60.666	253.62	35	16	28	15	1.458	0.000337	vacuolar membrane	GO:0044699 single-organism process; GO:0008152 metabolic process; GO:0055114 oxidation-reduction process; GO:0044710 single-organism metabolic process;		GO:0046914 transition metal ion binding; GO:0003824 catalytic activity; GO:0005488 binding; GO:0043167 ion binding; GO:0046872 metal ion binding; GO:0043169 cation binding; GO:0005507 copper ion binding; GO:0016491 oxidoreductase activity;				IPR034275; IPR034273; IPR011706; IPR011707; IPR008972; IPR001117;	Ascorbate oxidase homologue, third cupredoxin domain; Ascorbate oxidase homologue, first cupredoxin domain; Multicopper oxidase, type 2; Multicopper oxidase, type 3; Cupredoxin; Multicopper oxidase, type 1;
XP_021802577.1	mitogen-activated protein kinase 9 [Prunus avium]	70.932	29.659	12	6	7	3	1.17	0.0388	chloroplast	GO:0016310 phosphorylation; GO:0044267 cellular protein metabolic process; GO:0044238 primary metabolic process; GO:0044237 cellular metabolic process; GO:0006796 phosphate-containing compound metabolic process; GO:0071704 organic substance metabolic process; GO:0008152 metabolic process; GO:0006468 protein phosphorylation; GO:0006793 phosphorus metabolic process; GO:0044260 cellular macromolecul…		GO:0005524 ATP binding; GO:1901265 nucleoside phosphate binding; GO:0016773 phosphotransferase activity, alcohol group as acceptor; GO:0001882 nucleoside binding; GO:0043167 ion binding; GO:0004672 protein kinase activity; GO:0000166 nucleotide binding; GO:0004702 signal transducer, downstream of receptor, with serine/threonine kinase activity; GO:0004871 signal transducer activity; GO:0004707 MA…	K20538			IPR000719; IPR011009;	Protein kinase domain; Protein kinase-like domain;
XP_021802579.1	"enoyl-CoA hydratase 2, peroxisomal [Prunus avium]"	34.163	172.71	28.5	6	8	6	1.182	0.027	nucleus				K19658			IPR002539; IPR029069;	MaoC-like domain; HotDog domain;
XP_021802580.1	probable alpha-amylase 2 [Prunus avium]	47.325	16.838	9.9	4	6	4	1.621	0.000305	nucleus	GO:0008152 metabolic process; GO:0005975 carbohydrate metabolic process; GO:0044238 primary metabolic process; GO:0071704 organic substance metabolic process;		GO:0004556 alpha-amylase activity; GO:0016160 amylase activity; GO:0003824 catalytic activity; GO:0005488 binding; GO:0043167 ion binding; GO:0016798 hydrolase activity, acting on glycosyl bonds; GO:0043169 cation binding; GO:0004553 hydrolase activity, hydrolyzing O-glycosyl compounds; GO:0046872 metal ion binding; GO:0016787 hydrolase activity; GO:0005509 calcium ion binding;	K01176	AMY; alpha-amylase [EC:3.2.1.1]	mdm00500 Starch and sucrose metabolism - Malus domestica (apple); mdm01100 Metabolic pathways - Malus domestica (apple);	IPR013780; IPR017853; IPR006047; IPR012850; IPR013781;	Glycosyl hydrolase, all-beta; Glycoside hydrolase superfamily; Glycosyl hydrolase, family 13, catalytic domain; Alpha-amylase, C-terminal beta-sheet; Glycoside hydrolase, catalytic domain;
XP_021802589.1	proline-rich protein 36 [Prunus avium]	54.017	146.18	22.7	7	7	7	0.907	0.00276	cytoplasm	GO:0044085 cellular component biogenesis; GO:0016043 cellular component organization; GO:0034728 nucleosome organization; GO:0034622 cellular macromolecular complex assembly; GO:0006333 chromatin assembly or disassembly; GO:0043933 macromolecular complex subunit organization; GO:0065004 protein-DNA complex assembly; GO:0006323 DNA packaging; GO:0006334 nucleosome assembly; GO:0051276 chromosome o…	GO:0043229 intracellular organelle; GO:0043232 intracellular non-membrane-bounded organelle; GO:0044446 intracellular organelle part; GO:0032991 macromolecular complex; GO:0044424 intracellular part; GO:0005623 cell; GO:0044422 organelle part; GO:0044427 chromosomal part; GO:0000786 nucleosome; GO:0043228 non-membrane-bounded organelle; GO:0043231 intracellular membrane-bounded organelle; GO:0043…	GO:0097159 organic cyclic compound binding; GO:1901363 heterocyclic compound binding; GO:0003677 DNA binding; GO:0005488 binding; GO:0003676 nucleic acid binding;				IPR011991; IPR005818;	Winged helix-turn-helix DNA-binding domain; Linker histone H1/H5, domain H15;
XP_021802594.1	glutathione S-transferase-like [Prunus avium]	24.921	56.566	40.3	9	14	9	1.17	0.00422	chloroplast			GO:0005515 protein binding; GO:0005488 binding;	K00799	GST; glutathione S-transferase [EC:2.5.1.18]	mdm00480 Glutathione metabolism - Malus domestica (apple);	IPR004046; IPR010987; IPR012336; IPR004045; IPR034347;	Glutathione S-transferase, C-terminal; Glutathione S-transferase, C-terminal-like; Thioredoxin-like fold; Glutathione S-transferase, N-terminal; Glutathione S-transferases Phi, C-terminal;
XP_021802595.1	mediator of RNA polymerase II transcription subunit 30 [Prunus avium]	20.477	6.4761	11.5	2	2	2			nucleus
XP_021802598.1	uncharacterized protein LOC110746665 [Prunus avium]	40.835	3.0926	3.3	1	1	1			nucleus							IPR024764;	Transcription factor IIIC, putative zinc-finger;
XP_021802599.1	"dihydropyrimidine dehydrogenase (NADP(+)), chloroplastic [Prunus avium]"	46.536	100.67	29.6	13	25	13	1.249	2.12e-05	cytoplasm	GO:0044699 single-organism process; GO:0008152 metabolic process; GO:0055114 oxidation-reduction process; GO:0044710 single-organism metabolic process;	GO:0044424 intracellular part; GO:0005623 cell; GO:0044464 cell part; GO:0005622 intracellular; GO:0005737 cytoplasm;	GO:0016627 oxidoreductase activity, acting on the CH-CH group of donors; GO:0003824 catalytic activity; GO:0016491 oxidoreductase activity;	K00207	DPYD; dihydropyrimidine dehydrogenase (NADP+) [EC:1.3.1.2]	mdm00770 Pantothenate and CoA biosynthesis - Malus domestica (apple); mdm00240 Pyrimidine metabolism - Malus domestica (apple); mdm00410 beta-Alanine metabolism - Malus domestica (apple); mdm01100 Metabolic pathways - Malus domestica (apple);	IPR013785; IPR005720;	Aldolase-type TIM barrel; Dihydroorotate dehydrogenase domain;
XP_021802601.1	uncharacterized protein LOC110746667 [Prunus avium]	40.291	13.338	9.4	3	3	3	1.2	0.0134	extracellular							IPR006946; IPR008979;	Domain of unknown function DUF642; Galactose-binding domain-like;
XP_021802607.1	uncharacterized protein LOC110746675 isoform X1 [Prunus avium]	85.358	12.767	5	4	4	4	1.108	0.0127	chloroplast							IPR004147; IPR011009;	UbiB domain; Protein kinase-like domain;
XP_021802618.1	bifunctional nitrilase/nitrile hydratase NIT4A [Prunus avium]	37.069	98.2	20.9	6	6	6	0.998	0.948	cytoplasm	GO:0006807 nitrogen compound metabolic process; GO:0008152 metabolic process;		GO:0016787 hydrolase activity; GO:0003824 catalytic activity; GO:0016810 hydrolase activity, acting on carbon-nitrogen (but not peptide) bonds;	K13035	NIT4; beta-cyano-L-alanine hydratase/nitrilase [EC:3.5.5.4 4.2.1.65]	mdm00460 Cyanoamino acid metabolism - Malus domestica (apple); mdm01110 Biosynthesis of secondary metabolites - Malus domestica (apple); mdm01100 Metabolic pathways - Malus domestica (apple);	IPR003010;	Carbon-nitrogen hydrolase;
XP_021802621.1	aldose 1-epimerase [Prunus avium]	37.155	12.813	9.4	4	5	4	0.791	0.0143	cytoplasm	GO:0044723 single-organism carbohydrate metabolic process; GO:0008152 metabolic process; GO:0044710 single-organism metabolic process; GO:0044281 small molecule metabolic process; GO:0005996 monosaccharide metabolic process; GO:0044699 single-organism process; GO:0044238 primary metabolic process; GO:0005975 carbohydrate metabolic process; GO:0019318 hexose metabolic process; GO:0071704 organic s…		GO:0030246 carbohydrate binding; GO:0016853 isomerase activity; GO:0003824 catalytic activity; GO:0005488 binding;	K01785	galM; aldose 1-epimerase [EC:5.1.3.3]	mdm00052 Galactose metabolism - Malus domestica (apple); mdm01110 Biosynthesis of secondary metabolites - Malus domestica (apple); mdm01100 Metabolic pathways - Malus domestica (apple); mdm00010 Glycolysis / Gluconeogenesis - Malus domestica (apple);	IPR011013; IPR014718;	Galactose mutarotase-like domain; Glycoside hydrolase-type carbohydrate-binding;
XP_021802625.1	UDP-glycosyltransferase 71A16-like [Prunus avium]	14.742	11.811	25	3	5	3	1.511	0.000199	cytoplasm	GO:0008152 metabolic process;		GO:0016757 transferase activity, transferring glycosyl groups; GO:0016758 transferase activity, transferring hexosyl groups; GO:0003824 catalytic activity; GO:0016740 transferase activity;
XP_021802633.1	geraniol 8-hydroxylase-like [Prunus avium]	56.691	2.4167	4.4	2	2	1	0.963	0.364	chloroplast	GO:0044699 single-organism process; GO:0008152 metabolic process; GO:0055114 oxidation-reduction process; GO:0044710 single-organism metabolic process;		GO:0097159 organic cyclic compound binding; GO:1901363 heterocyclic compound binding; GO:0020037 heme binding; GO:0005506 iron ion binding; GO:0046914 transition metal ion binding; GO:0003824 catalytic activity; GO:0005488 binding; GO:0043167 ion binding; GO:0043169 cation binding; GO:0046872 metal ion binding; GO:0016705 oxidoreductase activity, acting on paired donors, with incorporation or red…	K20556
XP_021802646.1	"CBBY-like protein, partial [Prunus avium]"	25.716	8.8768	13.1	4	4	4	1.011	0.692	cytoplasm	GO:0008152 metabolic process;		GO:0016787 hydrolase activity; GO:0003824 catalytic activity;				IPR023214;	HAD-like domain;
XP_021802652.1	"bifunctional D-cysteine desulfhydrase/1-aminocyclopropane-1-carboxylate deaminase, mitochondrial [Prunus avium]"	47.454	137.82	33.6	14	22	14	0.979	0.182	chloroplast			GO:0003824 catalytic activity;	K05396	dcyD; D-cysteine desulfhydrase [EC:4.4.1.15]	mdm00270 Cysteine and methionine metabolism - Malus domestica (apple);	IPR001926;	Tryptophan synthase beta subunit-like PLP-dependent enzyme;
XP_021802653.1	cytochrome P450 CYP736A12-like [Prunus avium]	55.985	26.765	15.6	7	9	6	1.156	0.000697	endoplasmic reticulum	GO:0044699 single-organism process; GO:0008152 metabolic process; GO:0055114 oxidation-reduction process; GO:0044710 single-organism metabolic process;		GO:0097159 organic cyclic compound binding; GO:1901363 heterocyclic compound binding; GO:0020037 heme binding; GO:0005506 iron ion binding; GO:0046914 transition metal ion binding; GO:0003824 catalytic activity; GO:0005488 binding; GO:0043167 ion binding; GO:0043169 cation binding; GO:0046872 metal ion binding; GO:0016705 oxidoreductase activity, acting on paired donors, with incorporation or red…	K20562
XP_021802683.1	"histone-lysine N-methyltransferase, H3 lysine-9 specific SUVH1-like [Prunus avium]"	77.581	14.086	7.5	6	7	5	1	0.996	nucleus	GO:0016571 histone methylation; GO:0016043 cellular component organization; GO:0016570 histone modification; GO:0044267 cellular protein metabolic process; GO:0044238 primary metabolic process; GO:0044237 cellular metabolic process; GO:0032259 methylation; GO:0018022 peptidyl-lysine methylation; GO:0071704 organic substance metabolic process; GO:0018193 peptidyl-amino acid modification; GO:001820…	GO:0043226 organelle; GO:0043231 intracellular membrane-bounded organelle; GO:0043229 intracellular organelle; GO:0005634 nucleus; GO:0044464 cell part; GO:0005622 intracellular; GO:0044424 intracellular part; GO:0043227 membrane-bounded organelle; GO:0005623 cell;	GO:0042393 histone binding; GO:0008757 S-adenosylmethionine-dependent methyltransferase activity; GO:0008168 methyltransferase activity; GO:0043167 ion binding; GO:0016279 protein-lysine N-methyltransferase activity; GO:0016278 lysine N-methyltransferase activity; GO:0016741 transferase activity, transferring one-carbon groups; GO:0005515 protein binding; GO:0008270 zinc ion binding; GO:0018024 h…	K11420	EHMT; euchromatic histone-lysine N-methyltransferase [EC:2.1.1.43]	mdm00310 Lysine degradation - Malus domestica (apple);	IPR015947; IPR003105; IPR001214; IPR003616; IPR007728;	PUA-like domain; SRA-YDG; SET domain; Post-SET domain; Pre-SET domain;
XP_021802712.1	ATP-dependent 6-phosphofructokinase 6-like [Prunus avium]	59.905	84.069	22.4	13	20	8	0.876	0.0019	chloroplast	GO:0006757 ATP generation from ADP; GO:0009116 nucleoside metabolic process; GO:0042278 purine nucleoside metabolic process; GO:0006165 nucleoside diphosphate phosphorylation; GO:0046031 ADP metabolic process; GO:0019362 pyridine nucleotide metabolic process; GO:0006096 glycolytic process; GO:0009167 purine ribonucleoside monophosphate metabolic process; GO:0009117 nucleotide metabolic process; G…		GO:0003872 6-phosphofructokinase activity; GO:0005524 ATP binding; GO:1901265 nucleoside phosphate binding; GO:0016773 phosphotransferase activity, alcohol group as acceptor; GO:0001882 nucleoside binding; GO:0043167 ion binding; GO:0000166 nucleotide binding; GO:0097159 organic cyclic compound binding; GO:1901363 heterocyclic compound binding; GO:0032549 ribonucleoside binding; GO:0097367 carboh…	K00850	pfkA; 6-phosphofructokinase 1 [EC:2.7.1.11]	mdm00052 Galactose metabolism - Malus domestica (apple); mdm00051 Fructose and mannose metabolism - Malus domestica (apple); mdm01230 Biosynthesis of amino acids - Malus domestica (apple); mdm01110 Biosynthesis of secondary metabolites - Malus domestica (apple); mdm01200 Carbon metabolism - Malus domestica (apple); mdm00030 Pentose phosphate pathway - Malus domestica (apple); mdm03018 RNA degrada…	IPR000023;	Phosphofructokinase domain;
XP_021802718.1	FT-interacting protein 1 [Prunus avium]	91.249	12.426	4.2	3	3	3	1.208	0.0121	cytoplasm			GO:0005515 protein binding; GO:0005488 binding;				IPR013583; IPR000008;	Phosphoribosyltransferase C-terminal; C2 domain;
XP_021802719.1	60S ribosomal protein L6-3-like [Prunus avium]	26.022	21.686	35.6	11	20	1	0.733	0.0152	nucleus	GO:0006518 peptide metabolic process; GO:0043043 peptide biosynthetic process; GO:0044267 cellular protein metabolic process; GO:0006807 nitrogen compound metabolic process; GO:0009058 biosynthetic process; GO:0043603 cellular amide metabolic process; GO:0044238 primary metabolic process; GO:1901566 organonitrogen compound biosynthetic process; GO:1901576 organic substance biosynthetic process; G…	GO:0005840 ribosome; GO:0043226 organelle; GO:0043229 intracellular organelle; GO:0043232 intracellular non-membrane-bounded organelle; GO:0044464 cell part; GO:0005622 intracellular; GO:0005737 cytoplasm; GO:0032991 macromolecular complex; GO:0044424 intracellular part; GO:1990904 ribonucleoprotein complex; GO:0005623 cell; GO:0030529 intracellular ribonucleoprotein complex; GO:0044444 cytoplasm…	GO:0003735 structural constituent of ribosome; GO:0005198 structural molecule activity;	K02934	RP-L6e; large subunit ribosomal protein L6e	mdm03010 Ribosome - Malus domestica (apple);	IPR005568; IPR008991; IPR014722;	Ribosomal protein L6, N-terminal; Translation protein SH3-like domain; Ribosomal protein L2 domain 2;
XP_021802722.1	TBCC domain-containing protein 1 [Prunus avium]	62.253	38.976	11.9	6	7	6	1.023	0.751	cytoplasm	GO:0000902 cell morphogenesis; GO:0032502 developmental process; GO:0009653 anatomical structure morphogenesis; GO:0016043 cellular component organization; GO:0006996 organelle organization; GO:0044767 single-organism developmental process; GO:0048869 cellular developmental process; GO:0044763 single-organism cellular process; GO:0032989 cellular component morphogenesis; GO:0044699 single-organis…		GO:0003779 actin binding; GO:0005515 protein binding; GO:0008092 cytoskeletal protein binding; GO:0005488 binding;	K16810			IPR006599; IPR016098; IPR013912; IPR017901; IPR012945;	CARP motif; Cyclase-associated protein CAP/septum formation inhibitor MinC, C-terminal; Adenylate cyclase-associated CAP, C-terminal; C-CAP/cofactor C-like domain; Tubulin binding cofactor C-like domain;
XP_021802723.1	glutamate decarboxylase 4-like [Prunus avium]	56.425	267.35	37.2	17	36	16	0.923	0.0305	chloroplast	GO:0009064 glutamine family amino acid metabolic process; GO:0043648 dicarboxylic acid metabolic process; GO:0044281 small molecule metabolic process; GO:0044763 single-organism cellular process; GO:0006807 nitrogen compound metabolic process; GO:0044699 single-organism process; GO:1901605 alpha-amino acid metabolic process; GO:0044238 primary metabolic process; GO:0044237 cellular metabolic proc…		GO:0097159 organic cyclic compound binding; GO:1901363 heterocyclic compound binding; GO:0004351 glutamate decarboxylase activity; GO:0003824 catalytic activity; GO:0005488 binding; GO:0016830 carbon-carbon lyase activity; GO:0043167 ion binding; GO:0016831 carboxy-lyase activity; GO:0016829 lyase activity; GO:0043168 anion binding; GO:0048037 cofactor binding; GO:0030170 pyridoxal phosphate bind…	K01580	E4.1.1.15; glutamate decarboxylase [EC:4.1.1.15]	mdm00410 beta-Alanine metabolism - Malus domestica (apple); mdm00250 Alanine, aspartate and glutamate metabolism - Malus domestica (apple); mdm00430 Taurine and hypotaurine metabolism - Malus domestica (apple); mdm00650 Butanoate metabolism - Malus domestica (apple); mdm01110 Biosynthesis of secondary metabolites - Malus domestica (apple); mdm01100 Metabolic pathways - Malus domestica (apple);	IPR015424; IPR015422; IPR015421;	Pyridoxal phosphate-dependent transferase; Pyridoxal phosphate-dependent transferase, major region, subdomain 2; Pyridoxal phosphate-dependent transferase, major region, subdomain 1;
XP_021802725.1	FT-interacting protein 1-like [Prunus avium]	88.941	113.31	21.6	16	23	12	1.163	0.00552	plasma membrane			GO:0005515 protein binding; GO:0005488 binding;				IPR013583; IPR000008;	Phosphoribosyltransferase C-terminal; C2 domain;
XP_021802732.1	uncharacterized protein LOC110746793 [Prunus avium]	14.971	10.267	18.6	3	3	3	0.818	0.0029	vacuolar membrane
XP_021802740.1	nuclear poly(A) polymerase 1 [Prunus avium]	84.83	1.9211	2.5	2	2	2	1.28	0.00126	chloroplast	GO:0031123 RNA 3'-end processing; GO:0006396 RNA processing; GO:0043631 RNA polyadenylation; GO:0006725 cellular aromatic compound metabolic process; GO:1901360 organic cyclic compound metabolic process; GO:0006807 nitrogen compound metabolic process; GO:0044238 primary metabolic process; GO:0044237 cellular metabolic process; GO:0071704 organic substance metabolic process; GO:0016070 RNA metabol…		GO:0097159 organic cyclic compound binding; GO:1901363 heterocyclic compound binding; GO:0003723 RNA binding; GO:0004652 polynucleotide adenylyltransferase activity; GO:0016779 nucleotidyltransferase activity; GO:0003824 catalytic activity; GO:0005488 binding; GO:0003676 nucleic acid binding; GO:0016740 transferase activity; GO:0070566 adenylyltransferase activity; GO:0016772 transferase activity…	K14376	PAP; poly(A) polymerase [EC:2.7.7.19]	mdm03015 mRNA surveillance pathway - Malus domestica (apple);	IPR011068; IPR007012; IPR002934; IPR007010;	Nucleotidyltransferase, class I, C-terminal-like; Poly(A) polymerase, central domain; Polymerase, nucleotidyl transferase domain; Poly(A) polymerase, RNA-binding domain;
XP_021802748.1	uncharacterized PKHD-type hydroxylase At1g22950 [Prunus avium]	44.7	2.6193	3.1	1	1	1	0.871	0.0163	cytoplasm	GO:0044699 single-organism process; GO:0008152 metabolic process; GO:0055114 oxidation-reduction process; GO:0044710 single-organism metabolic process;		GO:0019842 vitamin binding; GO:0005506 iron ion binding; GO:0031418 L-ascorbic acid binding; GO:0043167 ion binding; GO:0043177 organic acid binding; GO:0016705 oxidoreductase activity, acting on paired donors, with incorporation or reduction of molecular oxygen; GO:0048029 monosaccharide binding; GO:0016491 oxidoreductase activity; GO:0031406 carboxylic acid binding; GO:0046914 transition metal …				IPR006620; IPR005123;	Prolyl 4-hydroxylase, alpha subunit; Oxoglutarate/iron-dependent dioxygenase;
XP_021802753.1	"DNA-directed RNA polymerase III subunit 2-like, partial [Prunus avium]"	92.077	4.9723	3.5	3	3	3	0.871	0.00422	cytoplasm	GO:0018130 heterocycle biosynthetic process; GO:0006725 cellular aromatic compound metabolic process; GO:0097659 nucleic acid-templated transcription; GO:0034654 nucleobase-containing compound biosynthetic process; GO:1901360 organic cyclic compound metabolic process; GO:0006807 nitrogen compound metabolic process; GO:0032774 RNA biosynthetic process; GO:0009058 biosynthetic process; GO:0044238 p…		GO:0003677 DNA binding; GO:0034062 5'-3' RNA polymerase activity; GO:0097747 RNA polymerase activity; GO:0001882 nucleoside binding; GO:1901363 heterocyclic compound binding; GO:0097159 organic cyclic compound binding; GO:0032549 ribonucleoside binding; GO:0097367 carbohydrate derivative binding; GO:0016779 nucleotidyltransferase activity; GO:0003824 catalytic activity; GO:0005488 binding; GO:000…	K03021	RPC2; DNA-directed RNA polymerase III subunit RPC2 [EC:2.7.7.6]	mdm03020 RNA polymerase - Malus domestica (apple); mdm00240 Pyrimidine metabolism - Malus domestica (apple); mdm00230 Purine metabolism - Malus domestica (apple); mdm01100 Metabolic pathways - Malus domestica (apple);	IPR007120; IPR007641; IPR014724; IPR007642; IPR007644; IPR007646; IPR007647;	DNA-directed RNA polymerase, subunit 2, domain 6; RNA polymerase Rpb2, domain 7; RNA polymerase Rpb2, OB-fold; RNA polymerase Rpb2, domain 2; RNA polymerase, beta subunit, protrusion; RNA polymerase Rpb2, domain 4; RNA polymerase Rpb2, domain 5;
XP_021802767.1	probable aspartyl aminopeptidase [Prunus avium]	58.211	9.5946	9.6	6	6	5	1.132	0.0495	chloroplast	GO:0006508 proteolysis; GO:0008152 metabolic process; GO:0043170 macromolecule metabolic process; GO:0019538 protein metabolic process; GO:0044238 primary metabolic process; GO:0071704 organic substance metabolic process;		GO:0008233 peptidase activity; GO:0008238 exopeptidase activity; GO:0046914 transition metal ion binding; GO:0003824 catalytic activity; GO:0005488 binding; GO:0043167 ion binding; GO:0043169 cation binding; GO:0070011 peptidase activity, acting on L-amino acid peptides; GO:0046872 metal ion binding; GO:0016787 hydrolase activity; GO:0004177 aminopeptidase activity; GO:0008270 zinc ion binding;	K01267			IPR023358;	Peptidase M18, domain 2;
XP_021802771.1	pleiotropic drug resistance protein 2-like [Prunus avium]	164.45	6.8008	5.7	8	12	2	1.157	0.0122	plasma membrane		GO:0016020 membrane;	GO:0005524 ATP binding; GO:1901265 nucleoside phosphate binding; GO:0001882 nucleoside binding; GO:0043167 ion binding; GO:0016817 hydrolase activity, acting on acid anhydrides; GO:0016787 hydrolase activity; GO:0000166 nucleotide binding; GO:0017111 nucleoside-triphosphatase activity; GO:0016887 ATPase activity; GO:0097159 organic cyclic compound binding; GO:1901363 heterocyclic compound binding…				IPR003439; IPR027417; IPR029481; IPR034001; IPR003593; IPR013581; IPR034003; IPR013525;	ABC transporter-like; P-loop containing nucleoside triphosphate hydrolase; ABC-transporter extracellular N-terminal domain; ATP-binding cassette transporter, PDR-like subfamily G, domain 1; AAA+ ATPase domain; Plant PDR ABC transporter associated; ATP-binding cassette transporter, PDR-like subfamily G, domain 2; ABC-2 type transporter;
XP_021802785.1	T-complex protein 1 subunit delta [Prunus avium]	57.739	120.92	38.9	19	27	19	0.752	1.59e-05	chloroplast	GO:0006457 protein folding; GO:0009987 cellular process;		GO:0005524 ATP binding; GO:1901265 nucleoside phosphate binding; GO:0001882 nucleoside binding; GO:0043167 ion binding; GO:0005515 protein binding; GO:0000166 nucleotide binding; GO:0097159 organic cyclic compound binding; GO:1901363 heterocyclic compound binding; GO:0032549 ribonucleoside binding; GO:0097367 carbohydrate derivative binding; GO:0032553 ribonucleotide binding; GO:0005488 binding; …	K09496			IPR027410; IPR027409; IPR027413;	TCP-1-like chaperonin intermediate domain; GroEL-like apical domain; GroEL-like equatorial domain;
XP_021802803.1	probable auxin efflux carrier component 1c [Prunus avium]	67.719	18.497	6.1	3	4	3	0.259	7.58e-05	plasma membrane	GO:0006810 transport; GO:0055085 transmembrane transport; GO:0051179 localization; GO:0051234 establishment of localization;	GO:0031224 intrinsic component of membrane; GO:0016020 membrane; GO:0016021 integral component of membrane; GO:0044425 membrane part;		K13947
XP_021802805.1	basic blue protein-like [Prunus avium]	13.325	8.054	24.8	3	5	3	1.445	0.00388	chloroplast			GO:0009055 electron carrier activity;				IPR003245; IPR008972;	Phytocyanin domain; Cupredoxin;
XP_021802824.1	TPR repeat-containing thioredoxin TDX [Prunus avium]	42.632	30.54	13.3	4	5	3	0.768	0.0027	cytoplasm	GO:0050794 regulation of cellular process; GO:0042592 homeostatic process; GO:0065008 regulation of biological quality; GO:0050789 regulation of biological process; GO:0045454 cell redox homeostasis; GO:0044763 single-organism cellular process; GO:0019725 cellular homeostasis; GO:0044699 single-organism process; GO:0009987 cellular process; GO:0065007 biological regulation;		GO:0005515 protein binding; GO:0005488 binding;	K09560			IPR011990; IPR013026; IPR012336; IPR013766;	Tetratricopeptide-like helical domain; Tetratricopeptide repeat-containing domain; Thioredoxin-like fold; Thioredoxin domain;
XP_021802831.1	DDRGK domain-containing protein 1-like isoform X2 [Prunus avium]	33.709	1.6979	4.8	1	2	1			plasma membrane							IPR011991;	Winged helix-turn-helix DNA-binding domain;
XP_021802839.1	beta-glucosidase 44-like [Prunus avium]	58.94	24.482	20.5	11	13	11	1.297	0.00116	vacuolar membrane	GO:0008152 metabolic process; GO:0005975 carbohydrate metabolic process; GO:0044238 primary metabolic process; GO:0071704 organic substance metabolic process;		GO:0004553 hydrolase activity, hydrolyzing O-glycosyl compounds; GO:0016787 hydrolase activity; GO:0003824 catalytic activity; GO:0016798 hydrolase activity, acting on glycosyl bonds;	K05350	bglB; beta-glucosidase [EC:3.2.1.21]	mdm00500 Starch and sucrose metabolism - Malus domestica (apple); mdm00940 Phenylpropanoid biosynthesis - Malus domestica (apple); mdm00460 Cyanoamino acid metabolism - Malus domestica (apple); mdm01110 Biosynthesis of secondary metabolites - Malus domestica (apple); mdm01100 Metabolic pathways - Malus domestica (apple);	IPR017853; IPR013781;	Glycoside hydrolase superfamily; Glycoside hydrolase, catalytic domain;
XP_021802843.1	uncharacterized protein At2g34160-like [Prunus avium]	14.356	7.2244	18.6	2	4	2	0.981	0.41	nucleus			GO:0097159 organic cyclic compound binding; GO:1901363 heterocyclic compound binding; GO:0005488 binding; GO:0003676 nucleic acid binding;
XP_021802845.1	LMBR1 domain-containing protein 2 homolog A-like [Prunus avium]	70.839	4.0694	3.2	2	2	2	0.949	0.447	plasma membrane
XP_021802869.1	"S-adenosylmethionine carrier 1, chloroplastic/mitochondrial-like, partial [Prunus avium]"	23.433	5.6403	15.7	3	3	3	0.975	0.753	cytoplasm				K15111			IPR023395;	Mitochondrial carrier domain;
XP_021802881.1	cytochrome P450 84A1-like [Prunus avium]	58.249	39.319	7.4	3	4	3	0.665	0.000102	chloroplast	GO:0044699 single-organism process; GO:0008152 metabolic process; GO:0055114 oxidation-reduction process; GO:0044710 single-organism metabolic process;		GO:0097159 organic cyclic compound binding; GO:1901363 heterocyclic compound binding; GO:0020037 heme binding; GO:0005506 iron ion binding; GO:0046914 transition metal ion binding; GO:0003824 catalytic activity; GO:0005488 binding; GO:0043167 ion binding; GO:0043169 cation binding; GO:0046872 metal ion binding; GO:0016705 oxidoreductase activity, acting on paired donors, with incorporation or red…	K09755	CYP84A; ferulate-5-hydroxylase [EC:1.14.-.-]	mdm00940 Phenylpropanoid biosynthesis - Malus domestica (apple); mdm01110 Biosynthesis of secondary metabolites - Malus domestica (apple); mdm01100 Metabolic pathways - Malus domestica (apple);
XP_021802895.1	uncharacterized protein LOC110746985 [Prunus avium]	30.126	4.1396	7.6	2	2	2	1.143	0.0016	chloroplast	GO:0006518 peptide metabolic process; GO:0043043 peptide biosynthetic process; GO:0044267 cellular protein metabolic process; GO:0006807 nitrogen compound metabolic process; GO:0009058 biosynthetic process; GO:0043603 cellular amide metabolic process; GO:0044238 primary metabolic process; GO:1901566 organonitrogen compound biosynthetic process; GO:1901576 organic substance biosynthetic process; G…	GO:0043229 intracellular organelle; GO:0005840 ribosome; GO:0043232 intracellular non-membrane-bounded organelle; GO:0005737 cytoplasm; GO:0044446 intracellular organelle part; GO:0032991 macromolecular complex; GO:0044424 intracellular part; GO:0005623 cell; GO:0044422 organelle part; GO:0043228 non-membrane-bounded organelle; GO:0043226 organelle; GO:0015934 large ribosomal subunit; GO:0044464 …	GO:0003735 structural constituent of ribosome; GO:0005198 structural molecule activity;	K02876	RP-L15; large subunit ribosomal protein L15	mdm03010 Ribosome - Malus domestica (apple);	IPR021131;	Ribosomal protein L18e/L15P;
XP_021802910.1	GLABRA2 expression modulator [Prunus avium]	31.753	31.835	14.3	5	7	4	1.116	0.092	nucleus							IPR004182;	GRAM domain;
XP_021802929.1	cyclin-dependent kinase D-3 [Prunus avium]	47.352	2.624	4.3	2	2	1	1.262	0.0336	cytoplasm	GO:0016310 phosphorylation; GO:0044267 cellular protein metabolic process; GO:0044238 primary metabolic process; GO:0044237 cellular metabolic process; GO:0006796 phosphate-containing compound metabolic process; GO:0071704 organic substance metabolic process; GO:0008152 metabolic process; GO:0006468 protein phosphorylation; GO:0006793 phosphorus metabolic process; GO:0044260 cellular macromolecul…		GO:0005524 ATP binding; GO:1901265 nucleoside phosphate binding; GO:0016773 phosphotransferase activity, alcohol group as acceptor; GO:0001882 nucleoside binding; GO:0043167 ion binding; GO:0004672 protein kinase activity; GO:0000166 nucleotide binding; GO:0097159 organic cyclic compound binding; GO:1901363 heterocyclic compound binding; GO:0032549 ribonucleoside binding; GO:0097367 carbohydrate …	K02202	CDK7; cyclin-dependent kinase 7 [EC:2.7.11.22 2.7.11.23]	mdm03022 Basal transcription factors - Malus domestica (apple); mdm03420 Nucleotide excision repair - Malus domestica (apple);	IPR000719; IPR011009;	Protein kinase domain; Protein kinase-like domain;
XP_021802938.1	probable glutathione S-transferase [Prunus avium]	25.867	1.6119	4.4	1	1	1			chloroplast			GO:0005515 protein binding; GO:0005488 binding;	K00799	GST; glutathione S-transferase [EC:2.5.1.18]	mdm00480 Glutathione metabolism - Malus domestica (apple);	IPR004046; IPR010987; IPR012336; IPR004045;	Glutathione S-transferase, C-terminal; Glutathione S-transferase, C-terminal-like; Thioredoxin-like fold; Glutathione S-transferase, N-terminal;
XP_021802951.1	pleiotropic drug resistance protein 2-like [Prunus avium]	164.69	261.21	17.2	24	37	12	1.503	4.36e-05	plasma membrane		GO:0016020 membrane;	GO:0005524 ATP binding; GO:1901265 nucleoside phosphate binding; GO:0001882 nucleoside binding; GO:0043167 ion binding; GO:0016817 hydrolase activity, acting on acid anhydrides; GO:0016787 hydrolase activity; GO:0000166 nucleotide binding; GO:0017111 nucleoside-triphosphatase activity; GO:0016887 ATPase activity; GO:0097159 organic cyclic compound binding; GO:1901363 heterocyclic compound binding…				IPR003439; IPR027417; IPR029481; IPR034001; IPR003593; IPR034003; IPR013581; IPR013525;	ABC transporter-like; P-loop containing nucleoside triphosphate hydrolase; ABC-transporter extracellular N-terminal domain; ATP-binding cassette transporter, PDR-like subfamily G, domain 1; AAA+ ATPase domain; ATP-binding cassette transporter, PDR-like subfamily G, domain 2; Plant PDR ABC transporter associated; ABC-2 type transporter;
XP_021802955.1	uncharacterized protein LOC110747054 [Prunus avium]	15.836	14.305	17.5	2	2	2	1.013	0.773	cytoplasm
XP_021802965.1	"polyketide synthase 5, partial [Prunus avium]"	30.534	7.5253	18.9	5	9	0			nucleus	GO:0009058 biosynthetic process; GO:0008152 metabolic process;		GO:0016746 transferase activity, transferring acyl groups; GO:0003824 catalytic activity; GO:0016740 transferase activity;				IPR001099; IPR016039; IPR012328;	Chalcone/stilbene synthase, N-terminal; Thiolase-like; Chalcone/stilbene synthase, C-terminal;
XP_021802974.1	endoplasmin homolog [Prunus avium]	101.48	37.647	16	13	18	5	1.113	0.04	cytoplasm	GO:0006457 protein folding; GO:0006950 response to stress; GO:0050896 response to stimulus; GO:0009987 cellular process;		GO:0003677 DNA binding; GO:0005524 ATP binding; GO:1901265 nucleoside phosphate binding; GO:0001882 nucleoside binding; GO:0043167 ion binding; GO:0005515 protein binding; GO:0000166 nucleotide binding; GO:1901363 heterocyclic compound binding; GO:0097159 organic cyclic compound binding; GO:0032549 ribonucleoside binding; GO:0097367 carbohydrate derivative binding; GO:0032553 ribonucleotide bindi…				IPR003340; IPR020568; IPR020575; IPR015300; IPR003594;	B3 DNA binding domain; Ribosomal protein S5 domain 2-type fold; Heat shock protein Hsp90, N-terminal; DNA-binding pseudobarrel domain; Histidine kinase-like ATPase, C-terminal domain;
XP_021802981.1	transmembrane 9 superfamily member 3-like [Prunus avium]	67.979	77.071	17	11	18	7	0.683	0.000199	plasma membrane		GO:0031224 intrinsic component of membrane; GO:0016020 membrane; GO:0016021 integral component of membrane; GO:0044425 membrane part;					IPR020846;	Major facilitator superfamily domain;
XP_021803001.1	nuclear transcription factor Y subunit C-2 [Prunus avium]	31.158	1.5642	7.2	2	2	1	1.113	0.083	cytoplasm			GO:0005515 protein binding; GO:0046982 protein heterodimerization activity; GO:0005488 binding; GO:0046983 protein dimerization activity;	K08066			IPR003958; IPR009072;	Transcription factor CBF/NF-Y/archaeal histone domain; Histone-fold;
XP_021803034.1	"psbP domain-containing protein 6, chloroplastic-like [Prunus avium]"	16.095	102.38	42.5	6	9	6	1.33	0.000223	chloroplast	GO:0008152 metabolic process; GO:0044237 cellular metabolic process; GO:0009987 cellular process; GO:0015979 photosynthesis;	GO:0016020 membrane; GO:0009523 photosystem II; GO:0019898 extrinsic component of membrane; GO:0098796 membrane protein complex; GO:0009654 photosystem II oxygen evolving complex; GO:0042651 thylakoid membrane; GO:0032991 macromolecular complex; GO:0044424 intracellular part; GO:0005623 cell; GO:0034357 photosynthetic membrane; GO:0009521 photosystem; GO:1902494 catalytic complex; GO:0044425 memb…	GO:0043169 cation binding; GO:0046872 metal ion binding; GO:0005509 calcium ion binding; GO:0005488 binding; GO:0043167 ion binding;				IPR016123;	Mog1/PsbP, alpha/beta/alpha sandwich;
XP_021803039.1	metalloendoproteinase 3-MMP-like [Prunus avium]	25.009	2.2571	4.7	1	1	1			chloroplast	GO:0006508 proteolysis; GO:0008152 metabolic process; GO:0043170 macromolecule metabolic process; GO:0019538 protein metabolic process; GO:0044238 primary metabolic process; GO:0071704 organic substance metabolic process;	GO:0031012 extracellular matrix; GO:0044421 extracellular region part; GO:0005576 extracellular region;	GO:0004175 endopeptidase activity; GO:0004222 metalloendopeptidase activity; GO:0008233 peptidase activity; GO:0046914 transition metal ion binding; GO:0003824 catalytic activity; GO:0005488 binding; GO:0043167 ion binding; GO:0043169 cation binding; GO:0046872 metal ion binding; GO:0070011 peptidase activity, acting on L-amino acid peptides; GO:0016787 hydrolase activity; GO:0008237 metallopepti…				IPR001818; IPR024079; IPR033739; IPR006026;	Peptidase M10, metallopeptidase; Metallopeptidase, catalytic domain; Peptidase M10A, catalytic domain; Peptidase, metallopeptidase;
XP_021803057.1	"succinate--CoA ligase [ADP-forming] subunit alpha-2, mitochondrial isoform X1 [Prunus avium]"	35.082	157.45	36	10	23	10	1.102	0.0201	mitochondria	GO:0008152 metabolic process;		GO:0003824 catalytic activity; GO:0048037 cofactor binding; GO:0005488 binding;	K01899	LSC1; succinyl-CoA synthetase alpha subunit [EC:6.2.1.4 6.2.1.5]	mdm00020 Citrate cycle (TCA cycle) - Malus domestica (apple); mdm01200 Carbon metabolism - Malus domestica (apple); mdm01110 Biosynthesis of secondary metabolites - Malus domestica (apple); mdm01100 Metabolic pathways - Malus domestica (apple); mdm00640 Propanoate metabolism - Malus domestica (apple);	IPR005811; IPR016040; IPR003781; IPR016102;	ATP-citrate lyase/succinyl-CoA ligase; NAD(P)-binding domain; CoA-binding; Succinyl-CoA synthetase-like;
XP_021803059.1	"putative UDP-rhamnose:rhamnosyltransferase 1, partial [Prunus avium]"	46.252	17.279	18.3	8	13	3	0.858	0.0418	nucleus	GO:0008152 metabolic process;		GO:0016757 transferase activity, transferring glycosyl groups; GO:0016758 transferase activity, transferring hexosyl groups; GO:0003824 catalytic activity; GO:0016740 transferase activity;
XP_021803060.1	putative UDP-rhamnose:rhamnosyltransferase 1 [Prunus avium]	55.392	37.582	16.7	8	14	3	1.017	0.389	chloroplast	GO:0008152 metabolic process;		GO:0016757 transferase activity, transferring glycosyl groups; GO:0016758 transferase activity, transferring hexosyl groups; GO:0003824 catalytic activity; GO:0016740 transferase activity;
XP_021803080.1	"ATP-dependent zinc metalloprotease FTSH 12, chloroplastic-like, partial [Prunus avium]"	16.791	1.9484	11.4	1	1	1	1.231	0.00466	mitochondria	GO:0006508 proteolysis; GO:0008152 metabolic process; GO:0043170 macromolecule metabolic process; GO:0019538 protein metabolic process; GO:0044238 primary metabolic process; GO:0071704 organic substance metabolic process;		GO:0005524 ATP binding; GO:0004222 metalloendopeptidase activity; GO:0008233 peptidase activity; GO:1901265 nucleoside phosphate binding; GO:0001882 nucleoside binding; GO:0043167 ion binding; GO:0016787 hydrolase activity; GO:0008237 metallopeptidase activity; GO:0000166 nucleotide binding; GO:0004175 endopeptidase activity; GO:0097159 organic cyclic compound binding; GO:1901363 heterocyclic com…				IPR000642;	Peptidase M41;
XP_021803083.1	"phosphoserine aminotransferase 1, chloroplastic [Prunus avium]"	20.999	15.266	36	5	20	1	0.79	0.0219	cytoplasm			GO:0003824 catalytic activity;	K00831	serC; phosphoserine aminotransferase [EC:2.6.1.52]	mdm00750 Vitamin B6 metabolism - Malus domestica (apple); mdm00260 Glycine, serine and threonine metabolism - Malus domestica (apple); mdm01200 Carbon metabolism - Malus domestica (apple); mdm01230 Biosynthesis of amino acids - Malus domestica (apple); mdm01100 Metabolic pathways - Malus domestica (apple);	IPR015424; IPR000192; IPR015421; IPR015422;	Pyridoxal phosphate-dependent transferase; Aminotransferase class V domain; Pyridoxal phosphate-dependent transferase, major region, subdomain 1; Pyridoxal phosphate-dependent transferase, major region, subdomain 2;
XP_021803084.1	"phytoene dehydrogenase, chloroplastic/chromoplastic [Prunus avium]"	63.936	7.1202	8.4	4	5	4			chloroplast	GO:0016116 carotenoid metabolic process; GO:0046148 pigment biosynthetic process; GO:0006720 isoprenoid metabolic process; GO:0044711 single-organism biosynthetic process; GO:0042440 pigment metabolic process; GO:0055114 oxidation-reduction process; GO:0044763 single-organism cellular process; GO:0044699 single-organism process; GO:0044255 cellular lipid metabolic process; GO:0009058 biosynthetic…		GO:0016705 oxidoreductase activity, acting on paired donors, with incorporation or reduction of molecular oxygen; GO:0003824 catalytic activity; GO:0016491 oxidoreductase activity;	K02293	PDS; 15-cis-phytoene desaturase [EC:1.3.5.5]	mdm00906 Carotenoid biosynthesis - Malus domestica (apple); mdm01110 Biosynthesis of secondary metabolites - Malus domestica (apple); mdm01100 Metabolic pathways - Malus domestica (apple);	IPR002937; IPR023753;	Amine oxidase; FAD/NAD(P)-binding domain;
XP_021803096.1	"soluble inorganic pyrophosphatase 6, chloroplastic [Prunus avium]"	20.28	58.293	45.1	8	17	8	0.98	0.261	cytoplasm	GO:0008152 metabolic process; GO:0044237 cellular metabolic process; GO:0006793 phosphorus metabolic process; GO:0009987 cellular process; GO:0006796 phosphate-containing compound metabolic process;	GO:0044424 intracellular part; GO:0005623 cell; GO:0044464 cell part; GO:0005622 intracellular; GO:0005737 cytoplasm;	GO:0000287 magnesium ion binding; GO:0004427 inorganic diphosphatase activity; GO:0016462 pyrophosphatase activity; GO:0003824 catalytic activity; GO:0005488 binding; GO:0043167 ion binding; GO:0046872 metal ion binding; GO:0043169 cation binding; GO:0016817 hydrolase activity, acting on acid anhydrides; GO:0016787 hydrolase activity; GO:0016818 hydrolase activity, acting on acid anhydrides, in p…	K01507	ppa; inorganic pyrophosphatase [EC:3.6.1.1]	mdm00190 Oxidative phosphorylation - Malus domestica (apple);
XP_021803119.1	D-tyrosyl-tRNA(Tyr) deacylase [Prunus avium]	21.423	9.3485	5.7	1	1	1	1.009	0.637	chloroplast	GO:1901606 alpha-amino acid catabolic process; GO:0046416 D-amino acid metabolic process; GO:0044712 single-organism catabolic process; GO:0044281 small molecule metabolic process; GO:0044763 single-organism cellular process; GO:0006807 nitrogen compound metabolic process; GO:0044699 single-organism process; GO:0044282 small molecule catabolic process; GO:0044238 primary metabolic process; GO:190…	GO:0044424 intracellular part; GO:0005623 cell; GO:0044464 cell part; GO:0005622 intracellular; GO:0005737 cytoplasm;	GO:0016787 hydrolase activity; GO:0003824 catalytic activity; GO:0016788 hydrolase activity, acting on ester bonds;	K07560			IPR023509;	D-Tyr tRNAtyr deacylase-like domain;
XP_021803129.1	"T-complex protein 1 subunit theta-like, partial [Prunus avium]"	19.851	127.78	46.2	8	12	3	0.662	3.58e-06	cytoplasm			GO:0005524 ATP binding; GO:1901265 nucleoside phosphate binding; GO:0001882 nucleoside binding; GO:0043167 ion binding; GO:0000166 nucleotide binding; GO:0097159 organic cyclic compound binding; GO:1901363 heterocyclic compound binding; GO:0032549 ribonucleoside binding; GO:0097367 carbohydrate derivative binding; GO:0032553 ribonucleotide binding; GO:0005488 binding; GO:0032550 purine ribonucleo…				IPR027413;	GroEL-like equatorial domain;
XP_021803134.1	7-deoxyloganetin glucosyltransferase-like [Prunus avium]	53.857	27.473	12.7	5	5	5	1.455	0.0303	chloroplast	GO:0008152 metabolic process;		GO:0016757 transferase activity, transferring glycosyl groups; GO:0016758 transferase activity, transferring hexosyl groups; GO:0003824 catalytic activity; GO:0016740 transferase activity;	K21374
XP_021803168.1	"probable beta-D-xylosidase 6, partial [Prunus avium]"	36.922	3.3891	20.3	6	7	1	1.108	0.127	cytoplasm	GO:0008152 metabolic process; GO:0005975 carbohydrate metabolic process; GO:0044238 primary metabolic process; GO:0071704 organic substance metabolic process;		GO:0004553 hydrolase activity, hydrolyzing O-glycosyl compounds; GO:0016787 hydrolase activity; GO:0003824 catalytic activity; GO:0016798 hydrolase activity, acting on glycosyl bonds;				IPR002772; IPR026891;	Glycoside hydrolase family 3 C-terminal domain; Fibronectin type III-like domain;
XP_021803169.1	prostaglandin E synthase 2-like [Prunus avium]	36.919	22.582	14.4	5	7	5	0.89	0.103	chloroplast	GO:0050794 regulation of cellular process; GO:0042592 homeostatic process; GO:0065008 regulation of biological quality; GO:0050789 regulation of biological process; GO:0045454 cell redox homeostasis; GO:0044763 single-organism cellular process; GO:0019725 cellular homeostasis; GO:0044699 single-organism process; GO:0009987 cellular process; GO:0065007 biological regulation;		GO:0015035 protein disulfide oxidoreductase activity; GO:0015036 disulfide oxidoreductase activity; GO:0009055 electron carrier activity; GO:0016853 isomerase activity; GO:0003824 catalytic activity; GO:0005488 binding; GO:0016667 oxidoreductase activity, acting on a sulfur group of donors; GO:0005515 protein binding; GO:0016860 intramolecular oxidoreductase activity; GO:0050220 prostaglandin-E s…	K05309	PTGES2; microsomal prostaglandin-E synthase 2 [EC:5.3.99.3]	mdm00590 Arachidonic acid metabolism - Malus domestica (apple); mdm01100 Metabolic pathways - Malus domestica (apple);	IPR034335; IPR002109; IPR010987; IPR012336; IPR004045;	Prostaglandin E synthase 2, C-terminal; Glutaredoxin; Glutathione S-transferase, C-terminal-like; Thioredoxin-like fold; Glutathione S-transferase, N-terminal;
XP_021803185.1	uncharacterized protein LOC110747297 [Prunus avium]	62.687	40.626	15.1	8	9	8	0.928	0.0204	chloroplast							IPR001119;	S-layer homology domain;
XP_021803204.1	surfeit locus protein 1 [Prunus avium]	40.056	2.2161	4.3	1	2	1			chloroplast		GO:0016020 membrane;		K14998
XP_021803231.1	PLAT domain-containing protein 3-like [Prunus avium]	20.767	58.744	14.4	2	6	2	1.461	0.00292	chloroplast			GO:0005515 protein binding; GO:0005488 binding;				IPR001024;	PLAT/LH2 domain;
XP_021803232.1	"nifU-like protein 4, mitochondrial [Prunus avium]"	30.542	20.215	12.6	3	4	2	1.259	0.0102	mitochondria	GO:0006790 sulfur compound metabolic process; GO:0044085 cellular component biogenesis; GO:0051188 cofactor biosynthetic process; GO:0016043 cellular component organization; GO:0008152 metabolic process; GO:0031163 metallo-sulfur cluster assembly; GO:0022607 cellular component assembly; GO:0016226 iron-sulfur cluster assembly; GO:0009058 biosynthetic process; GO:0009987 cellular process; GO:00442…		GO:0005506 iron ion binding; GO:0046914 transition metal ion binding; GO:0051536 iron-sulfur cluster binding; GO:0005488 binding; GO:0043167 ion binding; GO:0046872 metal ion binding; GO:0043169 cation binding; GO:0051540 metal cluster binding;	K22074			IPR001075; IPR014824;	NIF system FeS cluster assembly, NifU, C-terminal; Scaffold protein Nfu/NifU, N-terminal;
XP_021803245.1	peroxisome biogenesis protein 3-2 [Prunus avium]	40.982	9.1033	8.8	3	4	3	1.011	0.828	mitochondria	GO:0007031 peroxisome organization; GO:0016043 cellular component organization; GO:0009987 cellular process; GO:0006996 organelle organization; GO:0071840 cellular component organization or biogenesis;	GO:0016020 membrane; GO:0043229 intracellular organelle; GO:0031903 microbody membrane; GO:0031231 intrinsic component of peroxisomal membrane; GO:0044439 peroxisomal part; GO:0098588 bounding membrane of organelle; GO:0031090 organelle membrane; GO:0005777 peroxisome; GO:0005737 cytoplasm; GO:0044446 intracellular organelle part; GO:0031224 intrinsic component of membrane; GO:0044438 microbody p…		K13336	PEX3; peroxin-3	mdm04146 Peroxisome - Malus domestica (apple);
XP_021803261.1	"disease resistance protein RPM1-like, partial [Prunus avium]"	102.53	1.9893	1.1	1	1	1			cytoplasm			GO:1901265 nucleoside phosphate binding; GO:0001882 nucleoside binding; GO:0043167 ion binding; GO:0000166 nucleotide binding; GO:0097159 organic cyclic compound binding; GO:1901363 heterocyclic compound binding; GO:0032549 ribonucleoside binding; GO:0097367 carbohydrate derivative binding; GO:0032553 ribonucleotide binding; GO:0005488 binding; GO:0032550 purine ribonucleoside binding; GO:0043531…	K13457	RPM1; disease resistance protein RPM1	mdm04626 Plant-pathogen interaction - Malus domestica (apple);	IPR002182; IPR027417; IPR032675;	NB-ARC; P-loop containing nucleoside triphosphate hydrolase; Leucine-rich repeat domain, L domain-like;
XP_021803266.1	non-specific lipid-transfer protein 3 [Prunus avium]	12.544	3.4793	9.8	1	1	1	1.484	0.00148	extracellular	GO:0006810 transport; GO:0006869 lipid transport; GO:1902578 single-organism localization; GO:0044699 single-organism process; GO:0010876 lipid localization; GO:0071702 organic substance transport; GO:0033036 macromolecule localization; GO:0051179 localization; GO:0044765 single-organism transport; GO:0051234 establishment of localization;		GO:0008289 lipid binding; GO:0005488 binding;				IPR016140;	Bifunctional inhibitor/plant lipid transfer protein/seed storage helical domain;
XP_021803276.1	"adenosine kinase 2-like, partial [Prunus avium]"	19.232	133.21	42.2	5	10	5	0.745	0.000296	chloroplast			GO:0016773 phosphotransferase activity, alcohol group as acceptor; GO:0003824 catalytic activity; GO:0016740 transferase activity; GO:0016772 transferase activity, transferring phosphorus-containing groups;				IPR011611; IPR029056;	Carbohydrate kinase PfkB; Ribokinase-like;
XP_021803277.1	pre-mRNA-splicing factor SPF27 homolog [Prunus avium]	29.304	19.027	29.9	8	9	8	0.988	0.691	nucleus	GO:0006396 RNA processing; GO:0006725 cellular aromatic compound metabolic process; GO:1901360 organic cyclic compound metabolic process; GO:0006807 nitrogen compound metabolic process; GO:0044238 primary metabolic process; GO:0044237 cellular metabolic process; GO:0071704 organic substance metabolic process; GO:0006397 mRNA processing; GO:0016070 RNA metabolic process; GO:0008152 metabolic proce…			K12861	BCAS2; pre-mRNA-splicing factor SPF27	mdm03040 Spliceosome - Malus domestica (apple);
XP_021803282.1	purple acid phosphatase 17-like [Prunus avium]	37.633	2.3498	2.7	1	1	1	1.332	0.00742	vacuolar membrane			GO:0016787 hydrolase activity; GO:0003993 acid phosphatase activity; GO:0042578 phosphoric ester hydrolase activity; GO:0003824 catalytic activity; GO:0016791 phosphatase activity; GO:0016788 hydrolase activity, acting on ester bonds;	K14379	ACP5; tartrate-resistant acid phosphatase type 5 [EC:3.1.3.2]	mdm00740 Riboflavin metabolism - Malus domestica (apple); mdm01100 Metabolic pathways - Malus domestica (apple);	IPR029052; IPR004843;	Metallo-dependent phosphatase-like; Calcineurin-like phosphoesterase domain, ApaH type;
XP_021803292.1	splicing factor 3B subunit 1 [Prunus avium]	125.71	101.29	18.1	17	20	17	1.103	0.000156	plasma membrane			GO:0005488 binding;	K12828	SF3B1; splicing factor 3B subunit 1	mdm03040 Spliceosome - Malus domestica (apple);	IPR034085; IPR011989; IPR015016; IPR016024;	TOG domain; Armadillo-like helical; Splicing factor 3B subunit 1; Armadillo-type fold;
XP_021803294.1	"disease resistance protein RGA2-like, partial [Prunus avium]"	35.357	2.4892	5.2	2	2	1	1.033	0.609	cytoplasm			GO:1901265 nucleoside phosphate binding; GO:0001882 nucleoside binding; GO:0043167 ion binding; GO:0000166 nucleotide binding; GO:0097159 organic cyclic compound binding; GO:1901363 heterocyclic compound binding; GO:0032549 ribonucleoside binding; GO:0097367 carbohydrate derivative binding; GO:0032553 ribonucleotide binding; GO:0005488 binding; GO:0032550 purine ribonucleoside binding; GO:0043531…				IPR002182; IPR027417;	NB-ARC; P-loop containing nucleoside triphosphate hydrolase;
XP_021803300.1	"NAD(P)H-quinone oxidoreductase subunit O, chloroplastic [Prunus avium]"	18.073	16.393	18.1	2	4	2	1.144	0.128	chloroplast	GO:0044699 single-organism process; GO:0008152 metabolic process; GO:0055114 oxidation-reduction process; GO:0044710 single-organism metabolic process;	GO:0016020 membrane; GO:0005623 cell; GO:0044464 cell part; GO:0071944 cell periphery; GO:0005886 plasma membrane;	GO:0016651 oxidoreductase activity, acting on NAD(P)H; GO:0003824 catalytic activity; GO:0016655 oxidoreductase activity, acting on NAD(P)H, quinone or similar compound as acceptor; GO:0016491 oxidoreductase activity;
XP_021803301.1	nucleolar GTP-binding protein 1-like [Prunus avium]	71.788	2.1013	3	2	2	2	0.737	0.0571	cytoplasm			GO:1901265 nucleoside phosphate binding; GO:0001882 nucleoside binding; GO:0043167 ion binding; GO:0000166 nucleotide binding; GO:0097159 organic cyclic compound binding; GO:1901363 heterocyclic compound binding; GO:0032549 ribonucleoside binding; GO:0097367 carbohydrate derivative binding; GO:0032553 ribonucleotide binding; GO:0005488 binding; GO:0032550 purine ribonucleoside binding; GO:0043168…	K06943	NOG1; nucleolar GTP-binding protein	mdm03008 Ribosome biogenesis in eukaryotes - Malus domestica (apple);	IPR031167; IPR027417; IPR010674; IPR012973;	OBG-type guanine nucleotide-binding (G) domain; P-loop containing nucleoside triphosphate hydrolase; Nucleolar GTP-binding protein 1, Rossman-fold domain; NOG, C-terminal;
XP_021803313.1	"apoptosis inhibitor 5-like protein API5, partial [Prunus avium]"	46.533	65.728	37	15	18	15	1.145	0.000277	nucleus
XP_021803341.1	"licodione synthase-like, partial [Prunus avium]"	32.022	2.5258	2.9	1	1	1	0.488	3.9e-05	chloroplast	GO:0044699 single-organism process; GO:0008152 metabolic process; GO:0055114 oxidation-reduction process; GO:0044710 single-organism metabolic process;		GO:0097159 organic cyclic compound binding; GO:1901363 heterocyclic compound binding; GO:0020037 heme binding; GO:0005506 iron ion binding; GO:0046914 transition metal ion binding; GO:0003824 catalytic activity; GO:0005488 binding; GO:0043167 ion binding; GO:0043169 cation binding; GO:0046872 metal ion binding; GO:0016705 oxidoreductase activity, acting on paired donors, with incorporation or red…
XP_021803344.1	"signal recognition particle 43 kDa protein, chloroplastic-like, partial [Prunus avium]"	17.269	7.53	13.7	2	2	2	0.799	0.000742	cytoplasm				K12271			IPR023780; IPR016197; IPR000953;	Chromo domain; Chromo domain-like; Chromo/chromo shadow domain;
XP_021803387.1	"endochitinase EP3-like, partial [Prunus avium]"	15.569	3.51	11.6	2	3	2	1.481	4.11e-05	extracellular	GO:1901071 glucosamine-containing compound metabolic process; GO:0006030 chitin metabolic process; GO:0044036 cell wall macromolecule metabolic process; GO:0006026 aminoglycan catabolic process; GO:1901136 carbohydrate derivative catabolic process; GO:0006807 nitrogen compound metabolic process; GO:0006032 chitin catabolic process; GO:1901072 glucosamine-containing compound catabolic process; GO:…		GO:0004553 hydrolase activity, hydrolyzing O-glycosyl compounds; GO:0016787 hydrolase activity; GO:0008061 chitin binding; GO:0097367 carbohydrate derivative binding; GO:0004568 chitinase activity; GO:0003824 catalytic activity; GO:0005488 binding; GO:0016798 hydrolase activity, acting on glycosyl bonds;				IPR023346; IPR000726; IPR001002;	Lysozyme-like domain; Glycoside hydrolase, family 19, catalytic; Chitin-binding, type 1;
XP_021803389.1	"protein STAY-GREEN, chloroplastic-like [Prunus avium]"	31.167	8.2316	4.3	1	1	1			nucleus				K22013	SGR; magnesium dechelatase [EC:4.99.1.10]	mdm00860 Porphyrin and chlorophyll metabolism - Malus domestica (apple); mdm01110 Biosynthesis of secondary metabolites - Malus domestica (apple);	IPR024438;	Staygreen protein;
XP_021803398.1	"casein kinase II subunit alpha-4, chloroplastic, partial [Prunus avium]"	42.006	47.042	25	7	12	5	1.021	0.504	nucleus	GO:0016310 phosphorylation; GO:0044267 cellular protein metabolic process; GO:0044238 primary metabolic process; GO:0044237 cellular metabolic process; GO:0006796 phosphate-containing compound metabolic process; GO:0071704 organic substance metabolic process; GO:0008152 metabolic process; GO:0006468 protein phosphorylation; GO:0006793 phosphorus metabolic process; GO:0044260 cellular macromolecul…		GO:0005524 ATP binding; GO:1901265 nucleoside phosphate binding; GO:0016773 phosphotransferase activity, alcohol group as acceptor; GO:0001882 nucleoside binding; GO:0043167 ion binding; GO:0004672 protein kinase activity; GO:0000166 nucleotide binding; GO:0097159 organic cyclic compound binding; GO:1901363 heterocyclic compound binding; GO:0032549 ribonucleoside binding; GO:0097367 carbohydrate …	K03097	CSNK2A; casein kinase II subunit alpha [EC:2.7.11.1]	mdm03008 Ribosome biogenesis in eukaryotes - Malus domestica (apple); mdm04712 Circadian rhythm - plant - Malus domestica (apple);	IPR000719; IPR011009;	Protein kinase domain; Protein kinase-like domain;
XP_021803399.1	"uncharacterized protein LOC110747555, partial [Prunus avium]"	16.906	2.5078	7.4	1	1	1			nucleus
XP_021803443.1	probable beta-D-xylosidase 7 [Prunus avium]	20.192	4.4824	54.9	9	16	2	1.319	0.0051	chloroplast	GO:0008152 metabolic process; GO:0005975 carbohydrate metabolic process; GO:0044238 primary metabolic process; GO:0071704 organic substance metabolic process;		GO:0004553 hydrolase activity, hydrolyzing O-glycosyl compounds; GO:0016787 hydrolase activity; GO:0003824 catalytic activity; GO:0016798 hydrolase activity, acting on glycosyl bonds;				IPR001764; IPR017853;	Glycoside hydrolase, family 3, N-terminal; Glycoside hydrolase superfamily;
XP_021803449.1	probable tRNA N6-adenosine threonylcarbamoyltransferase [Prunus avium]	23.379	70.612	21.4	3	3	1	1.068	0.21	cytoplasm				K01409			IPR000905;	Gcp-like domain;
XP_021803456.1	"50S ribosomal protein L29, chloroplastic, partial [Prunus avium]"	15.013	39.063	18.3	3	3	3	0.87	0.00494	chloroplast	GO:0006518 peptide metabolic process; GO:0043043 peptide biosynthetic process; GO:0044267 cellular protein metabolic process; GO:0006807 nitrogen compound metabolic process; GO:0009058 biosynthetic process; GO:0043603 cellular amide metabolic process; GO:0044238 primary metabolic process; GO:1901566 organonitrogen compound biosynthetic process; GO:1901576 organic substance biosynthetic process; G…	GO:0005840 ribosome; GO:0043226 organelle; GO:0043229 intracellular organelle; GO:0043232 intracellular non-membrane-bounded organelle; GO:0044464 cell part; GO:0005622 intracellular; GO:0005737 cytoplasm; GO:0032991 macromolecular complex; GO:0044424 intracellular part; GO:1990904 ribonucleoprotein complex; GO:0005623 cell; GO:0030529 intracellular ribonucleoprotein complex; GO:0044444 cytoplasm…	GO:0003735 structural constituent of ribosome; GO:0005198 structural molecule activity;	K02904	RP-L29; large subunit ribosomal protein L29	mdm03010 Ribosome - Malus domestica (apple);
XP_021803470.1	"cytochrome P450 94A2-like, partial [Prunus avium]"	51.806	3.1029	2.6	1	1	1	0.947	0.31	cytoplasm	GO:0044699 single-organism process; GO:0008152 metabolic process; GO:0055114 oxidation-reduction process; GO:0044710 single-organism metabolic process;		GO:0097159 organic cyclic compound binding; GO:1901363 heterocyclic compound binding; GO:0020037 heme binding; GO:0005506 iron ion binding; GO:0046914 transition metal ion binding; GO:0003824 catalytic activity; GO:0005488 binding; GO:0043167 ion binding; GO:0043169 cation binding; GO:0046872 metal ion binding; GO:0016705 oxidoreductase activity, acting on paired donors, with incorporation or red…
XP_021803487.1	protein BOLA2 [Prunus avium]	10.343	15.933	39.8	4	6	4	0.904	0.196	chloroplast
XP_021803499.1	hydroxymethylglutaryl-CoA synthase [Prunus avium]	51.429	133.87	13.2	6	9	6	1.238	0.0348	cytoplasm	GO:0006720 isoprenoid metabolic process; GO:0044711 single-organism biosynthetic process; GO:0044763 single-organism cellular process; GO:0044699 single-organism process; GO:0009058 biosynthetic process; GO:0044255 cellular lipid metabolic process; GO:0044238 primary metabolic process; GO:1901576 organic substance biosynthetic process; GO:0044237 cellular metabolic process; GO:0044249 cellular bi…		GO:0004421 hydroxymethylglutaryl-CoA synthase activity; GO:0016746 transferase activity, transferring acyl groups; GO:0003824 catalytic activity; GO:0016740 transferase activity; GO:0046912 transferase activity, transferring acyl groups, acyl groups converted into alkyl on transfer;	K01641	E2.3.3.10; hydroxymethylglutaryl-CoA synthase [EC:2.3.3.10]	mdm00900 Terpenoid backbone biosynthesis - Malus domestica (apple); mdm00072 Synthesis and degradation of ketone bodies - Malus domestica (apple); mdm00650 Butanoate metabolism - Malus domestica (apple); mdm01110 Biosynthesis of secondary metabolites - Malus domestica (apple); mdm01100 Metabolic pathways - Malus domestica (apple); mdm00280 Valine, leucine and isoleucine degradation - Malus domest…	IPR013746; IPR016039; IPR013528;	Hydroxymethylglutaryl-coenzyme A synthase C-terminal domain; Thiolase-like; Hydroxymethylglutaryl-coenzyme A synthase, N-terminal;
XP_021803506.1	"uncharacterized ATP-dependent helicase C29A10.10c-like, partial [Prunus avium]"	33.596	3.582	8.6	3	3	2	1.138	0.251	nucleus							IPR027417;	P-loop containing nucleoside triphosphate hydrolase;
XP_021803514.1	uncharacterized protein LOC110747689 [Prunus avium]	10.86	5.593	33.7	2	2	2			nucleus
XP_021803515.1	"peroxidase 17-like, partial [Prunus avium]"	21.49	4.0998	13	2	2	2			extracellular	GO:0008152 metabolic process; GO:0042743 hydrogen peroxide metabolic process; GO:0006950 response to stress; GO:0072593 reactive oxygen species metabolic process; GO:0055114 oxidation-reduction process; GO:0044710 single-organism metabolic process; GO:0006979 response to oxidative stress; GO:0044699 single-organism process; GO:0044248 cellular catabolic process; GO:0050896 response to stimulus; G…		GO:0097159 organic cyclic compound binding; GO:1901363 heterocyclic compound binding; GO:0020037 heme binding; GO:0003824 catalytic activity; GO:0005488 binding; GO:0016209 antioxidant activity; GO:0004601 peroxidase activity; GO:0046906 tetrapyrrole binding; GO:0016491 oxidoreductase activity; GO:0016684 oxidoreductase activity, acting on peroxide as acceptor;				IPR033905; IPR002016;	Secretory peroxidase; Haem peroxidase, plant/fungal/bacterial;
XP_021803517.1	"serine/arginine-rich SC35-like splicing factor SCL28, partial [Prunus avium]"	11.065	4.2207	19.8	2	3	2	1.064	0.203	cytoplasm			GO:0097159 organic cyclic compound binding; GO:1901363 heterocyclic compound binding; GO:1901265 nucleoside phosphate binding; GO:0005488 binding; GO:0003676 nucleic acid binding; GO:0000166 nucleotide binding; GO:0036094 small molecule binding;	K12900	FUSIP1; FUS-interacting serine-arginine-rich protein 1	mdm03040 Spliceosome - Malus domestica (apple);	IPR000504; IPR012677; IPR003954;	RNA recognition motif domain; Nucleotide-binding alpha-beta plait domain; RNA recognition motif domain, eukaryote;
XP_021803521.1	"bifunctional dTDP-4-dehydrorhamnose 3,5-epimerase/dTDP-4-dehydrorhamnose reductase [Prunus avium]"	33.372	79.393	20.7	5	9	4	0.569	8.22e-05	nucleus				K12451	UER1; 3,5-epimerase/4-reductase [EC:5.1.3.- 1.1.1.-]	mdm00520 Amino sugar and nucleotide sugar metabolism - Malus domestica (apple);	IPR029903; IPR016040;	RmlD-like substrate binding domain; NAD(P)-binding domain;
XP_021803526.1	"serine/arginine-rich-splicing factor SR34-like, partial [Prunus avium]"	12.796	8.2663	30.7	4	5	3	1.946	0.000342	cytoplasm			GO:0097159 organic cyclic compound binding; GO:1901363 heterocyclic compound binding; GO:1901265 nucleoside phosphate binding; GO:0005488 binding; GO:0003676 nucleic acid binding; GO:0000166 nucleotide binding; GO:0036094 small molecule binding;	K12890	SFRS1; splicing factor, arginine/serine-rich 1	mdm03040 Spliceosome - Malus domestica (apple);	IPR000504; IPR012677;	RNA recognition motif domain; Nucleotide-binding alpha-beta plait domain;
XP_021803529.1	ubiquitin carboxyl-terminal hydrolase MINDY-1 [Prunus avium]	78.225	23.717	5.3	3	3	3			nucleus			GO:0004843 thiol-dependent ubiquitin-specific protease activity; GO:0008233 peptidase activity; GO:0036459 thiol-dependent ubiquitinyl hydrolase activity; GO:0003824 catalytic activity; GO:0101005 ubiquitinyl hydrolase activity; GO:0070011 peptidase activity, acting on L-amino acid peptides; GO:0019783 ubiquitin-like protein-specific protease activity; GO:0008234 cysteine-type peptidase activity;…	K01309			IPR033979;	MINDY deubiquitinase domain;
XP_021803538.1	nuclear pore complex protein GP210-like [Prunus avium]	16.458	1.7215	29.1	4	4	1	1.593	0.000624	extracellular
XP_021803550.1	"glucan endo-1,3-beta-glucosidase 14-like, partial [Prunus avium]"	38.187	3.3097	2.9	1	3	1	1.281	0.0238	chloroplast	GO:0008152 metabolic process; GO:0005975 carbohydrate metabolic process; GO:0044238 primary metabolic process; GO:0071704 organic substance metabolic process;		GO:0004553 hydrolase activity, hydrolyzing O-glycosyl compounds; GO:0016787 hydrolase activity; GO:0003824 catalytic activity; GO:0016798 hydrolase activity, acting on glycosyl bonds;				IPR017853; IPR013781;	Glycoside hydrolase superfamily; Glycoside hydrolase, catalytic domain;
XP_021803556.1	"50S ribosomal protein L27, chloroplastic [Prunus avium]"	21.268	78.762	16.8	4	7	4	0.822	0.000545	chloroplast	GO:0006518 peptide metabolic process; GO:0043043 peptide biosynthetic process; GO:0044267 cellular protein metabolic process; GO:0006807 nitrogen compound metabolic process; GO:0009058 biosynthetic process; GO:0043603 cellular amide metabolic process; GO:0044238 primary metabolic process; GO:1901566 organonitrogen compound biosynthetic process; GO:1901576 organic substance biosynthetic process; G…	GO:0005840 ribosome; GO:0043226 organelle; GO:0043229 intracellular organelle; GO:0043232 intracellular non-membrane-bounded organelle; GO:0044464 cell part; GO:0005622 intracellular; GO:0005737 cytoplasm; GO:0032991 macromolecular complex; GO:0044424 intracellular part; GO:1990904 ribonucleoprotein complex; GO:0005623 cell; GO:0030529 intracellular ribonucleoprotein complex; GO:0044444 cytoplasm…	GO:0003735 structural constituent of ribosome; GO:0005198 structural molecule activity;	K02899	RP-L27; large subunit ribosomal protein L27	mdm03010 Ribosome - Malus domestica (apple);
XP_021803562.1	"methylcrotonoyl-CoA carboxylase beta chain, mitochondrial-like [Prunus avium]"	12.719	1.7019	32.1	4	6	1	0.936	0.311	nucleus			GO:0003824 catalytic activity; GO:0016874 ligase activity;				IPR000022; IPR029045; IPR011763;	Carboxyl transferase; ClpP/crotonase-like domain; Acetyl-coenzyme A carboxyltransferase, C-terminal;
XP_021803563.1	"60S ribosomal protein L12-like, partial [Prunus avium]"	16.961	162.02	40.9	6	11	6	0.868	0.00262	cytoplasm	GO:0006518 peptide metabolic process; GO:0043043 peptide biosynthetic process; GO:0044267 cellular protein metabolic process; GO:0006807 nitrogen compound metabolic process; GO:0009058 biosynthetic process; GO:0043603 cellular amide metabolic process; GO:0044238 primary metabolic process; GO:1901566 organonitrogen compound biosynthetic process; GO:1901576 organic substance biosynthetic process; G…	GO:0005840 ribosome; GO:0043226 organelle; GO:0043229 intracellular organelle; GO:0043232 intracellular non-membrane-bounded organelle; GO:0044464 cell part; GO:0005622 intracellular; GO:0005737 cytoplasm; GO:0032991 macromolecular complex; GO:0044424 intracellular part; GO:1990904 ribonucleoprotein complex; GO:0005623 cell; GO:0030529 intracellular ribonucleoprotein complex; GO:0044444 cytoplasm…	GO:0003735 structural constituent of ribosome; GO:0005198 structural molecule activity;	K02870	RP-L12e; large subunit ribosomal protein L12e	mdm03010 Ribosome - Malus domestica (apple);	IPR020783; IPR020784;	Ribosomal protein L11, C-terminal; Ribosomal protein L11, N-terminal;
XP_021803569.1	leucoanthocyanidin dioxygenase [Prunus avium]	40.396	105.55	29.1	10	16	10	0.612	3.52e-05	cytoplasm	GO:0044699 single-organism process; GO:0008152 metabolic process; GO:0055114 oxidation-reduction process; GO:0044710 single-organism metabolic process;		GO:0003824 catalytic activity; GO:0016491 oxidoreductase activity;	K05277	ANS; anthocyanidin synthase [EC:1.14.20.4]	mdm00941 Flavonoid biosynthesis - Malus domestica (apple); mdm01110 Biosynthesis of secondary metabolites - Malus domestica (apple); mdm01100 Metabolic pathways - Malus domestica (apple);	IPR027443; IPR005123; IPR026992;	Isopenicillin N synthase-like; Oxoglutarate/iron-dependent dioxygenase; Non-haem dioxygenase N-terminal domain;
XP_021803578.1	"PGR5-like protein 1A, chloroplastic [Prunus avium]"	35.937	15.419	18.4	5	6	5	1.017	0.749	chloroplast
XP_021803585.1	histone deacetylase complex subunit SAP18-like [Prunus avium]	19.133	11.915	35.5	5	7	5	0.864	0.0588	nucleus				K14324	SAP18; histone deacetylase complex subunit SAP18	mdm03015 mRNA surveillance pathway - Malus domestica (apple); mdm03013 RNA transport - Malus domestica (apple);
XP_021803607.1	"triosephosphate isomerase, cytosolic, partial [Prunus avium]"	15.989	18.132	45	6	13	3	0.971	0.546	chloroplast	GO:0008152 metabolic process;		GO:0016853 isomerase activity; GO:0016860 intramolecular oxidoreductase activity; GO:0004807 triose-phosphate isomerase activity; GO:0003824 catalytic activity; GO:0016861 intramolecular oxidoreductase activity, interconverting aldoses and ketoses;				IPR013785;	Aldolase-type TIM barrel;
XP_021803619.1	"surfeit locus protein 6-like, partial [Prunus avium]"	38.255	7.2416	3	1	1	1			nucleus							IPR029188; IPR029190;	Ribosomal RNA-processing protein 14, N-terminal; Ribosomal RNA-processing protein 14/surfeit locus protein 6, C-terminal domain;
XP_021803625.1	heat shock factor-binding protein 1-like [Prunus avium]	8.3211	51.479	61.3	4	10	4	0.842	0.00232	cytoplasm			GO:0000989 transcription factor activity, transcription factor binding; GO:0003714 transcription corepressor activity; GO:0003712 transcription cofactor activity; GO:0000988 transcription factor activity, protein binding;	K19765			IPR012351;	Four-helical cytokine, core;
XP_021803634.1	nucleoporin NUP152 [Prunus avium]	53.846	18.233	11.9	5	6	5	1.11	0.159	nucleus	GO:0006810 transport; GO:0046907 intracellular transport; GO:0051649 establishment of localization in cell; GO:0051179 localization; GO:0051234 establishment of localization; GO:0051641 cellular localization;			K14295			IPR000156; IPR011993;	Ran binding domain; PH domain-like;
XP_021803654.1	polyol transporter 5-like [Prunus avium]	55.407	42.782	11.4	5	9	3	1.689	0.000176	plasma membrane	GO:0006810 transport; GO:0055085 transmembrane transport; GO:0051179 localization; GO:0051234 establishment of localization;	GO:0031224 intrinsic component of membrane; GO:0016020 membrane; GO:0016021 integral component of membrane; GO:0044425 membrane part;	GO:0022892 substrate-specific transporter activity; GO:0022891 substrate-specific transmembrane transporter activity; GO:0022857 transmembrane transporter activity; GO:0005215 transporter activity;				IPR020846;	Major facilitator superfamily domain;
XP_021803659.1	gamma-glutamyltranspeptidase 1-like [Prunus avium]	33.09	6.971	13.1	4	8	3	1.367	0.00644	chloroplast	GO:0006790 sulfur compound metabolic process; GO:0008152 metabolic process; GO:0006518 peptide metabolic process; GO:0006575 cellular modified amino acid metabolic process; GO:0006749 glutathione metabolic process; GO:0006807 nitrogen compound metabolic process; GO:0034641 cellular nitrogen compound metabolic process; GO:0043603 cellular amide metabolic process; GO:0009987 cellular process; GO:00…		GO:0003840 gamma-glutamyltransferase activity; GO:0016746 transferase activity, transferring acyl groups; GO:0003824 catalytic activity; GO:0016740 transferase activity; GO:0016755 transferase activity, transferring amino-acyl groups;				IPR029055;	Nucleophile aminohydrolases, N-terminal;
XP_021803708.1	"xanthoxin dehydrogenase-like, partial [Prunus avium]"	28.109	8.354	17	4	5	4	0.828	0.000103	cytoplasm				K09841	ABA2; xanthoxin dehydrogenase [EC:1.1.1.288]	mdm00906 Carotenoid biosynthesis - Malus domestica (apple); mdm01110 Biosynthesis of secondary metabolites - Malus domestica (apple); mdm01100 Metabolic pathways - Malus domestica (apple);	IPR016040;	NAD(P)-binding domain;
XP_021803718.1	uncharacterized protein LOC110747975 [Prunus avium]	15.944	2.4294	13.2	2	2	2	1.177	0.317	cytoplasm	GO:0044085 cellular component biogenesis; GO:0016043 cellular component organization; GO:0071822 protein complex subunit organization; GO:0022607 cellular component assembly; GO:0065003 macromolecular complex assembly; GO:0070271 protein complex biogenesis; GO:0009987 cellular process; GO:0006461 protein complex assembly; GO:0043933 macromolecular complex subunit organization; GO:0071840 cellular…	GO:0043226 organelle; GO:0043231 intracellular membrane-bounded organelle; GO:0043229 intracellular organelle; GO:0044464 cell part; GO:0005622 intracellular; GO:0005737 cytoplasm; GO:0044424 intracellular part; GO:0043227 membrane-bounded organelle; GO:0005623 cell; GO:0005739 mitochondrion; GO:0044444 cytoplasmic part;		K07555
XP_021803730.1	"plant intracellular Ras-group-related LRR protein 5-like, partial [Prunus avium]"	22.686	4.3785	9.8	2	2	2	1.075	0.0503	chloroplast
XP_021803736.1	cytochrome b5-like [Prunus avium]	14.931	32.354	32.1	3	8	3	0.885	0.000864	Golgi apparatus			GO:0097159 organic cyclic compound binding; GO:1901363 heterocyclic compound binding; GO:0020037 heme binding; GO:0046906 tetrapyrrole binding; GO:0005488 binding;				IPR001199;	Cytochrome b5-like heme/steroid binding domain;
XP_021803753.1	remorin 4.1-like [Prunus avium]	25.059	1.8103	3.9	1	1	1			nucleus							IPR005516;	Remorin, C-terminal;
XP_021803763.1	"uncharacterized protein LOC110748030, partial [Prunus avium]"	24.719	5.5037	7.3	1	1	1			cytoplasm							IPR028107;	Spatacsin, C-terminal domain;
XP_021803776.1	"peptidyl-tRNA hydrolase, chloroplastic-like [Prunus avium]"	9.3077	3.5139	11	1	2	1	1.081	0.471	cytoplasm,nucleus			GO:0016787 hydrolase activity; GO:0052689 carboxylic ester hydrolase activity; GO:0003824 catalytic activity; GO:0004045 aminoacyl-tRNA hydrolase activity; GO:0016788 hydrolase activity, acting on ester bonds;	K01056
XP_021803782.1	"transmembrane emp24 domain-containing protein p24beta2-like, partial [Prunus avium]"	17.851	3.7892	8.6	1	1	1			cytoplasm	GO:0006810 transport; GO:0051179 localization; GO:0051234 establishment of localization;	GO:0031224 intrinsic component of membrane; GO:0016020 membrane; GO:0016021 integral component of membrane; GO:0044425 membrane part;					IPR009038;	GOLD domain;
XP_021803783.1	"probable 3-beta-hydroxysteroid-Delta(8),Delta(7)-isomerase, partial [Prunus avium]"	18.204	8.7127	16.4	2	4	2	1.03	0.514	chloroplast	GO:0008152 metabolic process; GO:1901615 organic hydroxy compound metabolic process; GO:0044710 single-organism metabolic process; GO:0008202 steroid metabolic process; GO:1901360 organic cyclic compound metabolic process; GO:0044699 single-organism process; GO:0044238 primary metabolic process; GO:0016125 sterol metabolic process; GO:0071704 organic substance metabolic process; GO:0006629 lipid …	GO:0031224 intrinsic component of membrane; GO:0016020 membrane; GO:0016021 integral component of membrane; GO:0044425 membrane part;	GO:0047750 cholestenol delta-isomerase activity; GO:0016853 isomerase activity; GO:0016860 intramolecular oxidoreductase activity; GO:0003824 catalytic activity; GO:0016863 intramolecular oxidoreductase activity, transposing C=C bonds;	K01824	EBP; cholestenol Delta-isomerase [EC:5.3.3.5]	mdm00100 Steroid biosynthesis - Malus domestica (apple); mdm01110 Biosynthesis of secondary metabolites - Malus domestica (apple); mdm01100 Metabolic pathways - Malus domestica (apple);	IPR033118;	EXPERA domain;
XP_021803790.1	calmodulin-binding protein 60 B-like [Prunus avium]	71.172	81.42	19.6	12	14	12	1.034	0.426	nucleus	GO:0006950 response to stress; GO:0050896 response to stimulus;		GO:0005515 protein binding; GO:0005516 calmodulin binding; GO:0005488 binding;
XP_021803823.1	"GDP-mannose 3,5-epimerase-like, partial [Prunus avium]"	19.16	2.2114	14.8	2	2	1	0.864	0.104	cytoplasm			GO:0048037 cofactor binding; GO:0003824 catalytic activity; GO:0005488 binding; GO:0050662 coenzyme binding;				IPR001509; IPR016040;	NAD-dependent epimerase/dehydratase; NAD(P)-binding domain;
XP_021803875.1	methyl-CpG-binding domain-containing protein 11-like [Prunus avium]	30.666	54.178	22.8	4	4	3	1.094	0.0802	chloroplast		GO:0043226 organelle; GO:0043231 intracellular membrane-bounded organelle; GO:0043229 intracellular organelle; GO:0005634 nucleus; GO:0044464 cell part; GO:0005622 intracellular; GO:0044424 intracellular part; GO:0043227 membrane-bounded organelle; GO:0005623 cell;	GO:0097159 organic cyclic compound binding; GO:1901363 heterocyclic compound binding; GO:0003677 DNA binding; GO:0005488 binding; GO:0003676 nucleic acid binding;				IPR016177; IPR001739;	DNA-binding domain; Methyl-CpG DNA binding;
XP_021803876.1	SPX domain-containing membrane protein At4g22990 [Prunus avium]	78.398	48.985	9.9	6	8	6	1.185	0.0633	plasma membrane	GO:0006810 transport; GO:0055085 transmembrane transport; GO:0051179 localization; GO:0051234 establishment of localization;	GO:0031224 intrinsic component of membrane; GO:0016020 membrane; GO:0016021 integral component of membrane; GO:0044425 membrane part;					IPR020846; IPR004331;	Major facilitator superfamily domain; SPX domain;
XP_021803886.1	uncharacterized protein LOC110748169 [Prunus avium]	11.681	3.0931	11.3	1	1	1	0.708	0.000144	nucleus	GO:0006950 response to stress; GO:0050896 response to stimulus;						IPR014729; IPR006016;	Rossmann-like alpha/beta/alpha sandwich fold; UspA;
XP_021803893.1	"uncharacterized protein LOC110748179, partial [Prunus avium]"	28.169	18.283	8.8	1	1	1	1.269	0.03	chloroplast
XP_021803896.1	UDP-glycosyltransferase 86A1-like [Prunus avium]	33.017	2.2712	3.4	1	2	1	1.218	0.0404	cytoplasm	GO:0008152 metabolic process;		GO:0016757 transferase activity, transferring glycosyl groups; GO:0016758 transferase activity, transferring hexosyl groups; GO:0003824 catalytic activity; GO:0016740 transferase activity;
XP_021803909.1	haloacid dehalogenase-like hydrolase domain-containing protein At2g33255 [Prunus avium]	28.173	38.792	32.1	9	15	9	0.737	0.000322	chloroplast	GO:0008152 metabolic process;		GO:0016787 hydrolase activity; GO:0003824 catalytic activity;				IPR023214;	HAD-like domain;
XP_021803927.1	mediator of RNA polymerase II transcription subunit 8-like [Prunus avium]	12.572	1.6671	7.7	1	1	1			cytoplasm
XP_021803962.1	R3H domain-containing protein 2-like [Prunus avium]	30.912	2.8623	5.1	1	1	1	1.025	0.806	nucleus			GO:0097159 organic cyclic compound binding; GO:1901363 heterocyclic compound binding; GO:0005488 binding; GO:0003676 nucleic acid binding;				IPR024771; IPR001374;	SUZ domain; R3H domain;
XP_021803981.1	uncharacterized protein LOC110748293 [Prunus avium]	30.916	2.7848	8.5	2	2	2	1.146	0.2	nucleus
XP_021803983.1	putative lipid-transfer protein DIR1 [Prunus avium]	11.117	15.703	26.2	2	2	2			extracellular							IPR016140;	Bifunctional inhibitor/plant lipid transfer protein/seed storage helical domain;
XP_021803984.1	N-carbamoylputrescine amidase [Prunus avium]	24.735	25.757	26.9	6	9	6	0.89	0.108	cytoplasm	GO:0006807 nitrogen compound metabolic process; GO:0008152 metabolic process;		GO:0016787 hydrolase activity; GO:0003824 catalytic activity; GO:0016810 hydrolase activity, acting on carbon-nitrogen (but not peptide) bonds;	K12251	aguB; N-carbamoylputrescine amidase [EC:3.5.1.53]	mdm00330 Arginine and proline metabolism - Malus domestica (apple); mdm01100 Metabolic pathways - Malus domestica (apple);	IPR003010;	Carbon-nitrogen hydrolase;
XP_021803989.1	"cysteine proteinase inhibitor-like, partial [Prunus avium]"	9.9761	3.3961	20.7	2	3	1			chloroplast			GO:0061135 endopeptidase regulator activity; GO:0004857 enzyme inhibitor activity; GO:0098772 molecular function regulator; GO:0030234 enzyme regulator activity; GO:0004866 endopeptidase inhibitor activity; GO:0004869 cysteine-type endopeptidase inhibitor activity; GO:0030414 peptidase inhibitor activity; GO:0061134 peptidase regulator activity;				IPR000010;	Cystatin domain;
XP_021803994.1	"protein CREG1-like, partial [Prunus avium]"	17.358	4.725	9.6	1	2	1	1.33	0.0036	cytoplasm	GO:0044699 single-organism process; GO:0008152 metabolic process; GO:0055114 oxidation-reduction process; GO:0044710 single-organism metabolic process;		GO:0097159 organic cyclic compound binding; GO:1901363 heterocyclic compound binding; GO:0097367 carbohydrate derivative binding; GO:1901265 nucleoside phosphate binding; GO:0003824 catalytic activity; GO:0032553 ribonucleotide binding; GO:0005488 binding; GO:0043167 ion binding; GO:0043168 anion binding; GO:0000166 nucleotide binding; GO:0010181 FMN binding; GO:0048037 cofactor binding; GO:00164…				IPR012349;	FMN-binding split barrel;
XP_021803998.1	protein P21-like [Prunus avium]	24.383	45.785	36	7	15	4	1.242	0.00376	chloroplast
XP_021804001.1	"ubiquitin carboxyl-terminal hydrolase 4-like, partial [Prunus avium]"	14.004	9.5815	8.9	1	1	1	1.025	0.479	nucleus				K11842			IPR028889;	Ubiquitin specific protease domain;
XP_021804033.1	"alpha,alpha-trehalose-phosphate synthase [UDP-forming] 5-like [Prunus avium]"	97.256	2.9409	5.8	5	5	1			cytoplasm	GO:0016051 carbohydrate biosynthetic process; GO:0044711 single-organism biosynthetic process; GO:0044763 single-organism cellular process; GO:0044699 single-organism process; GO:0009058 biosynthetic process; GO:0005984 disaccharide metabolic process; GO:0005975 carbohydrate metabolic process; GO:0009312 oligosaccharide biosynthetic process; GO:0044238 primary metabolic process; GO:0044237 cellul…		GO:0003824 catalytic activity;	K16055	TPS; trehalose 6-phosphate synthase/phosphatase [EC:2.4.1.15 3.1.3.12]	mdm00500 Starch and sucrose metabolism - Malus domestica (apple); mdm01100 Metabolic pathways - Malus domestica (apple);	IPR001830; IPR023214;	Glycosyl transferase, family 20; HAD-like domain;
XP_021804068.1	binding partner of ACD11 1-like [Prunus avium]	29.779	49.801	26.9	6	8	6	0.732	0.000556	cytoplasm			GO:0097159 organic cyclic compound binding; GO:1901363 heterocyclic compound binding; GO:1901265 nucleoside phosphate binding; GO:0005488 binding; GO:0003676 nucleic acid binding; GO:0000166 nucleotide binding; GO:0036094 small molecule binding;				IPR000504; IPR012677;	RNA recognition motif domain; Nucleotide-binding alpha-beta plait domain;
XP_021804080.1	"dihydropyrimidinase-like, partial [Prunus avium]"	13.709	6.9128	22	3	4	2	0.91	0.096	chloroplast			GO:0016787 hydrolase activity; GO:0003824 catalytic activity; GO:0016810 hydrolase activity, acting on carbon-nitrogen (but not peptide) bonds;				IPR006680; IPR011059;	Amidohydrolase-related; Metal-dependent hydrolase, composite domain;
XP_021804081.1	polyadenylate-binding protein RBP47B' isoform X2 [Prunus avium]	48.215	9.8205	11	4	5	4	0.994	0.889	cytoplasm			GO:0097159 organic cyclic compound binding; GO:1901363 heterocyclic compound binding; GO:1901265 nucleoside phosphate binding; GO:0005488 binding; GO:0003676 nucleic acid binding; GO:0000166 nucleotide binding; GO:0036094 small molecule binding;				IPR000504; IPR012677;	RNA recognition motif domain; Nucleotide-binding alpha-beta plait domain;
XP_021804083.1	probable NAD(P)H dehydrogenase (quinone) FQR1-like 2 [Prunus avium]	19.919	3.0934	12.6	2	2	1			cytoplasm			GO:0097159 organic cyclic compound binding; GO:1901363 heterocyclic compound binding; GO:0097367 carbohydrate derivative binding; GO:1901265 nucleoside phosphate binding; GO:0003824 catalytic activity; GO:0032553 ribonucleotide binding; GO:0005488 binding; GO:0043167 ion binding; GO:0043168 anion binding; GO:0000166 nucleotide binding; GO:0010181 FMN binding; GO:0048037 cofactor binding; GO:00164…	K03809	wrbA; NAD(P)H dehydrogenase (quinone) [EC:1.6.5.2]	mdm00130 Ubiquinone and other terpenoid-quinone biosynthesis - Malus domestica (apple); mdm01110 Biosynthesis of secondary metabolites - Malus domestica (apple);	IPR005025; IPR008254; IPR029039;	NADPH-dependent FMN reductase-like; Flavodoxin/nitric oxide synthase; Flavoprotein-like domain;
XP_021804086.1	"uncharacterized protein LOC110748413, partial [Prunus avium]"	20.234	3.5833	6.5	1	1	1	0.817	0.000924	cytoplasm							IPR016185; IPR011127;	Pre-ATP-grasp domain; D-alanine--D-alanine ligase, N-terminal domain;
XP_021804091.1	syntaxin-22-like [Prunus avium]	30.352	2.2231	3.3	1	2	1	0.978	0.828	cytoplasm	GO:0045184 establishment of protein localization; GO:0006810 transport; GO:0046907 intracellular transport; GO:0070727 cellular macromolecule localization; GO:0051649 establishment of localization in cell; GO:0016192 vesicle-mediated transport; GO:0006886 intracellular protein transport; GO:0071702 organic substance transport; GO:0008104 protein localization; GO:0033036 macromolecule localization…	GO:0016020 membrane;	GO:0005484 SNAP receptor activity; GO:0005515 protein binding; GO:0005488 binding;	K08488			IPR000727; IPR010989; IPR006011;	Target SNARE coiled-coil homology domain; SNARE; Syntaxin, N-terminal domain;
XP_021804093.1	peptide methionine sulfoxide reductase B5-like [Prunus avium]	9.8039	156.75	60.7	4	6	4	0.817	0.0138	chloroplast	GO:0044699 single-organism process; GO:0008152 metabolic process; GO:0055114 oxidation-reduction process; GO:0044710 single-organism metabolic process;		GO:0016667 oxidoreductase activity, acting on a sulfur group of donors; GO:0033743 peptide-methionine (R)-S-oxide reductase activity; GO:0016671 oxidoreductase activity, acting on a sulfur group of donors, disulfide as acceptor; GO:0003824 catalytic activity; GO:0016491 oxidoreductase activity;				IPR002579; IPR011057;	Peptide methionine sulphoxide reductase MrsB; Mss4-like;
XP_021804100.1	"plastoglobulin-1, chloroplastic [Prunus avium]"	37.783	243.11	39.4	11	22	11	1.515	8.05e-05	chloroplast							IPR006843;	Plastid lipid-associated protein/fibrillin conserved domain;
XP_021804122.1	"inosine-5'-monophosphate dehydrogenase 2-like, partial [Prunus avium]"	13.342	42.283	32.3	3	7	3	0.848	0.0119	chloroplast	GO:0044699 single-organism process; GO:0008152 metabolic process; GO:0055114 oxidation-reduction process; GO:0044710 single-organism metabolic process;		GO:0003824 catalytic activity;	K00088	IMPDH; IMP dehydrogenase [EC:1.1.1.205]	mdm00230 Purine metabolism - Malus domestica (apple); mdm01110 Biosynthesis of secondary metabolites - Malus domestica (apple); mdm01100 Metabolic pathways - Malus domestica (apple);	IPR001093; IPR013785;	IMP dehydrogenase/GMP reductase; Aldolase-type TIM barrel;
XP_021804127.1	"(-)-isopiperitenol/(-)-carveol dehydrogenase, mitochondrial-like [Prunus avium]"	28.281	2.0074	10.4	2	2	1	0.745	0.00786	cytoplasm			GO:0003824 catalytic activity; GO:0016491 oxidoreductase activity;				IPR016040;	NAD(P)-binding domain;
XP_021804141.1	"vesicle transport v-SNARE 12-like, partial [Prunus avium]"	23.167	7.6776	9.4	2	4	2	0.784	0.02	nucleus	GO:0045184 establishment of protein localization; GO:0006810 transport; GO:0046907 intracellular transport; GO:0070727 cellular macromolecule localization; GO:0051649 establishment of localization in cell; GO:0016192 vesicle-mediated transport; GO:0006886 intracellular protein transport; GO:0071702 organic substance transport; GO:0008104 protein localization; GO:0033036 macromolecule localization…	GO:0016020 membrane;		K08493	VTI1; vesicle transport through interaction with t-SNAREs 1	mdm04130 SNARE interactions in vesicular transport - Malus domestica (apple);	IPR007705; IPR010989;	Vesicle transport v-SNARE, N-terminal; SNARE;
XP_021804192.1	60S ribosomal protein L4-like [Prunus avium]	42.768	90.452	46.9	19	38	7	0.832	0.00228	cytoplasm	GO:0006518 peptide metabolic process; GO:0043043 peptide biosynthetic process; GO:0044267 cellular protein metabolic process; GO:0006807 nitrogen compound metabolic process; GO:0009058 biosynthetic process; GO:0043603 cellular amide metabolic process; GO:0044238 primary metabolic process; GO:1901566 organonitrogen compound biosynthetic process; GO:1901576 organic substance biosynthetic process; G…	GO:0005840 ribosome; GO:0043226 organelle; GO:0043229 intracellular organelle; GO:0043232 intracellular non-membrane-bounded organelle; GO:0044464 cell part; GO:0005622 intracellular; GO:0005737 cytoplasm; GO:0032991 macromolecular complex; GO:0044424 intracellular part; GO:1990904 ribonucleoprotein complex; GO:0005623 cell; GO:0030529 intracellular ribonucleoprotein complex; GO:0044444 cytoplasm…	GO:0003735 structural constituent of ribosome; GO:0005198 structural molecule activity;	K02930	RP-L4e; large subunit ribosomal protein L4e	mdm03010 Ribosome - Malus domestica (apple);	IPR023574; IPR025755;	Ribosomal protein L4 domain; 60S ribosomal protein L4, C-terminal domain;
XP_021804205.1	"caffeoylshikimate esterase-like, partial [Prunus avium]"	20.156	15.775	8	1	2	1	2.841	0.000483	cytoplasm				K01054	MGLL; acylglycerol lipase [EC:3.1.1.23]	mdm00561 Glycerolipid metabolism - Malus domestica (apple); mdm01100 Metabolic pathways - Malus domestica (apple);	IPR029058; IPR022742;	Alpha/Beta hydrolase fold; Serine aminopeptidase, S33;
XP_021804216.1	glucosamine 6-phosphate N-acetyltransferase [Prunus avium]	17.474	4.7026	11.8	2	3	2	0.893	0.0636	chloroplast			GO:0016746 transferase activity, transferring acyl groups; GO:0008080 N-acetyltransferase activity; GO:0003824 catalytic activity; GO:0016740 transferase activity; GO:0016747 transferase activity, transferring acyl groups other than amino-acyl groups; GO:0016407 acetyltransferase activity; GO:0016410 N-acyltransferase activity;	K00621	GNPNAT1; glucosamine-phosphate N-acetyltransferase [EC:2.3.1.4]	mdm00520 Amino sugar and nucleotide sugar metabolism - Malus domestica (apple);	IPR000182; IPR016181;	GNAT domain; Acyl-CoA N-acyltransferase;
XP_021804220.1	"phosphoenolpyruvate carboxylase 1-like, partial [Prunus avium]"	51.74	10.234	44.3	19	37	1	1.055	0.348	cytoplasm	GO:0072350 tricarboxylic acid metabolic process; GO:0055114 oxidation-reduction process; GO:0044281 small molecule metabolic process; GO:0044763 single-organism cellular process; GO:0006099 tricarboxylic acid cycle; GO:0044699 single-organism process; GO:0044238 primary metabolic process; GO:0045333 cellular respiration; GO:0044237 cellular metabolic process; GO:0071704 organic substance metaboli…		GO:0016831 carboxy-lyase activity; GO:0016829 lyase activity; GO:0008964 phosphoenolpyruvate carboxylase activity; GO:0003824 catalytic activity; GO:0016830 carbon-carbon lyase activity; GO:0004611 phosphoenolpyruvate carboxykinase activity;				IPR015813;	Pyruvate/Phosphoenolpyruvate kinase-like domain;
XP_021804230.1	"arginase 1, mitochondrial-like [Prunus avium]"	12.097	38.371	27.2	4	6	2	1.099	0.286	chloroplast
XP_021804238.1	"metal transporter Nramp3-like, partial [Prunus avium]"	26.464	112.07	9.6	1	1	1	1.911	0.0176	vacuolar membrane	GO:0006810 transport; GO:0051179 localization; GO:0051234 establishment of localization;	GO:0016020 membrane;	GO:0005215 transporter activity;
XP_021804246.1	clustered mitochondria protein-like [Prunus avium]	33.752	5.2376	4.1	1	2	1	0.88	0.0524	cytoplasm			GO:0005515 protein binding; GO:0005488 binding;				IPR011990; IPR013026;	Tetratricopeptide-like helical domain; Tetratricopeptide repeat-containing domain;
XP_021804248.1	"translation factor GUF1 homolog, chloroplastic-like, partial [Prunus avium]"	49.323	2.2786	2.2	1	2	1	0.973	0.475	chloroplast			GO:1901265 nucleoside phosphate binding; GO:0001882 nucleoside binding; GO:0043167 ion binding; GO:0016817 hydrolase activity, acting on acid anhydrides; GO:0016787 hydrolase activity; GO:0000166 nucleotide binding; GO:0017111 nucleoside-triphosphatase activity; GO:0097159 organic cyclic compound binding; GO:1901363 heterocyclic compound binding; GO:0032549 ribonucleoside binding; GO:0097367 carb…	K21594			IPR005225; IPR004161; IPR027417; IPR000795; IPR009022; IPR009000;	Small GTP-binding protein domain; Translation elongation factor EFTu-like, domain 2; P-loop containing nucleoside triphosphate hydrolase; Transcription factor, GTP-binding domain; Elongation factor G, III-V domain; Translation protein, beta-barrel domain;
XP_021804258.1	phosphatidylinositol-glycan biosynthesis class X protein [Prunus avium]	35.856	2.9471	5.3	2	2	2	0.966	0.577	plasma membrane	GO:0006506 GPI anchor biosynthetic process; GO:0009247 glycolipid biosynthetic process; GO:1903509 liposaccharide metabolic process; GO:0046486 glycerolipid metabolic process; GO:0006661 phosphatidylinositol biosynthetic process; GO:0006643 membrane lipid metabolic process; GO:0008654 phospholipid biosynthetic process; GO:0044267 cellular protein metabolic process; GO:0044699 single-organism proc…	GO:0016020 membrane; GO:0043229 intracellular organelle; GO:0005783 endoplasmic reticulum; GO:0042175 nuclear outer membrane-endoplasmic reticulum membrane network; GO:0005737 cytoplasm; GO:0044446 intracellular organelle part; GO:0012505 endomembrane system; GO:0044424 intracellular part; GO:0005623 cell; GO:0044422 organelle part; GO:0043231 intracellular membrane-bounded organelle; GO:0043226 …		K07541	PIGX; phosphatidylinositol glycan, class X	mdm00563 Glycosylphosphatidylinositol (GPI)-anchor biosynthesis - Malus domestica (apple); mdm01100 Metabolic pathways - Malus domestica (apple);
XP_021804260.1	"putative methylesterase 11, chloroplastic [Prunus avium]"	41.827	13.691	4.7	1	1	1	1.222	0.00272	chloroplast							IPR029058; IPR000073;	Alpha/Beta hydrolase fold; Alpha/beta hydrolase fold-1;
XP_021804269.1	"protein NDR1-like, partial [Prunus avium]"	19.946	1.5901	6.2	1	1	1			cytoplasm							IPR004864;	Late embryogenesis abundant protein, LEA-14;
XP_021804276.1	exocyst complex component SEC6-like [Prunus avium]	15.823	28.492	9.9	1	2	1	1.024	0.624	nucleus							IPR007234;	Vps53-like, N-terminal;
XP_021804279.1	"UDP-glycosyltransferase 74E2-like, partial [Prunus avium]"	45.193	1.6015	3.9	2	2	0			cytoplasm	GO:0008152 metabolic process;		GO:0016757 transferase activity, transferring glycosyl groups; GO:0016758 transferase activity, transferring hexosyl groups; GO:0003824 catalytic activity; GO:0016740 transferase activity;	K13691
XP_021804304.1	signal recognition particle receptor subunit beta-like [Prunus avium]	30.321	50.702	19.5	4	6	4	1.007	0.836	endoplasmic reticulum	GO:0050794 regulation of cellular process; GO:0044700 single organism signaling; GO:0051716 cellular response to stimulus; GO:0007165 signal transduction; GO:0050789 regulation of biological process; GO:0007154 cell communication; GO:0035556 intracellular signal transduction; GO:0044699 single-organism process; GO:0007264 small GTPase mediated signal transduction; GO:0023052 signaling; GO:0050896…	GO:0005623 cell; GO:0005622 intracellular; GO:0044464 cell part;	GO:1901265 nucleoside phosphate binding; GO:0001882 nucleoside binding; GO:0043167 ion binding; GO:0000166 nucleotide binding; GO:0097159 organic cyclic compound binding; GO:1901363 heterocyclic compound binding; GO:0032549 ribonucleoside binding; GO:0097367 carbohydrate derivative binding; GO:0032553 ribonucleotide binding; GO:0005488 binding; GO:0032550 purine ribonucleoside binding; GO:0043168…	K12272	SRPRB; signal recognition particle receptor subunit beta	mdm03060 Protein export - Malus domestica (apple);	IPR027417;	P-loop containing nucleoside triphosphate hydrolase;
XP_021804316.1	phenylalanine ammonia-lyase 1 [Prunus avium]	81.105	87.666	22.7	16	21	9	0.582	0.000161	plasma membrane	GO:1902222 erythrose 4-phosphate/phosphoenolpyruvate family amino acid catabolic process; GO:1901606 alpha-amino acid catabolic process; GO:0006725 cellular aromatic compound metabolic process; GO:0044699 single-organism process; GO:0044237 cellular metabolic process; GO:0071704 organic substance metabolic process; GO:0006559 L-phenylalanine catabolic process; GO:0008152 metabolic process; GO:000…	GO:0044424 intracellular part; GO:0005623 cell; GO:0044464 cell part; GO:0005622 intracellular; GO:0005737 cytoplasm;	GO:0016829 lyase activity; GO:0016840 carbon-nitrogen lyase activity; GO:0016841 ammonia-lyase activity; GO:0003824 catalytic activity;	K10775	PAL; phenylalanine ammonia-lyase [EC:4.3.1.24]	mdm00940 Phenylpropanoid biosynthesis - Malus domestica (apple); mdm01110 Biosynthesis of secondary metabolites - Malus domestica (apple); mdm01100 Metabolic pathways - Malus domestica (apple); mdm00360 Phenylalanine metabolism - Malus domestica (apple);	IPR024083; IPR008948; IPR023144;	Fumarase/histidase, N-terminal; L-Aspartase-like; Phenylalanine ammonia-lyase, shielding domain;
XP_021804317.1	"sucrose synthase, partial [Prunus avium]"	48.332	27.181	35.2	15	35	4	0.714	0.000301	cytoplasm	GO:0044723 single-organism carbohydrate metabolic process; GO:0008152 metabolic process; GO:0005985 sucrose metabolic process; GO:0044262 cellular carbohydrate metabolic process; GO:0044710 single-organism metabolic process; GO:0044763 single-organism cellular process; GO:0044699 single-organism process; GO:0009311 oligosaccharide metabolic process; GO:0005984 disaccharide metabolic process; GO:0…		GO:0016758 transferase activity, transferring hexosyl groups; GO:0003824 catalytic activity; GO:0035251 UDP-glucosyltransferase activity; GO:0008194 UDP-glycosyltransferase activity; GO:0046527 glucosyltransferase activity; GO:0016757 transferase activity, transferring glycosyl groups; GO:0016157 sucrose synthase activity; GO:0016740 transferase activity;				IPR000368; IPR001296;	Sucrose synthase; Glycosyl transferase, family 1;
XP_021804324.1	"malate dehydrogenase, cytoplasmic-like, partial [Prunus avium]"	33.989	83.821	30.7	11	18	7	1.433	3.15e-06	cytoplasm	GO:0043648 dicarboxylic acid metabolic process; GO:0055114 oxidation-reduction process; GO:0044281 small molecule metabolic process; GO:0044763 single-organism cellular process; GO:0044699 single-organism process; GO:0005975 carbohydrate metabolic process; GO:0044238 primary metabolic process; GO:0044237 cellular metabolic process; GO:0071704 organic substance metabolic process; GO:0008152 metabo…		GO:0016614 oxidoreductase activity, acting on CH-OH group of donors; GO:0016616 oxidoreductase activity, acting on the CH-OH group of donors, NAD or NADP as acceptor; GO:0016615 malate dehydrogenase activity; GO:0003824 catalytic activity; GO:0030060 L-malate dehydrogenase activity; GO:0016491 oxidoreductase activity;	K00025	MDH1; malate dehydrogenase [EC:1.1.1.37]	mdm00630 Glyoxylate and dicarboxylate metabolism - Malus domestica (apple); mdm00710 Carbon fixation in photosynthetic organisms - Malus domestica (apple); mdm00270 Cysteine and methionine metabolism - Malus domestica (apple); mdm01110 Biosynthesis of secondary metabolites - Malus domestica (apple); mdm00620 Pyruvate metabolism - Malus domestica (apple); mdm00020 Citrate cycle (TCA cycle) - Malus…	IPR022383; IPR016040; IPR001236; IPR015955;	Lactate/malate dehydrogenase, C-terminal; NAD(P)-binding domain; Lactate/malate dehydrogenase, N-terminal; Lactate dehydrogenase/glycoside hydrolase, family 4, C-terminal;
XP_021804334.1	scarecrow-like protein 1 [Prunus avium]	54.086	8.0097	4.8	1	1	1	1.086	0.27	nucleus							IPR005202;	Transcription factor GRAS;
XP_021804374.1	"probably inactive leucine-rich repeat receptor-like protein kinase IMK2, partial [Prunus avium]"	101.1	10.38	6	5	5	3	1.285	0.00422	cytoplasm	GO:0016310 phosphorylation; GO:0044267 cellular protein metabolic process; GO:0044238 primary metabolic process; GO:0044237 cellular metabolic process; GO:0006796 phosphate-containing compound metabolic process; GO:0071704 organic substance metabolic process; GO:0008152 metabolic process; GO:0006468 protein phosphorylation; GO:0006793 phosphorus metabolic process; GO:0044260 cellular macromolecul…		GO:0005524 ATP binding; GO:1901265 nucleoside phosphate binding; GO:0016773 phosphotransferase activity, alcohol group as acceptor; GO:0001882 nucleoside binding; GO:0043167 ion binding; GO:0005515 protein binding; GO:0004672 protein kinase activity; GO:0000166 nucleotide binding; GO:0097159 organic cyclic compound binding; GO:1901363 heterocyclic compound binding; GO:0032549 ribonucleoside bindi…				IPR000719; IPR013210; IPR032675; IPR001245; IPR013320; IPR011009;	Protein kinase domain; Leucine-rich repeat-containing N-terminal, plant-type; Leucine-rich repeat domain, L domain-like; Serine-threonine/tyrosine-protein kinase catalytic domain; Concanavalin A-like lectin/glucanase domain; Protein kinase-like domain;
XP_021804379.1	V-type proton ATPase subunit D-like [Prunus avium]	29.057	48.532	40.6	11	22	11	1.06	0.0487	chloroplast			GO:0022804 active transmembrane transporter activity; GO:0015399 primary active transmembrane transporter activity; GO:0016817 hydrolase activity, acting on acid anhydrides; GO:0016787 hydrolase activity; GO:0017111 nucleoside-triphosphatase activity; GO:0016887 ATPase activity; GO:0015405 P-P-bond-hydrolysis-driven transmembrane transporter activity; GO:0016462 pyrophosphatase activity; GO:00426…	K02149	ATPeV1D; V-type H+-transporting ATPase subunit D	mdm04145 Phagosome - Malus domestica (apple); mdm00190 Oxidative phosphorylation - Malus domestica (apple); mdm01100 Metabolic pathways - Malus domestica (apple);
XP_021804380.1	"uncharacterized protein LOC110748743, partial [Prunus avium]"	23.963	4.792	13	1	1	1	1.012	0.897	nucleus
XP_021804385.1	glutamate dehydrogenase 1 [Prunus avium]	44.481	108.63	25.1	8	12	6	0.842	0.0194	cytoplasm	GO:0055114 oxidation-reduction process; GO:0044281 small molecule metabolic process; GO:0044763 single-organism cellular process; GO:0006807 nitrogen compound metabolic process; GO:0044699 single-organism process; GO:0044238 primary metabolic process; GO:0044237 cellular metabolic process; GO:0071704 organic substance metabolic process; GO:0008152 metabolic process; GO:0006520 cellular amino acid…		GO:0016638 oxidoreductase activity, acting on the CH-NH2 group of donors; GO:0004352 glutamate dehydrogenase (NAD+) activity; GO:0003824 catalytic activity; GO:0016639 oxidoreductase activity, acting on the CH-NH2 group of donors, NAD or NADP as acceptor; GO:0016491 oxidoreductase activity;	K00261	GLUD1_2; glutamate dehydrogenase (NAD(P)+) [EC:1.4.1.3]	mdm00250 Alanine, aspartate and glutamate metabolism - Malus domestica (apple); mdm01200 Carbon metabolism - Malus domestica (apple); mdm00910 Nitrogen metabolism - Malus domestica (apple); mdm01100 Metabolic pathways - Malus domestica (apple); mdm00220 Arginine biosynthesis - Malus domestica (apple);	IPR006096; IPR016040; IPR033922; IPR006097;	Glutamate/phenylalanine/leucine/valine dehydrogenase, C-terminal; NAD(P)-binding domain; NAD(P) binding domain of glutamate dehydrogenase; Glutamate/phenylalanine/leucine/valine dehydrogenase, dimerisation domain;
XP_021804388.1	protein translation factor SUI1 homolog [Prunus avium]	12.637	54.807	30.1	2	3	2	1.141	0.0234	chloroplast	GO:0006518 peptide metabolic process; GO:0043043 peptide biosynthetic process; GO:0044267 cellular protein metabolic process; GO:0006807 nitrogen compound metabolic process; GO:0009058 biosynthetic process; GO:0043603 cellular amide metabolic process; GO:0044238 primary metabolic process; GO:1901566 organonitrogen compound biosynthetic process; GO:0044237 cellular metabolic process; GO:1901576 or…		GO:0097159 organic cyclic compound binding; GO:1901363 heterocyclic compound binding; GO:0003723 RNA binding; GO:0008135 translation factor activity, RNA binding; GO:0005488 binding; GO:0003676 nucleic acid binding; GO:0003743 translation initiation factor activity;	K03113	EIF1; translation initiation factor 1	mdm03013 RNA transport - Malus domestica (apple);	IPR001950;	SUI1 domain;
XP_021804395.1	LOW QUALITY PROTEIN: UNC93-like protein 3 [Prunus avium]	34.838	3.793	8.1	2	2	2			plasma membrane							IPR020846;	Major facilitator superfamily domain;
XP_021804402.1	uncharacterized protein LOC110748763 [Prunus avium]	26.15	3.3138	10.4	3	3	3	1.086	0.37	cytoplasm
XP_021804404.1	protein NCA1-like [Prunus avium]	24.099	2.3368	3.7	1	2	1	1.173	0.0281	cytoplasm			GO:0005515 protein binding; GO:0005488 binding;				IPR011990;	Tetratricopeptide-like helical domain;
XP_021804405.1	annexin D4-like [Prunus avium]	36.115	9.0698	17.8	6	7	2	0.567	0.00128	cytoplasm			GO:0005544 calcium-dependent phospholipid binding; GO:0005488 binding; GO:0005543 phospholipid binding; GO:0043167 ion binding; GO:0008289 lipid binding; GO:0043169 cation binding; GO:0046872 metal ion binding; GO:0043168 anion binding; GO:0005509 calcium ion binding;	K17098
XP_021804406.1	annexin-like protein RJ4 [Prunus avium]	27.408	4.161	8.4	2	2	2	0.764	0.0294	chloroplast			GO:0005544 calcium-dependent phospholipid binding; GO:0005488 binding; GO:0005543 phospholipid binding; GO:0043167 ion binding; GO:0008289 lipid binding; GO:0043169 cation binding; GO:0046872 metal ion binding; GO:0043168 anion binding; GO:0005509 calcium ion binding;	K17098
XP_021804413.1	rapid alkalinization factor-like [Prunus avium]	13.119	3.5402	14.9	1	1	1	1.231	0.00542	extracellular
XP_021804422.1	peroxidase 12-like [Prunus avium]	38.829	230.02	34.7	14	29	14	0.908	0.00238	chloroplast	GO:0008152 metabolic process; GO:0042743 hydrogen peroxide metabolic process; GO:0006950 response to stress; GO:0072593 reactive oxygen species metabolic process; GO:0055114 oxidation-reduction process; GO:0044710 single-organism metabolic process; GO:0006979 response to oxidative stress; GO:0044699 single-organism process; GO:0044248 cellular catabolic process; GO:0050896 response to stimulus; G…		GO:0097159 organic cyclic compound binding; GO:1901363 heterocyclic compound binding; GO:0020037 heme binding; GO:0003824 catalytic activity; GO:0005488 binding; GO:0016209 antioxidant activity; GO:0004601 peroxidase activity; GO:0046906 tetrapyrrole binding; GO:0016491 oxidoreductase activity; GO:0016684 oxidoreductase activity, acting on peroxide as acceptor;	K00430	E1.11.1.7; peroxidase [EC:1.11.1.7]	mdm00940 Phenylpropanoid biosynthesis - Malus domestica (apple); mdm01110 Biosynthesis of secondary metabolites - Malus domestica (apple); mdm01100 Metabolic pathways - Malus domestica (apple);	IPR033905; IPR002016;	Secretory peroxidase; Haem peroxidase, plant/fungal/bacterial;
XP_021804426.1	glutathione S-transferase 2-like isoform X2 [Prunus avium]	25.888	13.126	14	3	3	1	0.917	0.0635	nucleus	GO:0009072 aromatic amino acid family metabolic process; GO:0006725 cellular aromatic compound metabolic process; GO:0044281 small molecule metabolic process; GO:0044763 single-organism cellular process; GO:1901360 organic cyclic compound metabolic process; GO:0006807 nitrogen compound metabolic process; GO:0044699 single-organism process; GO:0044238 primary metabolic process; GO:0044237 cellular…	GO:0044424 intracellular part; GO:0005623 cell; GO:0044464 cell part; GO:0005622 intracellular; GO:0005737 cytoplasm;	GO:0005515 protein binding; GO:0003824 catalytic activity; GO:0005488 binding;	K01800	maiA; maleylacetoacetate isomerase [EC:5.2.1.2]	mdm00350 Tyrosine metabolism - Malus domestica (apple); mdm01100 Metabolic pathways - Malus domestica (apple);	IPR010987; IPR034333; IPR004045; IPR012336;	Glutathione S-transferase, C-terminal-like; Glutathione S-transferases, class Zeta , N-terminal; Glutathione S-transferase, N-terminal; Thioredoxin-like fold;
XP_021804440.1	uncharacterized protein LOC110748794 isoform X2 [Prunus avium]	17.899	19.966	21.7	4	5	4	1.548	0.000203	nucleus
XP_021804460.1	"chaperone protein dnaJ A6, chloroplastic-like [Prunus avium]"	47.819	90.351	30	12	16	12	1.146	0.00428	chloroplast	GO:0006457 protein folding; GO:0050896 response to stimulus; GO:0006950 response to stress; GO:0009987 cellular process; GO:0009408 response to heat; GO:0009628 response to abiotic stimulus; GO:0009266 response to temperature stimulus;		GO:0005524 ATP binding; GO:0031072 heat shock protein binding; GO:1901265 nucleoside phosphate binding; GO:0001882 nucleoside binding; GO:0043167 ion binding; GO:0005515 protein binding; GO:0000166 nucleotide binding; GO:0097159 organic cyclic compound binding; GO:1901363 heterocyclic compound binding; GO:0032549 ribonucleoside binding; GO:0097367 carbohydrate derivative binding; GO:0032553 ribon…	K03686			IPR008971; IPR002939; IPR001623; IPR001305;	HSP40/DnaJ peptide-binding; Chaperone DnaJ, C-terminal; DnaJ domain; Heat shock protein DnaJ, cysteine-rich domain;
XP_021804462.1	uncharacterized protein LOC110748811 [Prunus avium]	34.146	21.962	25.3	8	12	8	1.063	0.0309	chloroplast	GO:0045184 establishment of protein localization; GO:0006810 transport; GO:0046907 intracellular transport; GO:0070727 cellular macromolecule localization; GO:0051649 establishment of localization in cell; GO:0006886 intracellular protein transport; GO:0071702 organic substance transport; GO:0008104 protein localization; GO:0033036 macromolecule localization; GO:0034613 cellular protein localizat…	GO:0016020 membrane; GO:0043229 intracellular organelle; GO:0019867 outer membrane; GO:0098588 bounding membrane of organelle; GO:0031090 organelle membrane; GO:0044434 chloroplast part; GO:0009526 plastid envelope; GO:0031967 organelle envelope; GO:0044446 intracellular organelle part; GO:0005737 cytoplasm; GO:0044435 plastid part; GO:0044424 intracellular part; GO:0009527 plastid outer membrane…	GO:1901265 nucleoside phosphate binding; GO:0015399 primary active transmembrane transporter activity; GO:0022892 substrate-specific transporter activity; GO:0008320 protein transmembrane transporter activity; GO:0022891 substrate-specific transmembrane transporter activity; GO:1901363 heterocyclic compound binding; GO:0097159 organic cyclic compound binding; GO:0032553 ribonucleotide binding; GO…				IPR006703; IPR027417;	AIG1-type guanine nucleotide-binding (G) domain; P-loop containing nucleoside triphosphate hydrolase;
XP_021804480.1	"D-lactate dehydrogenase [cytochrome], mitochondrial-like [Prunus avium]"	61.445	10.645	13.4	6	6	6	0.811	0.13	chloroplast	GO:0044699 single-organism process; GO:0008152 metabolic process; GO:0055114 oxidation-reduction process; GO:0044710 single-organism metabolic process;		GO:0097159 organic cyclic compound binding; GO:1901363 heterocyclic compound binding; GO:0016614 oxidoreductase activity, acting on CH-OH group of donors; GO:1901265 nucleoside phosphate binding; GO:0050660 flavin adenine dinucleotide binding; GO:0003824 catalytic activity; GO:0005488 binding; GO:0043167 ion binding; GO:0043168 anion binding; GO:0000166 nucleotide binding; GO:0048037 cofactor bin…	K00102	LDHD; D-lactate dehydrogenase (cytochrome) [EC:1.1.2.4]	mdm00620 Pyruvate metabolism - Malus domestica (apple);	IPR016166; IPR004113; IPR016171; IPR016169; IPR016164; IPR006094; IPR016167;	FAD-binding, type 2; FAD-linked oxidase, C-terminal; Vanillyl-alcohol oxidase, C-terminal subdomain 2; CO dehydrogenase flavoprotein-like, FAD-binding, subdomain 2; FAD-linked oxidase-like, C-terminal; FAD linked oxidase, N-terminal; FAD-binding, type 2, subdomain 1;
XP_021804492.1	ubiquitin carboxyl-terminal hydrolase 12 isoform X4 [Prunus avium]	130.88	323.31	25	33	48	19	0.945	0.113	cytoplasm	GO:0043632 modification-dependent macromolecule catabolic process; GO:0070646 protein modification by small protein removal; GO:0044265 cellular macromolecule catabolic process; GO:0051603 proteolysis involved in cellular protein catabolic process; GO:0044257 cellular protein catabolic process; GO:0019941 modification-dependent protein catabolic process; GO:0044267 cellular protein metabolic proc…		GO:0008233 peptidase activity; GO:0036459 thiol-dependent ubiquitinyl hydrolase activity; GO:0003824 catalytic activity; GO:0005488 binding; GO:0019783 ubiquitin-like protein-specific protease activity; GO:0101005 ubiquitinyl hydrolase activity; GO:0070011 peptidase activity, acting on L-amino acid peptides; GO:0008234 cysteine-type peptidase activity; GO:0016787 hydrolase activity; GO:0005515 pr…	K11838			IPR008974; IPR024729; IPR002083; IPR001394; IPR028889; IPR029346;	TRAF-like; Ubiquitin carboxyl-terminal hydrolase 7, ICP0-binding domain; MATH/TRAF domain; Peptidase C19, ubiquitin carboxyl-terminal hydrolase; Ubiquitin specific protease domain; Ubiquitin carboxyl-terminal hydrolase, C-terminal;
XP_021804495.1	rhomboid-like protein 15 isoform X3 [Prunus avium]	35.919	33.411	12	3	4	3	0.94	0.162	plasma membrane		GO:0031224 intrinsic component of membrane; GO:0016020 membrane; GO:0016021 integral component of membrane; GO:0044425 membrane part;	GO:0004252 serine-type endopeptidase activity; GO:0004175 endopeptidase activity; GO:0008233 peptidase activity; GO:0003824 catalytic activity; GO:0017171 serine hydrolase activity; GO:0005488 binding; GO:0008236 serine-type peptidase activity; GO:0070011 peptidase activity, acting on L-amino acid peptides; GO:0005515 protein binding; GO:0016787 hydrolase activity;				IPR015940; IPR022764; IPR009060;	Ubiquitin-associated domain; Peptidase S54, rhomboid domain; UBA-like;
XP_021804502.1	uncharacterized protein LOC110748847 [Prunus avium]	20.611	8.7178	11.2	1	2	1	1.123	0.0644	chloroplast
XP_021804503.1	brefeldin A-inhibited guanine nucleotide-exchange protein 5 [Prunus avium]	196.49	323.31	22	32	40	32	0.987	0.353	plasma membrane	GO:0050794 regulation of cellular process; GO:0050789 regulation of biological process; GO:0010646 regulation of cell communication; GO:1902531 regulation of intracellular signal transduction; GO:0023051 regulation of signaling; GO:0048583 regulation of response to stimulus; GO:0046578 regulation of Ras protein signal transduction; GO:0032012 regulation of ARF protein signal transduction; GO:0009…		GO:0098772 molecular function regulator; GO:0005086 ARF guanyl-nucleotide exchange factor activity; GO:0005085 guanyl-nucleotide exchange factor activity; GO:0005488 binding;	K13462			IPR023394; IPR032817; IPR032691; IPR011989; IPR000904; IPR032629; IPR016024; IPR015403;	Sec7 domain, alpha orthogonal bundle; Mon2, C-terminal; Guanine nucleotide exchange factor, N-terminal; Armadillo-like helical; Sec7 domain; Mon2, dimerisation and cyclophilin-binding domain; Armadillo-type fold; Sec7, C-terminal;
XP_021804504.1	uncharacterized protein LOC110748849 [Prunus avium]	16.592	1.9324	4.5	1	2	1	1.041	0.54	chloroplast
XP_021804528.1	"nudix hydrolase 20, chloroplastic-like, partial [Prunus avium]"	42.601	1.6886	2.1	1	1	1			chloroplast			GO:0016787 hydrolase activity; GO:0003824 catalytic activity;				IPR015797; IPR031804; IPR000086;	NUDIX hydrolase domain-like; Domain of unknown function DUF4743; NUDIX hydrolase domain;
XP_021804543.1	plant intracellular Ras-group-related LRR protein 4-like [Prunus avium]	58.623	17.138	7.7	4	4	4	1.128	0.0519	cytoplasm			GO:0005515 protein binding; GO:0005488 binding;				IPR032675;	Leucine-rich repeat domain, L domain-like;
XP_021804548.1	trafficking protein particle complex subunit 11 [Prunus avium]	132.57	122.97	19.3	21	22	21	0.924	0.017	chloroplast				K20308			IPR021773;	Foie gras liver health family 1;
XP_021804553.1	diacylglycerol O-acyltransferase 2D-like [Prunus avium]	36.188	2.3142	2.8	1	1	1			endoplasmic reticulum			GO:0016746 transferase activity, transferring acyl groups; GO:0016747 transferase activity, transferring acyl groups other than amino-acyl groups; GO:0003824 catalytic activity; GO:0016740 transferase activity;	K22848	DGAT2; diacylglycerol O-acyltransferase 2, plant [EC:2.3.1.20]	mdm00561 Glycerolipid metabolism - Malus domestica (apple); mdm01100 Metabolic pathways - Malus domestica (apple);
XP_021804554.1	thioredoxin reductase NTRB-like [Prunus avium]	40.722	323.31	42.1	14	27	14	1.085	0.0108	mitochondria	GO:0006801 superoxide metabolic process; GO:0033554 cellular response to stress; GO:0051716 cellular response to stimulus; GO:0000303 response to superoxide; GO:0034614 cellular response to reactive oxygen species; GO:0006950 response to stress; GO:0071451 cellular response to superoxide; GO:0071450 cellular response to oxygen radical; GO:0055114 oxidation-reduction process; GO:0009636 response t…	GO:0044424 intracellular part; GO:0005623 cell; GO:0044464 cell part; GO:0005622 intracellular; GO:0005737 cytoplasm;	GO:0015036 disulfide oxidoreductase activity; GO:0016651 oxidoreductase activity, acting on NAD(P)H; GO:0003824 catalytic activity; GO:0004791 thioredoxin-disulfide reductase activity; GO:0016667 oxidoreductase activity, acting on a sulfur group of donors; GO:0016209 antioxidant activity; GO:0016668 oxidoreductase activity, acting on a sulfur group of donors, NAD(P) as acceptor; GO:0016491 oxidor…	K00384	trxB; thioredoxin reductase (NADPH) [EC:1.8.1.9]	mdm00450 Selenocompound metabolism - Malus domestica (apple);	IPR023753;	FAD/NAD(P)-binding domain;
XP_021804562.1	subtilisin-like protease SBT3.5 [Prunus avium]	82.407	11.275	4.3	3	4	3	1.798	0.00128	chloroplast	GO:0006508 proteolysis; GO:0008152 metabolic process; GO:0043170 macromolecule metabolic process; GO:0019538 protein metabolic process; GO:0044238 primary metabolic process; GO:0071704 organic substance metabolic process;		GO:0004252 serine-type endopeptidase activity; GO:0004175 endopeptidase activity; GO:0008233 peptidase activity; GO:0003824 catalytic activity; GO:0017171 serine hydrolase activity; GO:0008236 serine-type peptidase activity; GO:0070011 peptidase activity, acting on L-amino acid peptides; GO:0016787 hydrolase activity;				IPR034197; IPR000209; IPR010259;	Cucumisin-like catalytic domain; Peptidase S8/S53 domain; Peptidase S8 propeptide/proteinase inhibitor I9;
XP_021804572.1	RNA-binding protein 24-A-like [Prunus avium]	32.004	2.0465	3.7	2	2	2	0.605	0.00046	nucleus			GO:0097159 organic cyclic compound binding; GO:1901363 heterocyclic compound binding; GO:1901265 nucleoside phosphate binding; GO:0005488 binding; GO:0003676 nucleic acid binding; GO:0000166 nucleotide binding; GO:0036094 small molecule binding;				IPR000504; IPR012677;	RNA recognition motif domain; Nucleotide-binding alpha-beta plait domain;
XP_021804576.1	uncharacterized protein LOC110748909 [Prunus avium]	115.81	8.8171	3.1	3	4	3	0.815	0.00816	nucleus			GO:0005515 protein binding; GO:0005488 binding;				IPR017986; IPR015943; IPR013905;	WD40-repeat-containing domain; WD40/YVTN repeat-like-containing domain; Lethal giant larvae (Lgl)-like, C-terminal domain;
XP_021804581.1	exosome complex exonuclease RRP44 homolog A [Prunus avium]	105.25	78.27	13.9	10	10	10	1.042	0.106	nucleus				K12585	DIS3; exosome complex exonuclease DIS3/RRP44 [EC:3.1.13.-]	mdm03018 RNA degradation - Malus domestica (apple);	IPR033770; IPR012340; IPR002716; IPR033771; IPR029060;	Exosome complex exonuclease RRP44, S1 domain; Nucleic acid-binding, OB-fold; PIN domain; Rrp44-like cold shock domain; PIN domain-like;
XP_021804591.1	"glucan endo-1,3-beta-glucosidase 5-like [Prunus avium]"	54.282	18.448	9.8	5	5	5	1.545	0.000639	plasma membrane	GO:0008152 metabolic process; GO:0005975 carbohydrate metabolic process; GO:0044238 primary metabolic process; GO:0071704 organic substance metabolic process;		GO:0004553 hydrolase activity, hydrolyzing O-glycosyl compounds; GO:0016787 hydrolase activity; GO:0003824 catalytic activity; GO:0016798 hydrolase activity, acting on glycosyl bonds;				IPR012946; IPR017853; IPR013781;	X8 domain; Glycoside hydrolase superfamily; Glycoside hydrolase, catalytic domain;
XP_021804593.1	hepatocyte growth factor-regulated tyrosine kinase substrate [Prunus avium]	30.787	30.949	29.7	6	6	6	0.855	0.00862	nucleus			GO:0046872 metal ion binding; GO:0043169 cation binding; GO:0005515 protein binding; GO:0005488 binding; GO:0043167 ion binding;				IPR000306; IPR017455; IPR013083; IPR020683; IPR011011;	FYVE zinc finger; Zinc finger, FYVE-related; Zinc finger, RING/FYVE/PHD-type; Ankyrin repeat-containing domain; Zinc finger, FYVE/PHD-type;
XP_021804595.1	"protein FATTY ACID EXPORT 2, chloroplastic-like [Prunus avium]"	24.023	41.666	13.4	2	2	2	0.994	0.511	chloroplast		GO:0016020 membrane;
XP_021804598.1	2-oxoglutarate-dependent dioxygenase DAO-like [Prunus avium]	34.025	14.268	16	4	5	4	0.583	2.95e-06	cytoplasm	GO:0044699 single-organism process; GO:0008152 metabolic process; GO:0055114 oxidation-reduction process; GO:0044710 single-organism metabolic process;		GO:0003824 catalytic activity; GO:0016491 oxidoreductase activity;				IPR005123; IPR027443; IPR026992;	Oxoglutarate/iron-dependent dioxygenase; Isopenicillin N synthase-like; Non-haem dioxygenase N-terminal domain;
XP_021804600.1	serine/threonine-protein phosphatase 7 isoform X1 [Prunus avium]	51.802	2.3645	10.9	4	5	2	1.169	0.0067	nucleus			GO:0016787 hydrolase activity; GO:0003824 catalytic activity;	K04460			IPR029052; IPR004843; IPR006186;	Metallo-dependent phosphatase-like; Calcineurin-like phosphoesterase domain, ApaH type; Serine/threonine-specific protein phosphatase/bis(5-nucleosyl)-tetraphosphatase;
XP_021804606.1	LOW QUALITY PROTEIN: alpha-aminoadipic semialdehyde synthase [Prunus avium]	116.18	286.41	25.2	22	50	14	1.297	0.000117	cytoplasm	GO:0044699 single-organism process; GO:0008152 metabolic process; GO:0055114 oxidation-reduction process; GO:0044710 single-organism metabolic process;		GO:0003824 catalytic activity; GO:0016491 oxidoreductase activity;	K14157	AASS; alpha-aminoadipic semialdehyde synthase [EC:1.5.1.8 1.5.1.9]	mdm00310 Lysine degradation - Malus domestica (apple); mdm01110 Biosynthesis of secondary metabolites - Malus domestica (apple); mdm01100 Metabolic pathways - Malus domestica (apple);	IPR007698; IPR005097; IPR016040; IPR007886; IPR032095; IPR007545;	Alanine dehydrogenase/pyridine nucleotide transhydrogenase, NAD(H)-binding domain; Saccharopine dehydrogenase, NADP binding domain; NAD(P)-binding domain; Alanine dehydrogenase/pyridine nucleotide transhydrogenase, N-terminal; Saccharopine dehydrogenase, C-terminal; LOR/SDH bifunctional enzyme, conserved domain;
XP_021804616.1	malate dehydrogenase [Prunus avium]	35.456	159.13	39.2	14	28	10	0.84	0.00346	chloroplast	GO:0043648 dicarboxylic acid metabolic process; GO:0055114 oxidation-reduction process; GO:0044281 small molecule metabolic process; GO:0044763 single-organism cellular process; GO:0044699 single-organism process; GO:0005975 carbohydrate metabolic process; GO:0044238 primary metabolic process; GO:0044237 cellular metabolic process; GO:0071704 organic substance metabolic process; GO:0008152 metabo…		GO:0016614 oxidoreductase activity, acting on CH-OH group of donors; GO:0016616 oxidoreductase activity, acting on the CH-OH group of donors, NAD or NADP as acceptor; GO:0016615 malate dehydrogenase activity; GO:0003824 catalytic activity; GO:0030060 L-malate dehydrogenase activity; GO:0016491 oxidoreductase activity;	K00025	MDH1; malate dehydrogenase [EC:1.1.1.37]	mdm00630 Glyoxylate and dicarboxylate metabolism - Malus domestica (apple); mdm00710 Carbon fixation in photosynthetic organisms - Malus domestica (apple); mdm00270 Cysteine and methionine metabolism - Malus domestica (apple); mdm01110 Biosynthesis of secondary metabolites - Malus domestica (apple); mdm00620 Pyruvate metabolism - Malus domestica (apple); mdm00020 Citrate cycle (TCA cycle) - Malus…	IPR022383; IPR016040; IPR001236; IPR015955;	Lactate/malate dehydrogenase, C-terminal; NAD(P)-binding domain; Lactate/malate dehydrogenase, N-terminal; Lactate dehydrogenase/glycoside hydrolase, family 4, C-terminal;
XP_021804627.1	uncharacterized protein LOC110748955 isoform X1 [Prunus avium]	145.92	20.778	9.2	10	11	10	0.416	2.45e-05	nucleus
XP_021804631.1	60S ribosomal protein L5-2-like [Prunus avium]	34.102	85.302	15.8	8	20	7	0.905	0.00436	mitochondria	GO:0006518 peptide metabolic process; GO:0043043 peptide biosynthetic process; GO:0044267 cellular protein metabolic process; GO:0006807 nitrogen compound metabolic process; GO:0009058 biosynthetic process; GO:0043603 cellular amide metabolic process; GO:0044238 primary metabolic process; GO:1901566 organonitrogen compound biosynthetic process; GO:1901576 organic substance biosynthetic process; G…	GO:0005840 ribosome; GO:0043226 organelle; GO:0043229 intracellular organelle; GO:0043232 intracellular non-membrane-bounded organelle; GO:0044464 cell part; GO:0005622 intracellular; GO:0005737 cytoplasm; GO:0032991 macromolecular complex; GO:0044424 intracellular part; GO:1990904 ribonucleoprotein complex; GO:0005623 cell; GO:0030529 intracellular ribonucleoprotein complex; GO:0044444 cytoplasm…	GO:0097159 organic cyclic compound binding; GO:1901363 heterocyclic compound binding; GO:0003723 RNA binding; GO:0008097 5S rRNA binding; GO:0005488 binding; GO:0003676 nucleic acid binding; GO:0005198 structural molecule activity; GO:0003735 structural constituent of ribosome; GO:0019843 rRNA binding;	K02932	RP-L5e; large subunit ribosomal protein L5e	mdm03010 Ribosome - Malus domestica (apple);	IPR025607;	Ribosomal protein L5 eukaryotic/L18 archaeal, C-terminal;
XP_021804635.1	casein kinase 1-like protein 10 isoform X4 [Prunus avium]	52.361	16.882	13	6	8	3	0.905	0.583	nucleus	GO:0016310 phosphorylation; GO:0044267 cellular protein metabolic process; GO:0044238 primary metabolic process; GO:0044237 cellular metabolic process; GO:0006796 phosphate-containing compound metabolic process; GO:0071704 organic substance metabolic process; GO:0008152 metabolic process; GO:0006468 protein phosphorylation; GO:0006793 phosphorus metabolic process; GO:0044260 cellular macromolecul…		GO:0005524 ATP binding; GO:1901265 nucleoside phosphate binding; GO:0016773 phosphotransferase activity, alcohol group as acceptor; GO:0001882 nucleoside binding; GO:0043167 ion binding; GO:0004672 protein kinase activity; GO:0000166 nucleotide binding; GO:0097159 organic cyclic compound binding; GO:1901363 heterocyclic compound binding; GO:0032549 ribonucleoside binding; GO:0097367 carbohydrate …	K08960			IPR000719; IPR011009;	Protein kinase domain; Protein kinase-like domain;
XP_021804637.1	probable inorganic phosphate transporter 1-3 [Prunus avium]	58.739	2.2417	3	2	2	1	2.69	2.05e-05	plasma membrane	GO:0006810 transport; GO:0006820 anion transport; GO:0055085 transmembrane transport; GO:0006811 ion transport; GO:0006817 phosphate ion transport; GO:0051179 localization; GO:0015698 inorganic anion transport; GO:0051234 establishment of localization;	GO:0031224 intrinsic component of membrane; GO:0016020 membrane; GO:0016021 integral component of membrane; GO:0044425 membrane part;	GO:0022804 active transmembrane transporter activity; GO:0015291 secondary active transmembrane transporter activity; GO:0005315 inorganic phosphate transmembrane transporter activity; GO:0005215 transporter activity; GO:0022857 transmembrane transporter activity;	K08176			IPR020846;	Major facilitator superfamily domain;
XP_021804639.1	serine/threonine-protein kinase tricorner [Prunus avium]	63.116	4.5914	5.3	3	3	3			nucleus	GO:0016310 phosphorylation; GO:0044267 cellular protein metabolic process; GO:0044238 primary metabolic process; GO:0044237 cellular metabolic process; GO:0006796 phosphate-containing compound metabolic process; GO:0071704 organic substance metabolic process; GO:0008152 metabolic process; GO:0006468 protein phosphorylation; GO:0006793 phosphorus metabolic process; GO:0044260 cellular macromolecul…		GO:0005524 ATP binding; GO:1901265 nucleoside phosphate binding; GO:0016773 phosphotransferase activity, alcohol group as acceptor; GO:0001882 nucleoside binding; GO:0043167 ion binding; GO:0004672 protein kinase activity; GO:0000166 nucleotide binding; GO:0097159 organic cyclic compound binding; GO:1901363 heterocyclic compound binding; GO:0032549 ribonucleoside binding; GO:0097367 carbohydrate …	K08790			IPR000719; IPR011993; IPR017892; IPR000961; IPR011009;	Protein kinase domain; PH domain-like; Protein kinase, C-terminal; AGC-kinase, C-terminal; Protein kinase-like domain;
XP_021804644.1	probable methyltransferase PMT3 [Prunus avium]	71.443	116.65	21.1	12	13	10	0.741	0.000483	chloroplast			GO:0016741 transferase activity, transferring one-carbon groups; GO:0008168 methyltransferase activity; GO:0003824 catalytic activity; GO:0016740 transferase activity;				IPR029063;	S-adenosyl-L-methionine-dependent methyltransferase;
XP_021804645.1	60S acidic ribosomal protein P0 [Prunus avium]	34.154	100.16	25.7	8	19	8	0.84	3.82e-06	vacuolar membrane	GO:0044085 cellular component biogenesis; GO:0042254 ribosome biogenesis; GO:0022613 ribonucleoprotein complex biogenesis; GO:0071840 cellular component organization or biogenesis;	GO:0005623 cell; GO:0005622 intracellular; GO:0044464 cell part;		K02941	RP-LP0; large subunit ribosomal protein LP0	mdm03010 Ribosome - Malus domestica (apple);
XP_021804653.1	serine/threonine-protein phosphatase PP1-like [Prunus avium]	36.78	41.816	25.8	8	11	6	1.204	8.33e-05	cytoplasm			GO:0016787 hydrolase activity; GO:0003824 catalytic activity;	K06269	PPP1C; serine/threonine-protein phosphatase PP1 catalytic subunit [EC:3.1.3.16]	mdm03015 mRNA surveillance pathway - Malus domestica (apple);	IPR029052; IPR004843; IPR031675; IPR006186;	Metallo-dependent phosphatase-like; Calcineurin-like phosphoesterase domain, ApaH type; Serine-threonine protein phosphatase, N-terminal; Serine/threonine-specific protein phosphatase/bis(5-nucleosyl)-tetraphosphatase;
XP_021804654.1	3-phosphoshikimate 1-carboxyvinyltransferase 2 [Prunus avium]	55.792	109.78	24.4	12	17	12	0.618	6.34e-05	chloroplast	GO:0008652 cellular amino acid biosynthetic process; GO:0009072 aromatic amino acid family metabolic process; GO:0016053 organic acid biosynthetic process; GO:0044711 single-organism biosynthetic process; GO:0006725 cellular aromatic compound metabolic process; GO:0044281 small molecule metabolic process; GO:0044763 single-organism cellular process; GO:0044699 single-organism process; GO:0006807 …		GO:0003866 3-phosphoshikimate 1-carboxyvinyltransferase activity; GO:0016765 transferase activity, transferring alkyl or aryl (other than methyl) groups; GO:0003824 catalytic activity; GO:0016740 transferase activity;	K00800	aroA; 3-phosphoshikimate 1-carboxyvinyltransferase [EC:2.5.1.19]	mdm00400 Phenylalanine, tyrosine and tryptophan biosynthesis - Malus domestica (apple); mdm01230 Biosynthesis of amino acids - Malus domestica (apple); mdm01110 Biosynthesis of secondary metabolites - Malus domestica (apple); mdm01100 Metabolic pathways - Malus domestica (apple);	IPR001986; IPR013792;	Enolpyruvate transferase domain; RNA 3'-terminal phosphate cyclase/enolpyruvate transferase, alpha/beta;
XP_021804658.1	glycolipid transfer protein 1 [Prunus avium]	22.398	56.76	17.3	3	6	3	0.778	0.00158	nucleus	GO:0006810 transport; GO:0006869 lipid transport; GO:1902578 single-organism localization; GO:0046836 glycolipid transport; GO:1901264 carbohydrate derivative transport; GO:0044699 single-organism process; GO:0010876 lipid localization; GO:0071702 organic substance transport; GO:0051179 localization; GO:0033036 macromolecule localization; GO:0044765 single-organism transport; GO:0051234 establish…	GO:0044424 intracellular part; GO:0005623 cell; GO:0044464 cell part; GO:0005622 intracellular; GO:0005737 cytoplasm;	GO:0051861 glycolipid binding; GO:0097367 carbohydrate derivative binding; GO:1901505 carbohydrate derivative transporter activity; GO:0005488 binding; GO:0005319 lipid transporter activity; GO:0017089 glycolipid transporter activity; GO:0008289 lipid binding; GO:0022892 substrate-specific transporter activity; GO:0005215 transporter activity;				IPR014830;	Glycolipid transfer protein domain;
XP_021804660.1	early nodulin-75-like [Prunus avium]	41.841	3.1422	6.3	2	2	2	0.886	0.0995	nucleus
XP_021804661.1	"electron transfer flavoprotein subunit beta, mitochondrial [Prunus avium]"	27.479	16.842	29.5	6	9	6	1.101	0.111	cytoplasm			GO:0009055 electron carrier activity;	K03521			IPR014729; IPR033948; IPR014730;	Rossmann-like alpha/beta/alpha sandwich fold; Electron transfer flavoprotein, beta subunit, N-terminal; Electron transfer flavoprotein, alpha/beta-subunit, N-terminal;
XP_021804662.1	1-aminocyclopropane-1-carboxylate oxidase homolog 1-like [Prunus avium]	76.883	12.976	8	6	11	6	0.959	0.151	cytoplasm	GO:0044699 single-organism process; GO:0008152 metabolic process; GO:0055114 oxidation-reduction process; GO:0044710 single-organism metabolic process;		GO:0003824 catalytic activity; GO:0016491 oxidoreductase activity;				IPR027443; IPR005123; IPR026992;	Isopenicillin N synthase-like; Oxoglutarate/iron-dependent dioxygenase; Non-haem dioxygenase N-terminal domain;
XP_021804668.1	cryptochrome-1 [Prunus avium]	73.566	4.3217	3.4	2	2	2	0.856	0.409	nucleus	GO:0050794 regulation of cellular process; GO:0044700 single organism signaling; GO:0051716 cellular response to stimulus; GO:0009637 response to blue light; GO:0009416 response to light stimulus; GO:0071214 cellular response to abiotic stimulus; GO:0071483 cellular response to blue light; GO:0009785 blue light signaling pathway; GO:0009628 response to abiotic stimulus; GO:0044699 single-organism…		GO:0009882 blue light photoreceptor activity; GO:0038023 signaling receptor activity; GO:0060089 molecular transducer activity; GO:0004872 receptor activity; GO:0004871 signal transducer activity; GO:0009881 photoreceptor activity;	K12119	CRY2; cryptochrome 2	mdm04712 Circadian rhythm - plant - Malus domestica (apple);	IPR014729; IPR006050; IPR005101;	Rossmann-like alpha/beta/alpha sandwich fold; DNA photolyase, N-terminal; Cryptochrome/DNA photolyase, FAD-binding domain;
XP_021804669.1	actin-depolymerizing factor [Prunus avium]	16.571	4.1848	25.9	2	2	2	1.441	0.158	mitochondria	GO:0051261 protein depolymerization; GO:0016043 cellular component organization; GO:0071822 protein complex subunit organization; GO:0044763 single-organism cellular process; GO:0032984 macromolecular complex disassembly; GO:0007015 actin filament organization; GO:0008154 actin polymerization or depolymerization; GO:0044699 single-organism process; GO:0030042 actin filament depolymerization; GO:0…	GO:0043226 organelle; GO:0005856 cytoskeleton; GO:0043229 intracellular organelle; GO:0043232 intracellular non-membrane-bounded organelle; GO:0044464 cell part; GO:0005622 intracellular; GO:0044424 intracellular part; GO:0005623 cell; GO:0015629 actin cytoskeleton; GO:0043228 non-membrane-bounded organelle;	GO:0003779 actin binding; GO:0005515 protein binding; GO:0008092 cytoskeletal protein binding; GO:0005488 binding;	K05765			IPR002108; IPR029006;	Actin-depolymerising factor homology domain; ADF-H/Gelsolin-like domain;
XP_021804674.1	60S ribosomal protein L14-2-like [Prunus avium]	15.467	4.6956	38.1	6	14	2	0.953	0.16	cytoplasm	GO:0006518 peptide metabolic process; GO:0043043 peptide biosynthetic process; GO:0044267 cellular protein metabolic process; GO:0006807 nitrogen compound metabolic process; GO:0009058 biosynthetic process; GO:0043603 cellular amide metabolic process; GO:0044238 primary metabolic process; GO:1901566 organonitrogen compound biosynthetic process; GO:1901576 organic substance biosynthetic process; G…	GO:0005840 ribosome; GO:0043226 organelle; GO:0043229 intracellular organelle; GO:0043232 intracellular non-membrane-bounded organelle; GO:0044464 cell part; GO:0005622 intracellular; GO:0005737 cytoplasm; GO:0032991 macromolecular complex; GO:0044424 intracellular part; GO:1990904 ribonucleoprotein complex; GO:0005623 cell; GO:0030529 intracellular ribonucleoprotein complex; GO:0044444 cytoplasm…	GO:0003735 structural constituent of ribosome; GO:0005198 structural molecule activity;	K02875	RP-L14e; large subunit ribosomal protein L14e	mdm03010 Ribosome - Malus domestica (apple);	IPR008991; IPR002784; IPR014722;	Translation protein SH3-like domain; Ribosomal protein L14e domain; Ribosomal protein L2 domain 2;
XP_021804683.1	probable glutathione S-transferase [Prunus avium]	25.6	95.902	41.4	9	14	9	0.955	0.133	cytoplasm			GO:0005515 protein binding; GO:0005488 binding;	K00799	GST; glutathione S-transferase [EC:2.5.1.18]	mdm00480 Glutathione metabolism - Malus domestica (apple);	IPR010987; IPR012336; IPR004045;	Glutathione S-transferase, C-terminal-like; Thioredoxin-like fold; Glutathione S-transferase, N-terminal;
XP_021804687.1	uncharacterized protein LOC110748999 [Prunus avium]	45.581	60.272	24.1	8	12	8	1.267	3.62e-05	chloroplast	GO:0044699 single-organism process; GO:0008152 metabolic process; GO:0055114 oxidation-reduction process; GO:0044710 single-organism metabolic process;		GO:0003824 catalytic activity; GO:0016491 oxidoreductase activity;				IPR023210;	NADP-dependent oxidoreductase domain;
XP_021804689.1	nuclear pore complex protein NUP62-like [Prunus avium]	69.913	42.209	7	5	6	5	0.951	0.0208	nucleus				K14306	NUP62; nuclear pore complex protein Nup62	mdm03013 RNA transport - Malus domestica (apple);	IPR007758;	Nucleoporin, NSP1-like, C-terminal;
XP_021804700.1	"elongation factor G-2, mitochondrial [Prunus avium]"	84.305	6.0392	2.6	2	3	2	1.002	0.986	chloroplast	GO:0006518 peptide metabolic process; GO:0006414 translational elongation; GO:0043043 peptide biosynthetic process; GO:0044267 cellular protein metabolic process; GO:0006807 nitrogen compound metabolic process; GO:0009058 biosynthetic process; GO:0043603 cellular amide metabolic process; GO:0044238 primary metabolic process; GO:1901566 organonitrogen compound biosynthetic process; GO:1901576 orga…	GO:0005623 cell; GO:0005622 intracellular; GO:0044464 cell part;	GO:0003723 RNA binding; GO:1901265 nucleoside phosphate binding; GO:0003746 translation elongation factor activity; GO:0001882 nucleoside binding; GO:0043167 ion binding; GO:0016817 hydrolase activity, acting on acid anhydrides; GO:0016787 hydrolase activity; GO:0000166 nucleotide binding; GO:0017111 nucleoside-triphosphatase activity; GO:1901363 heterocyclic compound binding; GO:0097159 organic …	K02355			IPR027417; IPR000795; IPR005517; IPR005225; IPR004161; IPR000640; IPR020568; IPR009022; IPR014721; IPR009000;	P-loop containing nucleoside triphosphate hydrolase; Transcription factor, GTP-binding domain; Translation elongation factor EFG/EF2, domain IV; Small GTP-binding protein domain; Translation elongation factor EFTu-like, domain 2; Translation elongation factor EFG, V domain; Ribosomal protein S5 domain 2-type fold; Elongation factor G, III-V domain; Ribosomal protein S5 domain 2-type fold, subgrou…
XP_021804702.1	"3-hydroxyisobutyryl-CoA hydrolase-like protein 1, mitochondrial isoform X2 [Prunus avium]"	33.06	9.2829	6.4	2	2	2	1.026	0.745	cytoplasm			GO:0016787 hydrolase activity; GO:0016289 CoA hydrolase activity; GO:0016790 thiolester hydrolase activity; GO:0003824 catalytic activity; GO:0003860 3-hydroxyisobutyryl-CoA hydrolase activity; GO:0016788 hydrolase activity, acting on ester bonds;	K05605	HIBCH; 3-hydroxyisobutyryl-CoA hydrolase [EC:3.1.2.4]	mdm00410 beta-Alanine metabolism - Malus domestica (apple); mdm01200 Carbon metabolism - Malus domestica (apple); mdm01100 Metabolic pathways - Malus domestica (apple); mdm00640 Propanoate metabolism - Malus domestica (apple); mdm00280 Valine, leucine and isoleucine degradation - Malus domestica (apple);	IPR029045;	ClpP/crotonase-like domain;
XP_021804704.1	splicing factor 3B subunit 4 [Prunus avium]	39.649	10.821	14.2	4	5	4	0.907	0.0823	chloroplast			GO:0097159 organic cyclic compound binding; GO:1901363 heterocyclic compound binding; GO:1901265 nucleoside phosphate binding; GO:0005488 binding; GO:0003676 nucleic acid binding; GO:0000166 nucleotide binding; GO:0036094 small molecule binding;	K12831	SF3B4; splicing factor 3B subunit 4	mdm03040 Spliceosome - Malus domestica (apple);	IPR034158; IPR000504; IPR012677; IPR034159;	SF3B4, RNA recognition motif 1; RNA recognition motif domain; Nucleotide-binding alpha-beta plait domain; SF3B4, RNA recognition motif 2;
XP_021804723.1	tRNA 2'-phosphotransferase 1 isoform X2 [Prunus avium]	33.062	3.3236	6.5	2	2	2	1.096	0.199	chloroplast	GO:0006396 RNA processing; GO:0034470 ncRNA processing; GO:0006725 cellular aromatic compound metabolic process; GO:1901360 organic cyclic compound metabolic process; GO:0006807 nitrogen compound metabolic process; GO:0044238 primary metabolic process; GO:0044237 cellular metabolic process; GO:0071704 organic substance metabolic process; GO:0016070 RNA metabolic process; GO:0008152 metabolic proc…		GO:0003824 catalytic activity; GO:0016740 transferase activity; GO:0016772 transferase activity, transferring phosphorus-containing groups;	K10669
XP_021804724.1	uncharacterized protein At2g38710 [Prunus avium]	23.925	39.676	25	5	5	5	1.056	0.309	cytoplasm							IPR027485; IPR002733;	AMMECR1, N-terminal; AMMECR1 domain;
XP_021804726.1	vesicle-associated membrane protein 727 [Prunus avium]	27.236	4.9556	16.4	4	4	3	1.073	0.284	Golgi apparatus	GO:0006810 transport; GO:0051179 localization; GO:0016192 vesicle-mediated transport; GO:0051234 establishment of localization;	GO:0031224 intrinsic component of membrane; GO:0016020 membrane; GO:0016021 integral component of membrane; GO:0044425 membrane part;		K08511			IPR010908; IPR011012; IPR001388;	Longin domain; Longin-like domain; Synaptobrevin;
XP_021804735.1	universal stress protein PHOS32-like isoform X1 [Prunus avium]	28.847	25.129	17.8	4	6	3	0.93	0.0387	cytoplasm	GO:0006950 response to stress; GO:0050896 response to stimulus;						IPR006016; IPR014729;	UspA; Rossmann-like alpha/beta/alpha sandwich fold;
XP_021804749.1	ubiquitin carboxyl-terminal hydrolase 14 [Prunus avium]	89.448	249.28	27.3	23	31	23	0.978	0.41	chloroplast	GO:0043632 modification-dependent macromolecule catabolic process; GO:0070646 protein modification by small protein removal; GO:0044265 cellular macromolecule catabolic process; GO:0051603 proteolysis involved in cellular protein catabolic process; GO:0044257 cellular protein catabolic process; GO:0019941 modification-dependent protein catabolic process; GO:0044267 cellular protein metabolic proc…		GO:0004843 thiol-dependent ubiquitin-specific protease activity; GO:0008233 peptidase activity; GO:0046914 transition metal ion binding; GO:0036459 thiol-dependent ubiquitinyl hydrolase activity; GO:0003824 catalytic activity; GO:0005488 binding; GO:0043167 ion binding; GO:0043169 cation binding; GO:0046872 metal ion binding; GO:0101005 ubiquitinyl hydrolase activity; GO:0070011 peptidase activit…	K11836			IPR001607; IPR015940; IPR013083; IPR001394; IPR028889; IPR009060;	Zinc finger, UBP-type; Ubiquitin-associated domain; Zinc finger, RING/FYVE/PHD-type; Peptidase C19, ubiquitin carboxyl-terminal hydrolase; Ubiquitin specific protease domain; UBA-like;
XP_021804761.1	ABC transporter G family member 22-like isoform X4 [Prunus avium]	64.843	12.665	9.4	5	5	5	0.568	4.93e-06	plasma membrane		GO:0016020 membrane;	GO:0005524 ATP binding; GO:1901265 nucleoside phosphate binding; GO:0001882 nucleoside binding; GO:0043167 ion binding; GO:0016817 hydrolase activity, acting on acid anhydrides; GO:0016787 hydrolase activity; GO:0000166 nucleotide binding; GO:0017111 nucleoside-triphosphatase activity; GO:0016887 ATPase activity; GO:0097159 organic cyclic compound binding; GO:1901363 heterocyclic compound binding…				IPR003593; IPR003439; IPR027417; IPR013525;	AAA+ ATPase domain; ABC transporter-like; P-loop containing nucleoside triphosphate hydrolase; ABC-2 type transporter;
XP_021804777.1	SH3 domain-containing protein 1 [Prunus avium]	39.834	3.1117	8.8	3	3	2	1.198	0.00988	nucleus			GO:0005515 protein binding; GO:0005488 binding;				IPR001452; IPR027267;	SH3 domain; Arfaptin homology (AH) domain/BAR domain;
XP_021804791.1	carbon catabolite repressor protein 4 homolog 1 isoform X2 [Prunus avium]	66.904	61.793	17.4	8	10	8	1.016	0.355	cytoplasm				K12603	CNOT6; CCR4-NOT transcription complex subunit 6 [EC:3.1.13.4]	mdm03018 RNA degradation - Malus domestica (apple);	IPR031615; IPR005135;	MYND-like zinc finger, mRNA-binding; Endonuclease/exonuclease/phosphatase;
XP_021804793.1	serine/threonine-protein phosphatase PP2A catalytic subunit [Prunus avium]	35.687	21.587	32.9	8	11	2	0.813	0.0697	cytoplasm			GO:0016787 hydrolase activity; GO:0003824 catalytic activity;	K04382	PPP2C; serine/threonine-protein phosphatase 2A catalytic subunit [EC:3.1.3.16]	mdm04136 Autophagy - other - Malus domestica (apple); mdm03015 mRNA surveillance pathway - Malus domestica (apple);	IPR029052; IPR004843; IPR006186;	Metallo-dependent phosphatase-like; Calcineurin-like phosphoesterase domain, ApaH type; Serine/threonine-specific protein phosphatase/bis(5-nucleosyl)-tetraphosphatase;
XP_021804794.1	DEAD-box ATP-dependent RNA helicase 37-like [Prunus avium]	67.506	19.147	23	12	22	4	0.903	0.0623	nucleus			GO:0005524 ATP binding; GO:1901265 nucleoside phosphate binding; GO:0001882 nucleoside binding; GO:0043167 ion binding; GO:0000166 nucleotide binding; GO:0097159 organic cyclic compound binding; GO:1901363 heterocyclic compound binding; GO:0032549 ribonucleoside binding; GO:0097367 carbohydrate derivative binding; GO:0032553 ribonucleotide binding; GO:0005488 binding; GO:0003676 nucleic acid bind…	K11594			IPR011545; IPR014014; IPR014001; IPR027417; IPR001650;	DEAD/DEAH box helicase domain; RNA helicase, DEAD-box type, Q motif; Helicase superfamily 1/2, ATP-binding domain; P-loop containing nucleoside triphosphate hydrolase; Helicase, C-terminal;
XP_021804807.1	strigolactone esterase D14-like [Prunus avium]	30.493	4.8054	5.1	1	1	1	1.122	0.276	cytoplasm							IPR029058; IPR000073;	Alpha/Beta hydrolase fold; Alpha/beta hydrolase fold-1;
XP_021804808.1	F-box protein At3g58530 [Prunus avium]	39.361	5.1166	6.2	2	2	2	0.86	0.0418	nucleus			GO:0005515 protein binding; GO:0005488 binding;	K10268			IPR032675;	Leucine-rich repeat domain, L domain-like;
XP_021804822.1	alpha-aminoadipic semialdehyde synthase-like isoform X2 [Prunus avium]	49.002	12.464	18.3	9	18	1	1.086	0.132	chloroplast				K14157	AASS; alpha-aminoadipic semialdehyde synthase [EC:1.5.1.8 1.5.1.9]	mdm00310 Lysine degradation - Malus domestica (apple); mdm01110 Biosynthesis of secondary metabolites - Malus domestica (apple); mdm01100 Metabolic pathways - Malus domestica (apple);	IPR007698; IPR007886;	Alanine dehydrogenase/pyridine nucleotide transhydrogenase, NAD(H)-binding domain; Alanine dehydrogenase/pyridine nucleotide transhydrogenase, N-terminal;
XP_021804832.1	GDSL esterase/lipase 5-like [Prunus avium]	44.44	45.181	11.8	4	5	4	1.458	0.000623	endoplasmic reticulum,plasma membrane			GO:0016787 hydrolase activity; GO:0003824 catalytic activity; GO:0016788 hydrolase activity, acting on ester bonds;				IPR001087; IPR013830;	GDSL lipase/esterase; SGNH hydrolase-type esterase domain;
XP_021804833.1	"photosystem I chlorophyll a/b-binding protein 6, chloroplastic [Prunus avium]"	29.848	11.664	13.5	3	3	3	0.956	0.628	chloroplast				K08908	LHCA2; light-harvesting complex I chlorophyll a/b binding protein 2	mdm00196 Photosynthesis - antenna proteins - Malus domestica (apple);	IPR023329;	Chlorophyll a/b binding protein domain;
XP_021804834.1	uncharacterized protein LOC110749124 [Prunus avium]	24.279	6.376	8.6	2	2	2	0.822	0.0448	chloroplast				K08234			IPR029068; IPR004360;	Glyoxalase/Bleomycin resistance protein/Dihydroxybiphenyl dioxygenase; Glyoxalase/fosfomycin resistance/dioxygenase domain;
XP_021804835.1	ATP-dependent DNA helicase 2 subunit KU70 isoform X1 [Prunus avium]	70.832	46.166	4.6	2	3	2	1.123	0.125	cytoplasm	GO:0016043 cellular component organization; GO:0033554 cellular response to stress; GO:0065008 regulation of biological quality; GO:0006725 cellular aromatic compound metabolic process; GO:0006259 DNA metabolic process; GO:0006302 double-strand break repair; GO:0050896 response to stimulus; GO:0044237 cellular metabolic process; GO:0060249 anatomical structure homeostasis; GO:0071704 organic subs…	GO:0043564 Ku70:Ku80 complex; GO:0043226 organelle; GO:0043229 intracellular organelle; GO:0043231 intracellular membrane-bounded organelle; GO:0005634 nucleus; GO:0044464 cell part; GO:0005622 intracellular; GO:0044446 intracellular organelle part; GO:0032991 macromolecular complex; GO:0044424 intracellular part; GO:0043234 protein complex; GO:0005623 cell; GO:0043227 membrane-bounded organelle;…	GO:0003677 DNA binding; GO:0070035 purine NTP-dependent helicase activity; GO:0004386 helicase activity; GO:0008026 ATP-dependent helicase activity; GO:0042162 telomeric DNA binding; GO:0016817 hydrolase activity, acting on acid anhydrides; GO:0016787 hydrolase activity; GO:0043565 sequence-specific DNA binding; GO:0017111 nucleoside-triphosphatase activity; GO:0016887 ATPase activity; GO:1901363…	K10884	XRCC6; ATP-dependent DNA helicase 2 subunit 1	mdm03450 Non-homologous end-joining - Malus domestica (apple);	IPR005161; IPR003034; IPR006164; IPR016194; IPR005160; IPR027388; IPR002035;	Ku70/Ku80, N-terminal alpha/beta; SAP domain; Ku70/Ku80 beta-barrel domain; SPOC-like, C-terminal domain; Ku70/Ku80 C-terminal arm; Ku70, bridge and pillars domain; von Willebrand factor, type A;
XP_021804840.1	oligouridylate-binding protein 1-like [Prunus avium]	44.969	13.836	8.5	3	4	2	1.167	0.0095	nucleus			GO:0097159 organic cyclic compound binding; GO:1901363 heterocyclic compound binding; GO:1901265 nucleoside phosphate binding; GO:0005488 binding; GO:0003676 nucleic acid binding; GO:0000166 nucleotide binding; GO:0036094 small molecule binding;	K13201			IPR000504; IPR012677; IPR003954;	RNA recognition motif domain; Nucleotide-binding alpha-beta plait domain; RNA recognition motif domain, eukaryote;
XP_021804843.1	uncharacterized protein LOC110749131 [Prunus avium]	23.374	20.153	17.8	3	4	3	1.123	0.0132	cytoskeleton
XP_021804856.1	sucrose synthase [Prunus avium]	85.859	270.65	29.5	25	53	13	0.809	0.00168	cytoplasm	GO:0044723 single-organism carbohydrate metabolic process; GO:0008152 metabolic process; GO:0005985 sucrose metabolic process; GO:0044262 cellular carbohydrate metabolic process; GO:0044710 single-organism metabolic process; GO:0044763 single-organism cellular process; GO:0044699 single-organism process; GO:0009311 oligosaccharide metabolic process; GO:0005984 disaccharide metabolic process; GO:0…		GO:0016758 transferase activity, transferring hexosyl groups; GO:0003824 catalytic activity; GO:0035251 UDP-glucosyltransferase activity; GO:0008194 UDP-glycosyltransferase activity; GO:0046527 glucosyltransferase activity; GO:0016757 transferase activity, transferring glycosyl groups; GO:0016157 sucrose synthase activity; GO:0016740 transferase activity;	K00695	E2.4.1.13; sucrose synthase [EC:2.4.1.13]	mdm00500 Starch and sucrose metabolism - Malus domestica (apple); mdm01100 Metabolic pathways - Malus domestica (apple);	IPR000368; IPR001296;	Sucrose synthase; Glycosyl transferase, family 1;
XP_021804860.1	protein CTR9 homolog isoform X2 [Prunus avium]	124.56	8.841	5.7	6	6	6	1.043	0.525	cytoplasm			GO:0005515 protein binding; GO:0005488 binding;	K15176			IPR011990; IPR013026;	Tetratricopeptide-like helical domain; Tetratricopeptide repeat-containing domain;
XP_021804865.1	phosphoinositide phosphatase SAC3 [Prunus avium]	96.053	5.3386	4.8	4	4	3	1.257	0.0445	nucleus			GO:0016787 hydrolase activity; GO:0042578 phosphoric ester hydrolase activity; GO:0003824 catalytic activity; GO:0016788 hydrolase activity, acting on ester bonds;	K22913	FIG4; phosphatidylinositol 3,5-bisphosphate 5-phosphatase [EC:3.1.3.-]	mdm00562 Inositol phosphate metabolism - Malus domestica (apple);	IPR002013;	SAC domain;
XP_021804866.1	"prolycopene isomerase, chloroplastic [Prunus avium]"	78.328	5.9737	4.2	3	3	3	1.123	0.00274	chloroplast	GO:0016116 carotenoid metabolic process; GO:0046148 pigment biosynthetic process; GO:0006720 isoprenoid metabolic process; GO:0044711 single-organism biosynthetic process; GO:0042440 pigment metabolic process; GO:0055114 oxidation-reduction process; GO:0044763 single-organism cellular process; GO:0044699 single-organism process; GO:0044255 cellular lipid metabolic process; GO:0009058 biosynthetic…		GO:0016853 isomerase activity; GO:0003824 catalytic activity; GO:0016491 oxidoreductase activity;	K09835	crtISO; prolycopene isomerase [EC:5.2.1.13]	mdm00906 Carotenoid biosynthesis - Malus domestica (apple); mdm01110 Biosynthesis of secondary metabolites - Malus domestica (apple); mdm01100 Metabolic pathways - Malus domestica (apple);	IPR002937; IPR023753;	Amine oxidase; FAD/NAD(P)-binding domain;
XP_021804870.1	aldehyde dehydrogenase family 7 member A1 [Prunus avium]	54.268	215.92	24.8	9	24	9	1.38	0.000617	cytoplasm	GO:0044699 single-organism process; GO:0008152 metabolic process; GO:0055114 oxidation-reduction process; GO:0044710 single-organism metabolic process;		GO:0016620 oxidoreductase activity, acting on the aldehyde or oxo group of donors, NAD or NADP as acceptor; GO:0003824 catalytic activity; GO:0016491 oxidoreductase activity; GO:0016903 oxidoreductase activity, acting on the aldehyde or oxo group of donors;	K14085	ALDH7A1; aldehyde dehydrogenase family 7 member A1 [EC:1.2.1.31 1.2.1.8 1.2.1.3]	mdm00071 Fatty acid degradation - Malus domestica (apple); mdm00561 Glycerolipid metabolism - Malus domestica (apple); mdm00330 Arginine and proline metabolism - Malus domestica (apple); mdm00260 Glycine, serine and threonine metabolism - Malus domestica (apple); mdm00310 Lysine degradation - Malus domestica (apple); mdm00380 Tryptophan metabolism - Malus domestica (apple); mdm01110 Biosynthesis …	IPR016161; IPR015590; IPR016162; IPR016163;	Aldehyde/histidinol dehydrogenase; Aldehyde dehydrogenase domain; Aldehyde dehydrogenase N-terminal domain; Aldehyde dehydrogenase, C-terminal;
XP_021804871.1	uncharacterized protein LOC110749150 isoform X1 [Prunus avium]	190.74	1.7183	0.6	1	1	1	1.027	0.555	chloroplast		GO:0016020 membrane;		K07052			IPR029058;	Alpha/Beta hydrolase fold;
XP_021804874.1	ankyrin repeat-containing protein BDA1-like [Prunus avium]	52.739	1.8727	3.4	1	1	1			plasma membrane			GO:0005515 protein binding; GO:0005488 binding;				IPR026961; IPR020683;	PGG domain; Ankyrin repeat-containing domain;
XP_021804876.1	pectinesterase/pectinesterase inhibitor PPE8B [Prunus avium]	56.809	1.7212	3.7	2	3	1			extracellular	GO:0071554 cell wall organization or biogenesis; GO:0016043 cellular component organization; GO:0071555 cell wall organization; GO:0045229 external encapsulating structure organization; GO:0009987 cellular process; GO:0071840 cellular component organization or biogenesis; GO:0042545 cell wall modification;	GO:0005618 cell wall; GO:0030312 external encapsulating structure; GO:0005623 cell; GO:0044464 cell part; GO:0071944 cell periphery;	GO:0016787 hydrolase activity; GO:0052689 carboxylic ester hydrolase activity; GO:0004857 enzyme inhibitor activity; GO:0098772 molecular function regulator; GO:0030234 enzyme regulator activity; GO:0003824 catalytic activity; GO:0030599 pectinesterase activity; GO:0016788 hydrolase activity, acting on ester bonds;	K01051	E3.1.1.11; pectinesterase [EC:3.1.1.11]	mdm00040 Pentose and glucuronate interconversions - Malus domestica (apple); mdm01100 Metabolic pathways - Malus domestica (apple);	IPR011050; IPR000070; IPR006501; IPR012334;	Pectin lyase fold/virulence factor; Pectinesterase, catalytic; Pectinesterase inhibitor domain; Pectin lyase fold;
XP_021804877.1	pectinesterase inhibitor 3 [Prunus avium]	21.93	9.9504	5.6	1	1	1	1.103	0.182	chloroplast			GO:0004857 enzyme inhibitor activity; GO:0098772 molecular function regulator; GO:0030234 enzyme regulator activity;				IPR006501;	Pectinesterase inhibitor domain;
XP_021804881.1	uncharacterized protein LOC110749157 isoform X2 [Prunus avium]	29.634	29.107	23.8	7	10	7	0.895	0.00682	cytoplasm				K06889			IPR029058; IPR022742;	Alpha/Beta hydrolase fold; Serine aminopeptidase, S33;
XP_021804884.1	mitogen-activated protein kinase kinase 2-like [Prunus avium]	39.603	7.6136	5.4	2	3	2	1.041	0.169	cytoplasm	GO:0016310 phosphorylation; GO:0044267 cellular protein metabolic process; GO:0044238 primary metabolic process; GO:0044237 cellular metabolic process; GO:0006796 phosphate-containing compound metabolic process; GO:0071704 organic substance metabolic process; GO:0008152 metabolic process; GO:0006468 protein phosphorylation; GO:0006793 phosphorus metabolic process; GO:0044260 cellular macromolecul…		GO:0005524 ATP binding; GO:1901265 nucleoside phosphate binding; GO:0016773 phosphotransferase activity, alcohol group as acceptor; GO:0001882 nucleoside binding; GO:0043167 ion binding; GO:0004672 protein kinase activity; GO:0000166 nucleotide binding; GO:0097159 organic cyclic compound binding; GO:1901363 heterocyclic compound binding; GO:0032549 ribonucleoside binding; GO:0097367 carbohydrate …	K20603	MKK2; mitogen-activated protein kinase kinase 2 [EC:2.7.12.2]	mdm04016 MAPK signaling pathway - plant - Malus domestica (apple);	IPR000719; IPR011009;	Protein kinase domain; Protein kinase-like domain;
XP_021804888.1	protein PLASTID MOVEMENT IMPAIRED 1-RELATED 1 [Prunus avium]	125.59	2.3009	2.2	2	2	2			nucleus							IPR019448; IPR018392;	EEIG1/EHBP1 N-terminal domain; LysM domain;
XP_021804893.1	eukaryotic initiation factor 4A-2-like [Prunus avium]	89.276	169.24	24.2	20	59	4	0.933	0.135	cytoplasm			GO:0005524 ATP binding; GO:1901265 nucleoside phosphate binding; GO:0001882 nucleoside binding; GO:0043167 ion binding; GO:0005515 protein binding; GO:0000166 nucleotide binding; GO:0097159 organic cyclic compound binding; GO:1901363 heterocyclic compound binding; GO:0032549 ribonucleoside binding; GO:0097367 carbohydrate derivative binding; GO:0032553 ribonucleotide binding; GO:0005488 binding; …	K03257	EIF4A; translation initiation factor 4A	mdm03013 RNA transport - Malus domestica (apple);	IPR011545; IPR014014; IPR017986; IPR015943; IPR014001; IPR027417; IPR001650;	DEAD/DEAH box helicase domain; RNA helicase, DEAD-box type, Q motif; WD40-repeat-containing domain; WD40/YVTN repeat-like-containing domain; Helicase superfamily 1/2, ATP-binding domain; P-loop containing nucleoside triphosphate hydrolase; Helicase, C-terminal;
XP_021804911.1	subtilisin-like protease SBT1.8 [Prunus avium]	81.343	15.26	8.5	5	5	5	0.87	0.0491	chloroplast	GO:0006508 proteolysis; GO:0008152 metabolic process; GO:0043170 macromolecule metabolic process; GO:0019538 protein metabolic process; GO:0044238 primary metabolic process; GO:0071704 organic substance metabolic process;		GO:0004252 serine-type endopeptidase activity; GO:0004175 endopeptidase activity; GO:0008233 peptidase activity; GO:0003824 catalytic activity; GO:0017171 serine hydrolase activity; GO:0008236 serine-type peptidase activity; GO:0070011 peptidase activity, acting on L-amino acid peptides; GO:0016787 hydrolase activity;				IPR003137; IPR034197; IPR009020; IPR000209; IPR010259;	PA domain; Cucumisin-like catalytic domain; Proteinase propeptide inhibitor; Peptidase S8/S53 domain; Peptidase S8 propeptide/proteinase inhibitor I9;
XP_021804915.1	protein bem46 isoform X3 [Prunus avium]	35.14	26.802	19	5	6	5	0.858	0.0731	endoplasmic reticulum	GO:0006508 proteolysis; GO:0008152 metabolic process; GO:0043170 macromolecule metabolic process; GO:0019538 protein metabolic process; GO:0044238 primary metabolic process; GO:0071704 organic substance metabolic process;		GO:0070011 peptidase activity, acting on L-amino acid peptides; GO:0016787 hydrolase activity; GO:0008233 peptidase activity; GO:0003824 catalytic activity; GO:0017171 serine hydrolase activity; GO:0008236 serine-type peptidase activity;	K06889			IPR001375; IPR029058;	Peptidase S9, prolyl oligopeptidase, catalytic domain; Alpha/Beta hydrolase fold;
XP_021804924.1	protein STRICTOSIDINE SYNTHASE-LIKE 4-like [Prunus avium]	39.477	5.063	5.3	2	2	2	1.195	0.00426	chloroplast	GO:0009058 biosynthetic process; GO:0008152 metabolic process;		GO:0016844 strictosidine synthase activity; GO:0016829 lyase activity; GO:0016840 carbon-nitrogen lyase activity; GO:0016843 amine-lyase activity; GO:0003824 catalytic activity;				IPR018119; IPR011042;	Strictosidine synthase, conserved region; Six-bladed beta-propeller, TolB-like;
XP_021804928.1	uncharacterized protein LOC110749191 isoform X3 [Prunus avium]	78.263	2.4173	3.3	2	2	2	1.139	0.0144	chloroplast							IPR005113; IPR005112; IPR001194;	uDENN domain; dDENN domain; DENN domain;
XP_021804935.1	thiol protease aleurain-like [Prunus avium]	39.296	181.55	35.2	11	26	11	1.348	0.00632	vacuolar membrane	GO:0006508 proteolysis; GO:0008152 metabolic process; GO:0043170 macromolecule metabolic process; GO:0019538 protein metabolic process; GO:0044238 primary metabolic process; GO:0071704 organic substance metabolic process;		GO:0070011 peptidase activity, acting on L-amino acid peptides; GO:0008234 cysteine-type peptidase activity; GO:0016787 hydrolase activity; GO:0008233 peptidase activity; GO:0003824 catalytic activity;	K01366			IPR013201; IPR000668;	Cathepsin propeptide inhibitor domain (I29); Peptidase C1A, papain C-terminal;
XP_021804937.1	methylthioribose-1-phosphate isomerase [Prunus avium]	40.314	158.14	31.9	10	14	10	0.817	0.000803	plasma membrane	GO:0009058 biosynthetic process; GO:0008152 metabolic process; GO:0044237 cellular metabolic process; GO:0009987 cellular process; GO:0044249 cellular biosynthetic process;			K08963	mtnA; methylthioribose-1-phosphate isomerase [EC:5.3.1.23]	mdm00270 Cysteine and methionine metabolism - Malus domestica (apple); mdm01100 Metabolic pathways - Malus domestica (apple);	IPR027363;	Methylthioribose-1-phosphate isomerase-like, N-terminal domain;
XP_021804938.1	auxin-binding protein ABP19a [Prunus avium]	21.82	148.05	18.2	3	12	2	1.321	0.0215	chloroplast			GO:0046914 transition metal ion binding; GO:0005488 binding; GO:0043167 ion binding; GO:0046872 metal ion binding; GO:0043169 cation binding; GO:0045735 nutrient reservoir activity; GO:0030145 manganese ion binding;				IPR011051; IPR006045; IPR014710;	RmlC-like cupin domain; Cupin 1; RmlC-like jelly roll fold;
XP_021804940.1	tubulin--tyrosine ligase-like protein 12 [Prunus avium]	98.311	6.2836	4.4	3	3	3	0.836	0.00194	cytoplasm	GO:0008152 metabolic process; GO:0044260 cellular macromolecule metabolic process; GO:0044267 cellular protein metabolic process; GO:0006464 cellular protein modification process; GO:0043170 macromolecule metabolic process; GO:0019538 protein metabolic process; GO:0044238 primary metabolic process; GO:0043412 macromolecule modification; GO:0036211 protein modification process; GO:0044237 cellular…			K16609			IPR032675;	Leucine-rich repeat domain, L domain-like;
XP_021804941.1	uncharacterized protein LOC110749202 [Prunus avium]	40.646	13.064	11.5	3	3	3	1.191	0.0213	plasma membrane
XP_021804945.1	eukaryotic translation initiation factor 3 subunit K [Prunus avium]	26.446	50.775	40.5	11	12	11	0.939	0.0458	cytoplasm	GO:0050794 regulation of cellular process; GO:0010468 regulation of gene expression; GO:0031326 regulation of cellular biosynthetic process; GO:0080090 regulation of primary metabolic process; GO:0060255 regulation of macromolecule metabolic process; GO:0010608 posttranscriptional regulation of gene expression; GO:0010556 regulation of macromolecule biosynthetic process; GO:0031323 regulation of …	GO:0044464 cell part; GO:0005622 intracellular; GO:0005737 cytoplasm; GO:0032991 macromolecular complex; GO:0044424 intracellular part; GO:0005623 cell; GO:0043234 protein complex; GO:0044444 cytoplasmic part; GO:0005852 eukaryotic translation initiation factor 3 complex;	GO:0097159 organic cyclic compound binding; GO:1901363 heterocyclic compound binding; GO:0043022 ribosome binding; GO:0003723 RNA binding; GO:0008135 translation factor activity, RNA binding; GO:0005488 binding; GO:0003676 nucleic acid binding; GO:0044877 macromolecular complex binding; GO:0003743 translation initiation factor activity; GO:0043021 ribonucleoprotein complex binding;	K15028			IPR011991; IPR016020; IPR033464; IPR016024;	Winged helix-turn-helix DNA-binding domain; Translation initiation factor 3, subunit 12, N-terminal, eukaryotic; CSN8/PSMD8/EIF3K; Armadillo-type fold;
[truncated: 5,649 more rows]
