# Supplementary material for: Comparative Proteomics Profiling Illuminates the Fruitlet Abscission Mechanism of Sweet Cherry as Induced by Embryo Abortion
Source: Int J Mol Sci. 2020 Feb 11;21(4):1200. doi: 10.3390/ijms21041200 (PMC7072775; doi:10.3390/ijms21041200)
Supplement: Supplementary file 1 [file ijms-21-01200-s001.zip › Supplementary Files-IJMS/Table S2.xlsx]

## Sheet: Sheet1
Table S2 The detail information of the DAPs between abscissing carpopodium and non-abscissing carpopodium
Protein accession	Protein description	CA/CN Ratio	Regulated Type	CA/CN P value	MW [kDa]	Score	Coverage [%]	Peptides	PSMs	Unique peptides
AJO67963.1	chalcone synthase [Prunus avium]	0.511	Down	6.38e-05	42.779	51.645	15.3	6	10	1
AJO67964.1	chalcone isomerase [Prunus avium]	0.643	Down	3.9e-05	25.457	114.29	49.6	10	17	10
AJO67968.1	"dihydroflavonol 4-reductase, partial [Prunus avium]"	0.73	Down	0.000141	37.604	30.429	25.1	9	16	9
ALS31094.1	aquaporin PIP 2.4 [Prunus avium]	0.743	Down	0.0419	29.735	4.235	11	2	5	1
CBJ93418.1	"RNA polymerase beta subunit, partial (chloroplast) [Prunus avium]"	0.59	Down	0.00914	17.658	1.8275	8.9	1	1	1
CCJ32356.1	"ribulose-1,5-bisphosphate carboxylase/oxygenase large subunit, partial [Prunus avium subsp. avium]"	1.233	Up	0.000585	21.58	45.93	53.4	10	81	1
XP_021799911.1	"ATP-dependent zinc metalloprotease FTSH 2, chloroplastic [Prunus avium]"	1.405	Up	0.000279	74.103	323.31	40.5	23	39	19
XP_021799922.1	uncharacterized protein LOC110744265 [Prunus avium]	1.302	Up	0.0123	260.6	1.9284	0.7	1	1	1
XP_021799928.1	"protein CHUP1, chloroplastic isoform X1 [Prunus avium]"	0.691	Down	0.000498	110.63	3.4744	1.7	1	1	1
XP_021799930.1	"uncharacterized protein At1g26090, chloroplastic [Prunus avium]"	1.26	Up	0.0043	50.206	14.83	11.3	5	5	5
XP_021799971.1	uncharacterized protein LOC110744305 [Prunus avium]	0.831	Down	0.00152	39.013	25.396	12.8	4	4	4
XP_021800000.1	"ADP,ATP carrier protein 1, mitochondrial [Prunus avium]"	0.782	Down	0.0013	41.89	122.32	25	11	29	6
XP_021800053.1	coiled-coil domain-containing protein 124 [Prunus avium]	0.819	Down	0.00632	26.406	15.858	27.5	6	9	6
XP_021800102.1	"plastid-lipid-associated protein 6, chloroplastic [Prunus avium]"	1.435	Up	0.0114	30.673	178.87	26	7	11	7
XP_021800127.1	calcium-dependent protein kinase 8-like [Prunus avium]	1.45	Up	0.000321	60.104	65.96	13.7	7	9	6
XP_021800150.1	"citrate synthase, glyoxysomal [Prunus avium]"	1.385	Up	0.000103	56.565	154.01	23.2	10	16	10
XP_021800178.1	HVA22-like protein f [Prunus avium]	1.476	Up	0.000479	18.161	41.348	22.3	3	4	3
XP_021800273.1	alpha-N-acetylglucosaminidase [Prunus avium]	1.29	Up	9.67e-05	91.69	46.045	16.1	12	15	12
XP_021800293.1	uncharacterized protein LOC110744615 [Prunus avium]	0.818	Down	0.0251	16.147	4.8645	10.3	2	2	2
XP_021800304.1	T-complex protein 1 subunit gamma [Prunus avium]	0.728	Down	4.06e-05	60.373	114.99	23.4	13	23	2
XP_021800320.1	probable protein arginine N-methyltransferase 3 [Prunus avium]	0.624	Down	0.000942	70.188	5.3692	3.6	2	3	2
XP_021800325.1	probable beta-D-xylosidase 6 [Prunus avium]	1.519	Up	0.000581	87.958	51.221	12.1	8	10	3
XP_021800363.1	costars family protein [Prunus avium]	0.59	Down	0.000103	10.734	4.6805	21.4	2	3	2
XP_021800370.1	"chitotriosidase-1-like, partial [Prunus avium]"	1.215	Up	0.00108	36.837	1.971	3.3	1	1	1
XP_021800372.1	uncharacterized protein LOC110744691 [Prunus avium]	1.271	Up	0.00412	19.801	23.732	25	4	8	4
XP_021800388.1	probable glycerol-3-phosphate acyltransferase 8 [Prunus avium]	0.68	Down	5.59e-05	55.875	9.8881	10.4	5	5	5
XP_021800454.1	probable inactive purple acid phosphatase 1 [Prunus avium]	1.468	Up	0.00868	68.571	5.1338	6.9	4	6	2
XP_021800482.1	uncharacterized protein LOC110744776 [Prunus avium]	1.428	Up	1.27e-06	22.173	64.57	27.2	5	8	5
XP_021800498.1	polyol transporter 5-like [Prunus avium]	1.514	Up	0.0004	58.564	65.265	19.5	9	11	7
XP_021800525.1	vacuolar-processing enzyme-like [Prunus avium]	1.669	Up	0.000439	54.459	48.186	13.8	7	13	7
XP_021800531.1	clathrin interactor EPSIN 1 [Prunus avium]	0.774	Down	0.00212	62.553	96.618	13.8	7	7	7
XP_021800539.1	UPF0587 protein C1orf123 homolog [Prunus avium]	0.656	Down	0.0181	18.583	4.7145	13.3	2	2	2
XP_021800595.1	developmentally-regulated G-protein 2 [Prunus avium]	0.826	Down	0.000904	44.469	153.6	33.8	8	10	8
XP_021800615.1	subtilisin-like protease SBT1.7 [Prunus avium]	1.57	Up	3.79e-05	81.053	292.1	28.7	18	41	18
XP_021800661.1	"protein RETICULATA-RELATED 1, chloroplastic [Prunus avium]"	0.807	Down	0.046	56.742	8.2114	11.6	6	6	6
XP_021800663.1	12S seed storage protein CRB-like [Prunus avium]	0.674	Down	0.00612	36.512	152.4	28.1	7	13	1
XP_021800729.1	plasma membrane ATPase 4 isoform X2 [Prunus avium]	1.854	Up	6.06e-05	105.06	140.86	39.2	37	68	16
XP_021800768.1	GDSL esterase/lipase LTL1-like [Prunus avium]	1.36	Up	0.00126	40.017	115.31	32.3	10	14	10
XP_021800799.1	"violaxanthin de-epoxidase, chloroplastic isoform X3 [Prunus avium]"	1.562	Up	2.42e-05	43.929	50.9	10.9	3	4	3
XP_021800826.1	histidine-containing phosphotransfer protein 1-like [Prunus avium]	0.6	Down	0.000184	17.65	9.3596	30.5	6	6	6
XP_021800837.1	bifunctional protein FolD 2-like isoform X2 [Prunus avium]	0.694	Down	0.000102	31.926	36.568	28.4	7	9	1
XP_021800859.1	AT-hook motif nuclear-localized protein 9 [Prunus avium]	1.646	Up	0.0055	34.339	10.704	4.2	1	1	1
XP_021800921.1	UDP-glucuronic acid decarboxylase 1 [Prunus avium]	0.737	Down	0.006	48.49	52.591	27.5	11	19	9
XP_021800944.1	palmitoyl-protein thioesterase 1-like [Prunus avium]	1.465	Up	0.0043	32.489	31.109	15.9	3	4	3
XP_021800945.1	uncharacterized protein LOC110745174 [Prunus avium]	1.728	Up	3.52e-05	18.325	2.0523	8.4	2	3	2
XP_021800991.1	"thylakoid lumenal 15.0 kDa protein 2, chloroplastic [Prunus avium]"	0.656	Down	0.0013	24.079	11.352	14.9	3	4	3
XP_021801016.1	polygalacturonase ADPG2 [Prunus avium]	2.369	Up	2.37e-05	52.883	26.954	12.5	6	6	6
XP_021801038.1	"malate dehydrogenase, glyoxysomal-like [Prunus avium]"	1.224	Up	0.0086	37.828	67.211	29.6	9	17	5
XP_021801059.1	polygalacturonase QRT3-like [Prunus avium]	1.46	Up	0.00788	51.868	6.0119	6.1	3	3	3
XP_021801101.1	"glucan endo-1,3-beta-glucosidase 8-like [Prunus avium]"	1.397	Up	0.000124	53.277	35.814	13.8	6	10	6
XP_021801116.1	protein disulfide isomerase-like 2-3 [Prunus avium]	0.722	Down	0.000979	47.878	220.03	29.5	12	16	12
XP_021801183.1	uncharacterized protein LOC110745402 isoform X1 [Prunus avium]	0.709	Down	0.00402	35.178	14.388	6.2	2	2	2
XP_021801189.1	polygalacturonase inhibitor [Prunus avium]	2.466	Up	3.75e-05	36.431	167.95	28.2	9	16	3
XP_021801197.1	ras-related protein RABA6a-like [Prunus avium]	0.756	Down	0.000162	25.315	5.1483	20.1	5	6	4
XP_021801272.1	uncharacterized protein LOC110745482 [Prunus avium]	0.74	Down	6.4e-07	49.522	9.3468	2.5	1	1	1
XP_021801290.1	"formin-like protein 6, partial [Prunus avium]"	0.47	Down	0.00104	82.635	1.8787	2.3	2	2	1
XP_021801312.1	protein CASP isoform X2 [Prunus avium]	0.78	Down	4.09e-05	79.056	75.44	17.9	11	12	11
XP_021801314.1	"pyrroline-5-carboxylate reductase-like, partial [Prunus avium]"	0.686	Down	0.0129	19.51	2.7178	6.6	1	1	1
XP_021801323.1	probable calcium-binding protein CML27 [Prunus avium]	1.447	Up	0.000218	19.116	267.08	40.4	7	13	7
XP_021801347.1	"T-complex protein 1 subunit gamma-like, partial [Prunus avium]"	1.332	Up	0.00686	42.14	-2	31.3	12	21	1
XP_021801388.1	"glutamate--tRNA ligase, chloroplastic/mitochondrial [Prunus avium]"	0.832	Down	0.0181	64.108	13.552	8.7	4	4	4
XP_021801423.1	bifunctional aspartate aminotransferase and glutamate/aspartate-prephenate aminotransferase [Prunus avium]	0.701	Down	0.000335	51.397	93.449	27.7	10	16	10
XP_021801449.1	guanine nucleotide-binding protein subunit beta-like protein [Prunus avium]	0.806	Down	0.000364	36.25	184.36	45.6	15	30	15
XP_021801459.1	actin-interacting protein 1-2 [Prunus avium]	0.803	Down	1.69e-05	66.146	134.09	25.8	13	20	13
XP_021801463.1	"probable pre-mRNA-splicing factor ATP-dependent RNA helicase DEAH5, partial [Prunus avium]"	1.244	Up	0.00252	43.554	2.4261	4.8	2	3	2
XP_021801536.1	"multiple organellar RNA editing factor 2, chloroplastic-like [Prunus avium]"	0.793	Down	0.0005	27.803	8.7824	12.1	3	5	3
XP_021801551.1	heterogeneous nuclear ribonucleoprotein 1 [Prunus avium]	0.819	Down	0.0259	47	107.27	12.6	3	4	3
XP_021801566.1	pathogenesis-related protein PR-4 [Prunus avium]	1.997	Up	0.0126	15.806	139.16	24.7	2	5	2
XP_021801586.1	uncharacterized protein LOC110745751 [Prunus avium]	1.605	Up	0.0147	47.858	13.328	18	7	7	7
XP_021801588.1	LOW QUALITY PROTEIN: alpha-galactosidase 3 [Prunus avium]	1.592	Up	0.000318	47.777	118.95	19.3	7	13	7
XP_021801593.1	probable chalcone--flavonone isomerase 3 [Prunus avium]	0.555	Down	0.000956	23.414	124.58	44	6	9	6
XP_021801607.1	lysosomal Pro-X carboxypeptidase [Prunus avium]	1.627	Up	4.94e-06	59.521	54.223	11.3	8	14	8
XP_021801639.1	alcohol dehydrogenase-like 6 isoform X4 [Prunus avium]	0.79	Down	0.0072	40.956	11.847	6.6	2	2	2
XP_021801682.1	adenylate kinase isoenzyme 6 homolog [Prunus avium]	1.303	Up	0.005	19.659	1.9241	5.2	1	1	1
XP_021801694.1	GTPase-activating protein GYP1-like [Prunus avium]	0.812	Down	0.016	52.858	4.4778	5	2	2	2
XP_021801701.1	cytochrome P450 71A1-like [Prunus avium]	1.281	Up	0.00112	58.724	3.1461	5.4	3	3	3
XP_021801739.1	small nuclear ribonucleoprotein-associated protein B'-like [Prunus avium]	1.208	Up	0.0144	30.15	10.038	11.6	3	3	1
XP_021801742.1	probable serine/threonine-protein kinase WNK3 isoform X3 [Prunus avium]	1.59	Up	0.000184	70.295	1.6804	1.3	1	1	1
XP_021801743.1	sucrose synthase 6-like isoform X2 [Prunus avium]	1.437	Up	1.68e-05	101.56	229.85	31.2	26	41	22
XP_021801744.1	"quinolinate synthase, chloroplastic [Prunus avium]"	1.381	Up	0.00268	80.823	3.3123	2.6	2	2	2
XP_021801746.1	high-affinity nitrate transporter 3.1-like [Prunus avium]	1.243	Up	0.00966	22.243	4.5627	10.3	2	2	2
XP_021801816.1	"psbP domain-containing protein 7, chloroplastic [Prunus avium]"	1.383	Up	0.00224	31.69	8.2993	13.2	4	5	4
XP_021801824.1	sucrose nonfermenting 4-like protein [Prunus avium]	0.828	Down	0.000177	53.592	11.284	12.8	5	6	5
XP_021801857.1	ureidoglycolate hydrolase [Prunus avium]	1.28	Up	0.00194	50.863	293.72	27.6	10	17	10
XP_021801953.1	uncharacterized protein LOC110746063 [Prunus avium]	1.754	Up	0.000123	23.932	40.117	34.9	6	10	6
XP_021801970.1	uncharacterized protein LOC110746074 [Prunus avium]	1.353	Up	0.000155	28.388	138.66	30.1	6	8	6
XP_021802005.1	4-coumarate--CoA ligase 1-like [Prunus avium]	0.563	Down	2.02e-05	60.214	59.163	14.7	9	15	8
XP_021802079.1	N-terminal acetyltransferase A complex catalytic subunit NAA10 [Prunus avium]	0.739	Down	0.000804	24.06	5.728	9.4	2	2	2
XP_021802082.1	serine carboxypeptidase-like 40 [Prunus avium]	1.805	Up	2.08e-05	55.513	159.97	11.9	4	6	4
XP_021802092.1	protein P21-like [Prunus avium]	1.358	Up	5.76e-05	24.287	323.31	36.9	7	18	4
XP_021802104.1	L-ascorbate oxidase-like [Prunus avium]	1.388	Up	0.00922	58.797	19.983	4.2	2	3	2
XP_021802135.1	S-adenosylmethionine synthase 3 [Prunus avium]	1.245	Up	4.01e-05	42.767	115.96	38.2	11	16	7
XP_021802138.1	FAD synthase [Prunus avium]	1.634	Up	0.0108	57.091	32.633	12.9	6	7	6
XP_021802150.1	annexin D2-like isoform X3 [Prunus avium]	0.528	Down	4.11e-05	39.074	2.0223	17	6	16	1
XP_021802151.1	annexin D2-like [Prunus avium]	0.697	Down	1.77e-05	35.995	323.31	58.5	22	63	17
XP_021802155.1	probable aldo-keto reductase 2 [Prunus avium]	0.831	Down	0.0211	37.453	57.678	41.4	11	17	1
XP_021802175.1	probable sphingolipid transporter spinster homolog 2 [Prunus avium]	1.356	Up	0.0346	57.316	1.5459	1.7	1	1	1
XP_021802177.1	"phospho-2-dehydro-3-deoxyheptonate aldolase 2, chloroplastic-like [Prunus avium]"	0.405	Down	0.00408	58.726	6.1468	14.7	7	10	2
XP_021802211.1	probable inactive receptor kinase At1g48480 isoform X2 [Prunus avium]	0.606	Down	0.0017	71.507	1.5565	3.8	3	3	2
XP_021802220.1	phospholipase D gamma 1-like [Prunus avium]	0.829	Down	0.0034	121.39	9.4482	3.4	3	8	3
XP_021802256.1	guanine nucleotide exchange factor SPIKE 1 isoform X2 [Prunus avium]	0.792	Down	0.0143	207.24	11.697	2.6	5	6	5
XP_021802268.1	"acyl-coenzyme A oxidase 2, peroxisomal [Prunus avium]"	1.334	Up	0.0053	57.818	17.92	11	5	5	5
XP_021802300.1	cysteine proteinase COT44 [Prunus avium]	1.677	Up	5.74e-05	40.554	313.18	27.9	10	21	10
XP_021802302.1	"probable beta-1,4-xylosyltransferase IRX14H isoform X2 [Prunus avium]"	0.622	Down	0.00308	57.677	1.8898	2.7	1	1	1
XP_021802388.1	YTH domain-containing family protein 2 [Prunus avium]	1.577	Up	0.0165	62.176	4.7735	6.1	3	3	3
XP_021802402.1	"ABC transporter D family member 2, chloroplastic [Prunus avium]"	1.466	Up	1.54e-05	86.481	30.804	5.6	4	6	4
XP_021802425.1	tubulin-folding cofactor D-like [Prunus avium]	0.755	Down	0.00266	79.694	7.0093	5.4	4	4	4
XP_021802456.1	"probable leucine-rich repeat receptor-like serine/threonine-protein kinase At3g14840, partial [Prunus avium]"	1.395	Up	0.000497	24.752	2.4251	5	1	1	1
XP_021802508.1	60S ribosomal protein L26-1-like [Prunus avium]	0.824	Down	0.00136	16.697	3.1644	29.5	4	7	1
XP_021802525.1	inositol-3-phosphate synthase [Prunus avium]	0.723	Down	0.000721	50.35	3.3855	5.5	3	4	3
XP_021802533.1	"shikimate kinase, chloroplastic isoform X1 [Prunus avium]"	0.431	Down	4.27e-05	33.923	7.1184	11.4	4	4	4
XP_021802551.1	"tRNA pseudouridine synthase A, mitochondrial-like [Prunus avium]"	0.819	Down	0.0158	59.353	8.1397	2.6	1	1	1
XP_021802556.1	T-complex protein 1 subunit beta [Prunus avium]	0.745	Down	0.000322	57.067	323.31	42.3	18	37	18
XP_021802563.1	protein C2-DOMAIN ABA-RELATED 4-like [Prunus avium]	0.754	Down	0.00132	20.245	25.4	37.4	6	7	6
XP_021802573.1	L-ascorbate oxidase homolog [Prunus avium]	1.458	Up	0.000337	60.666	253.62	35	16	28	15
XP_021802580.1	probable alpha-amylase 2 [Prunus avium]	1.621	Up	0.000305	47.325	16.838	9.9	4	6	4
XP_021802599.1	"dihydropyrimidine dehydrogenase (NADP(+)), chloroplastic [Prunus avium]"	1.249	Up	2.12e-05	46.536	100.67	29.6	13	25	13
XP_021802621.1	aldose 1-epimerase [Prunus avium]	0.791	Down	0.0143	37.155	12.813	9.4	4	5	4
XP_021802625.1	UDP-glycosyltransferase 71A16-like [Prunus avium]	1.511	Up	0.000199	14.742	11.811	25	3	5	3
XP_021802718.1	FT-interacting protein 1 [Prunus avium]	1.208	Up	0.0121	91.249	12.426	4.2	3	3	3
XP_021802719.1	60S ribosomal protein L6-3-like [Prunus avium]	0.733	Down	0.0152	26.022	21.686	35.6	11	20	1
XP_021802732.1	uncharacterized protein LOC110746793 [Prunus avium]	0.818	Down	0.0029	14.971	10.267	18.6	3	3	3
XP_021802740.1	nuclear poly(A) polymerase 1 [Prunus avium]	1.28	Up	0.00126	84.83	1.9211	2.5	2	2	2
XP_021802785.1	T-complex protein 1 subunit delta [Prunus avium]	0.752	Down	1.59e-05	57.739	120.92	38.9	19	27	19
XP_021802803.1	probable auxin efflux carrier component 1c [Prunus avium]	0.259	Down	7.58e-05	67.719	18.497	6.1	3	4	3
XP_021802805.1	basic blue protein-like [Prunus avium]	1.445	Up	0.00388	13.325	8.054	24.8	3	5	3
XP_021802824.1	TPR repeat-containing thioredoxin TDX [Prunus avium]	0.768	Down	0.0027	42.632	30.54	13.3	4	5	3
XP_021802839.1	beta-glucosidase 44-like [Prunus avium]	1.297	Up	0.00116	58.94	24.482	20.5	11	13	11
XP_021802881.1	cytochrome P450 84A1-like [Prunus avium]	0.665	Down	0.000102	58.249	39.319	7.4	3	4	3
XP_021802929.1	cyclin-dependent kinase D-3 [Prunus avium]	1.262	Up	0.0336	47.352	2.624	4.3	2	2	1
XP_021802951.1	pleiotropic drug resistance protein 2-like [Prunus avium]	1.503	Up	4.36e-05	164.69	261.21	17.2	24	37	12
XP_021802981.1	transmembrane 9 superfamily member 3-like [Prunus avium]	0.683	Down	0.000199	67.979	77.071	17	11	18	7
XP_021803034.1	"psbP domain-containing protein 6, chloroplastic-like [Prunus avium]"	1.33	Up	0.000223	16.095	102.38	42.5	6	9	6
XP_021803080.1	"ATP-dependent zinc metalloprotease FTSH 12, chloroplastic-like, partial [Prunus avium]"	1.231	Up	0.00466	16.791	1.9484	11.4	1	1	1
XP_021803083.1	"phosphoserine aminotransferase 1, chloroplastic [Prunus avium]"	0.79	Down	0.0219	20.999	15.266	36	5	20	1
XP_021803129.1	"T-complex protein 1 subunit theta-like, partial [Prunus avium]"	0.662	Down	3.58e-06	19.851	127.78	46.2	8	12	3
XP_021803134.1	7-deoxyloganetin glucosyltransferase-like [Prunus avium]	1.455	Up	0.0303	53.857	27.473	12.7	5	5	5
XP_021803231.1	PLAT domain-containing protein 3-like [Prunus avium]	1.461	Up	0.00292	20.767	58.744	14.4	2	6	2
XP_021803232.1	"nifU-like protein 4, mitochondrial [Prunus avium]"	1.259	Up	0.0102	30.542	20.215	12.6	3	4	2
XP_021803266.1	non-specific lipid-transfer protein 3 [Prunus avium]	1.484	Up	0.00148	12.544	3.4793	9.8	1	1	1
XP_021803276.1	"adenosine kinase 2-like, partial [Prunus avium]"	0.745	Down	0.000296	19.232	133.21	42.2	5	10	5
XP_021803282.1	purple acid phosphatase 17-like [Prunus avium]	1.332	Up	0.00742	37.633	2.3498	2.7	1	1	1
XP_021803341.1	"licodione synthase-like, partial [Prunus avium]"	0.488	Down	3.9e-05	32.022	2.5258	2.9	1	1	1
XP_021803344.1	"signal recognition particle 43 kDa protein, chloroplastic-like, partial [Prunus avium]"	0.799	Down	0.000742	17.269	7.53	13.7	2	2	2
XP_021803387.1	"endochitinase EP3-like, partial [Prunus avium]"	1.481	Up	4.11e-05	15.569	3.51	11.6	2	3	2
XP_021803443.1	probable beta-D-xylosidase 7 [Prunus avium]	1.319	Up	0.0051	20.192	4.4824	54.9	9	16	2
XP_021803499.1	hydroxymethylglutaryl-CoA synthase [Prunus avium]	1.238	Up	0.0348	51.429	133.87	13.2	6	9	6
XP_021803521.1	"bifunctional dTDP-4-dehydrorhamnose 3,5-epimerase/dTDP-4-dehydrorhamnose reductase [Prunus avium]"	0.569	Down	8.22e-05	33.372	79.393	20.7	5	9	4
XP_021803526.1	"serine/arginine-rich-splicing factor SR34-like, partial [Prunus avium]"	1.946	Up	0.000342	12.796	8.2663	30.7	4	5	3
XP_021803538.1	nuclear pore complex protein GP210-like [Prunus avium]	1.593	Up	0.000624	16.458	1.7215	29.1	4	4	1
XP_021803550.1	"glucan endo-1,3-beta-glucosidase 14-like, partial [Prunus avium]"	1.281	Up	0.0238	38.187	3.3097	2.9	1	3	1
XP_021803556.1	"50S ribosomal protein L27, chloroplastic [Prunus avium]"	0.822	Down	0.000545	21.268	78.762	16.8	4	7	4
XP_021803569.1	leucoanthocyanidin dioxygenase [Prunus avium]	0.612	Down	3.52e-05	40.396	105.55	29.1	10	16	10
XP_021803654.1	polyol transporter 5-like [Prunus avium]	1.689	Up	0.000176	55.407	42.782	11.4	5	9	3
XP_021803659.1	gamma-glutamyltranspeptidase 1-like [Prunus avium]	1.367	Up	0.00644	33.09	6.971	13.1	4	8	3
XP_021803708.1	"xanthoxin dehydrogenase-like, partial [Prunus avium]"	0.828	Down	0.000103	28.109	8.354	17	4	5	4
XP_021803886.1	uncharacterized protein LOC110748169 [Prunus avium]	0.708	Down	0.000144	11.681	3.0931	11.3	1	1	1
XP_021803893.1	"uncharacterized protein LOC110748179, partial [Prunus avium]"	1.269	Up	0.03	28.169	18.283	8.8	1	1	1
XP_021803896.1	UDP-glycosyltransferase 86A1-like [Prunus avium]	1.218	Up	0.0404	33.017	2.2712	3.4	1	2	1
XP_021803909.1	haloacid dehalogenase-like hydrolase domain-containing protein At2g33255 [Prunus avium]	0.737	Down	0.000322	28.173	38.792	32.1	9	15	9
XP_021803994.1	"protein CREG1-like, partial [Prunus avium]"	1.33	Up	0.0036	17.358	4.725	9.6	1	2	1
XP_021803998.1	protein P21-like [Prunus avium]	1.242	Up	0.00376	24.383	45.785	36	7	15	4
XP_021804068.1	binding partner of ACD11 1-like [Prunus avium]	0.732	Down	0.000556	29.779	49.801	26.9	6	8	6
XP_021804086.1	"uncharacterized protein LOC110748413, partial [Prunus avium]"	0.817	Down	0.000924	20.234	3.5833	6.5	1	1	1
XP_021804093.1	peptide methionine sulfoxide reductase B5-like [Prunus avium]	0.817	Down	0.0138	9.8039	156.75	60.7	4	6	4
XP_021804100.1	"plastoglobulin-1, chloroplastic [Prunus avium]"	1.515	Up	8.05e-05	37.783	243.11	39.4	11	22	11
XP_021804127.1	"(-)-isopiperitenol/(-)-carveol dehydrogenase, mitochondrial-like [Prunus avium]"	0.745	Down	0.00786	28.281	2.0074	10.4	2	2	1
XP_021804141.1	"vesicle transport v-SNARE 12-like, partial [Prunus avium]"	0.784	Down	0.02	23.167	7.6776	9.4	2	4	2
XP_021804192.1	60S ribosomal protein L4-like [Prunus avium]	0.832	Down	0.00228	42.768	90.452	46.9	19	38	7
XP_021804205.1	"caffeoylshikimate esterase-like, partial [Prunus avium]"	2.841	Up	0.000483	20.156	15.775	8	1	2	1
XP_021804238.1	"metal transporter Nramp3-like, partial [Prunus avium]"	1.911	Up	0.0176	26.464	112.07	9.6	1	1	1
XP_021804260.1	"putative methylesterase 11, chloroplastic [Prunus avium]"	1.222	Up	0.00272	41.827	13.691	4.7	1	1	1
XP_021804316.1	phenylalanine ammonia-lyase 1 [Prunus avium]	0.582	Down	0.000161	81.105	87.666	22.7	16	21	9
XP_021804317.1	"sucrose synthase, partial [Prunus avium]"	0.714	Down	0.000301	48.332	27.181	35.2	15	35	4
XP_021804324.1	"malate dehydrogenase, cytoplasmic-like, partial [Prunus avium]"	1.433	Up	3.15e-06	33.989	83.821	30.7	11	18	7
XP_021804374.1	"probably inactive leucine-rich repeat receptor-like protein kinase IMK2, partial [Prunus avium]"	1.285	Up	0.00422	101.1	10.38	6	5	5	3
XP_021804405.1	annexin D4-like [Prunus avium]	0.567	Down	0.00128	36.115	9.0698	17.8	6	7	2
XP_021804406.1	annexin-like protein RJ4 [Prunus avium]	0.764	Down	0.0294	27.408	4.161	8.4	2	2	2
XP_021804413.1	rapid alkalinization factor-like [Prunus avium]	1.231	Up	0.00542	13.119	3.5402	14.9	1	1	1
XP_021804440.1	uncharacterized protein LOC110748794 isoform X2 [Prunus avium]	1.548	Up	0.000203	17.899	19.966	21.7	4	5	4
XP_021804562.1	subtilisin-like protease SBT3.5 [Prunus avium]	1.798	Up	0.00128	82.407	11.275	4.3	3	4	3
XP_021804572.1	RNA-binding protein 24-A-like [Prunus avium]	0.605	Down	0.00046	32.004	2.0465	3.7	2	2	2
XP_021804576.1	uncharacterized protein LOC110748909 [Prunus avium]	0.815	Down	0.00816	115.81	8.8171	3.1	3	4	3
XP_021804591.1	"glucan endo-1,3-beta-glucosidase 5-like [Prunus avium]"	1.545	Up	0.000639	54.282	18.448	9.8	5	5	5
XP_021804598.1	2-oxoglutarate-dependent dioxygenase DAO-like [Prunus avium]	0.583	Down	2.95e-06	34.025	14.268	16	4	5	4
XP_021804606.1	LOW QUALITY PROTEIN: alpha-aminoadipic semialdehyde synthase [Prunus avium]	1.297	Up	0.000117	116.18	286.41	25.2	22	50	14
XP_021804627.1	uncharacterized protein LOC110748955 isoform X1 [Prunus avium]	0.416	Down	2.45e-05	145.92	20.778	9.2	10	11	10
XP_021804637.1	probable inorganic phosphate transporter 1-3 [Prunus avium]	2.69	Up	2.05e-05	58.739	2.2417	3	2	2	1
XP_021804644.1	probable methyltransferase PMT3 [Prunus avium]	0.741	Down	0.000483	71.443	116.65	21.1	12	13	10
XP_021804653.1	serine/threonine-protein phosphatase PP1-like [Prunus avium]	1.204	Up	8.33e-05	36.78	41.816	25.8	8	11	6
XP_021804654.1	3-phosphoshikimate 1-carboxyvinyltransferase 2 [Prunus avium]	0.618	Down	6.34e-05	55.792	109.78	24.4	12	17	12
XP_021804658.1	glycolipid transfer protein 1 [Prunus avium]	0.778	Down	0.00158	22.398	56.76	17.3	3	6	3
XP_021804687.1	uncharacterized protein LOC110748999 [Prunus avium]	1.267	Up	3.62e-05	45.581	60.272	24.1	8	12	8
XP_021804761.1	ABC transporter G family member 22-like isoform X4 [Prunus avium]	0.568	Down	4.93e-06	64.843	12.665	9.4	5	5	5
XP_021804832.1	GDSL esterase/lipase 5-like [Prunus avium]	1.458	Up	0.000623	44.44	45.181	11.8	4	5	4
XP_021804834.1	uncharacterized protein LOC110749124 [Prunus avium]	0.822	Down	0.0448	24.279	6.376	8.6	2	2	2
XP_021804856.1	sucrose synthase [Prunus avium]	0.809	Down	0.00168	85.859	270.65	29.5	25	53	13
XP_021804865.1	phosphoinositide phosphatase SAC3 [Prunus avium]	1.257	Up	0.0445	96.053	5.3386	4.8	4	4	3
XP_021804870.1	aldehyde dehydrogenase family 7 member A1 [Prunus avium]	1.38	Up	0.000617	54.268	215.92	24.8	9	24	9
XP_021804935.1	thiol protease aleurain-like [Prunus avium]	1.348	Up	0.00632	39.296	181.55	35.2	11	26	11
XP_021804937.1	methylthioribose-1-phosphate isomerase [Prunus avium]	0.817	Down	0.000803	40.314	158.14	31.9	10	14	10
XP_021804938.1	auxin-binding protein ABP19a [Prunus avium]	1.321	Up	0.0215	21.82	148.05	18.2	3	12	2
XP_021804961.1	uncharacterized protein LOC110749210 isoform X3 [Prunus avium]	1.458	Up	0.00428	58.26	6.2676	6.7	3	3	3
XP_021804963.1	uncharacterized protein LOC110749212 [Prunus avium]	0.741	Down	0.00584	21.578	103.91	40.3	6	9	6
XP_021804964.1	sm-like protein LSM1B [Prunus avium]	0.737	Down	0.0201	14.387	2.9702	12.5	1	1	1
XP_021804965.1	vacuolar protein sorting-associated protein 2 homolog 1 [Prunus avium]	1.205	Up	0.0117	25.148	105.05	22.4	4	4	4
XP_021804979.1	peroxidase 47-like [Prunus avium]	0.696	Down	0.000465	31.53	60.572	30.2	7	10	7
XP_021805027.1	translation machinery-associated protein 22 [Prunus avium]	0.804	Down	0.00176	20.918	2.0034	4.2	1	1	1
XP_021805048.1	pre-mRNA cleavage factor Im 25 kDa subunit 1 [Prunus avium]	1.253	Up	0.000104	24.899	5.8229	10	2	2	2
XP_021805050.1	UDP-glycosyltransferase 91C1-like [Prunus avium]	0.673	Down	0.00428	53.206	101.63	20.7	8	11	6
XP_021805054.1	"peroxiredoxin Q, chloroplastic [Prunus avium]"	1.431	Up	3.69e-05	23.694	143.36	40.3	10	19	10
XP_021805078.1	probable cytochrome c oxidase subunit 5C-1 [Prunus avium]	0.735	Down	0.0268	7.1073	3.9303	25.4	2	4	2
XP_021805079.1	uncharacterized protein At5g01610-like [Prunus avium]	1.326	Up	0.000602	17.969	7.0385	11.3	2	4	1
XP_021805084.1	uncharacterized protein LOC110749309 [Prunus avium]	1.262	Up	0.00556	10.43	4.9984	13	1	1	1
XP_021805087.1	uncharacterized protein LOC110749312 [Prunus avium]	1.209	Up	0.0183	35.78	16.876	21.2	7	10	7
XP_021805116.1	pectinesterase-like [Prunus avium]	1.449	Up	3.81e-05	62.801	37.818	7.1	4	9	3
XP_021805122.1	dnaJ protein ERDJ3B [Prunus avium]	0.768	Down	0.0401	39.437	59.164	12.6	4	4	4
XP_021805124.1	ADP-ribosylation factor-like protein 2 [Prunus avium]	0.801	Down	0.00804	21.086	2.8449	4.9	1	1	1
XP_021805140.1	histone-lysine N-methyltransferase EZA1-like isoform X3 [Prunus avium]	1.423	Up	0.0119	75.911	7.5453	2.2	1	1	1
XP_021805145.1	uncharacterized protein LOC110749363 [Prunus avium]	1.21	Up	0.00398	35.587	107.71	23.5	5	9	5
XP_021805179.1	60S ribosomal protein L22-2-like [Prunus avium]	0.808	Down	0.00396	13.964	7.2841	37.9	4	12	2
XP_021805187.1	60S ribosomal protein L19-1 [Prunus avium]	0.758	Down	0.000662	24.663	39.722	30.2	5	8	3
XP_021805201.1	DNA replication licensing factor MCM7 isoform X2 [Prunus avium]	0.803	Down	0.00942	81.085	5.4385	5	3	3	3
XP_021805206.1	uncharacterized protein LOC110749406 [Prunus avium]	0.721	Down	0.000701	31.179	38.197	14.6	3	4	3
XP_021805215.1	UDP-glucuronic acid decarboxylase 2-like [Prunus avium]	0.671	Down	6.27e-05	49.537	64.405	26	12	15	10
XP_021805227.1	"phosphoglucan, water dikinase, chloroplastic [Prunus avium]"	0.817	Down	0.0018	130.74	148.72	16.8	17	20	17
XP_021805229.1	uncharacterized protein LOC110749426 [Prunus avium]	1.554	Up	0.0105	23.57	190.03	35.6	5	9	5
XP_021805250.1	uncharacterized protein LOC110749444 [Prunus avium]	0.583	Down	0.00262	29.031	5.6969	9.7	2	2	2
XP_021805258.1	3-ketoacyl-CoA synthase 10 [Prunus avium]	0.785	Down	0.000801	61.524	7.9836	5.7	3	4	3
XP_021805295.1	aspartyl protease family protein At5g10770-like isoform X1 [Prunus avium]	1.361	Up	0.000635	51.501	322.13	24.1	10	22	10
XP_021805307.1	uncharacterized protein LOC110749499 [Prunus avium]	1.329	Up	2.62e-06	44.326	158.28	16.2	5	7	5
XP_021805312.1	aspartyl protease family protein At5g10770-like [Prunus avium]	1.593	Up	0.0078	52.487	79.037	21	9	11	8
XP_021805330.1	leucine-rich repeat extensin-like protein 3 [Prunus avium]	2.151	Up	0.000203	55.103	28.887	11	5	7	1
XP_021805332.1	"tetrapyrrole-binding protein, chloroplastic [Prunus avium]"	0.471	Down	0.000422	30.31	2.0572	7.1	2	2	2
XP_021805369.1	uncharacterized protein LOC110749559 [Prunus avium]	1.217	Up	0.000275	30.309	45.186	18.1	4	4	4
XP_021805372.1	caffeic acid 3-O-methyltransferase [Prunus avium]	0.57	Down	1.76e-05	39.706	183.98	38.6	12	23	12
XP_021805373.1	protein DOWNY MILDEW RESISTANCE 6 [Prunus avium]	1.357	Up	0.00726	38.482	42.441	28.3	8	8	8
XP_021805378.1	"rhodanese-like domain-containing protein 14, chloroplastic [Prunus avium]"	1.313	Up	8.13e-05	26.409	14.216	25	4	6	4
XP_021805391.1	ADP-ribosylation factor 1-like 2 [Prunus avium]	0.784	Down	0.000656	21.779	24.386	16.6	2	2	2
XP_021805393.1	molybdate-anion transporter [Prunus avium]	0.703	Down	0.00168	50.785	11.472	6.3	3	5	3
XP_021805394.1	NAC domain-containing protein 91 [Prunus avium]	0.726	Down	0.00934	62.549	5.5993	4.3	2	2	2
XP_021805413.1	"pyridoxal reductase, chloroplastic isoform X2 [Prunus avium]"	1.266	Up	0.00956	41.095	5.1178	9.8	4	4	4
XP_021805416.1	RNA-binding protein 1-like isoform X2 [Prunus avium]	0.734	Down	0.000296	25.392	6.4859	15.9	3	4	3
XP_021805419.1	late embryogenesis abundant protein At5g17165 [Prunus avium]	0.687	Down	0.0309	13.469	2.2517	13.5	1	1	1
XP_021805423.1	acyl-CoA-binding domain-containing protein 1-like isoform X2 [Prunus avium]	0.79	Down	0.0375	38.144	10.859	15.4	5	5	5
XP_021805426.1	serine/arginine-rich splicing factor SR34A [Prunus avium]	2.409	Up	0.000442	28.922	2.3787	7	2	2	1
XP_021805442.1	uncharacterized protein LOC110749607 [Prunus avium]	1.4	Up	0.00402	27.568	1.6896	2.9	1	1	1
XP_021805449.1	"ribosome-binding factor PSRP1, chloroplastic [Prunus avium]"	0.793	Down	0.0109	35.619	34.914	15.2	5	7	5
XP_021805454.1	60S ribosomal protein L13-3-like [Prunus avium]	0.784	Down	0.0103	23.723	305.17	40.1	10	18	10
XP_021805456.1	protein phosphatase 2C 57 isoform X2 [Prunus avium]	1.503	Up	0.000777	42.494	17.82	9	4	4	4
XP_021805471.1	"IAA-amino acid hydrolase ILR1-like 5, partial [Prunus avium]"	0.784	Down	0.00684	31.647	6.5068	18.2	4	5	3
XP_021805479.1	"thylakoid lumenal 17.4 kDa protein, chloroplastic [Prunus avium]"	0.815	Down	0.00122	25.417	30.475	29.5	7	11	7
XP_021805482.1	protein ABIL2-like [Prunus avium]	0.783	Down	0.00152	37.329	2.3351	8	2	2	2
XP_021805495.1	mitochondrial import inner membrane translocase subunit TIM22-like [Prunus avium]	0.642	Down	0.0223	27.68	58.498	15.4	3	4	3
XP_021805518.1	uncharacterized protein LOC110749671 [Prunus avium]	0.808	Down	0.0041	31.777	4.8948	10.1	3	3	3
XP_021805522.1	homeobox-leucine zipper protein ATHB-12-like [Prunus avium]	2.262	Up	0.000779	25.35	3.084	5	1	1	1
XP_021805535.1	ADP-ribosylation factor-like protein 8a [Prunus avium]	1.366	Up	7.69e-05	20.365	95.224	40.2	6	15	3
XP_021805579.1	cytochrome b5 [Prunus avium]	0.695	Down	0.00878	14.763	5.5069	19.4	2	4	2
XP_021805586.1	peptide-N4-(N-acetyl-beta-glucosaminyl)asparagine amidase A [Prunus avium]	0.808	Down	0.0178	68.317	4.4951	3.8	2	3	2
XP_021805621.1	sorting and assembly machinery component 50 homolog B [Prunus avium]	1.377	Up	0.000719	60.126	12.266	11.7	7	8	7
XP_021805624.1	anaphase-promoting complex subunit 1 [Prunus avium]	0.765	Down	0.0148	201.47	1.9888	0.9	2	2	2
XP_021805671.1	"psbP domain-containing protein 4, chloroplastic [Prunus avium]"	1.479	Up	0.00464	29.735	2.6353	4.8	1	1	1
XP_021805726.1	"probable transmembrane GTPase FZO-like, chloroplastic isoform X3 [Prunus avium]"	0.812	Down	0.00772	102.35	5.3311	3.9	3	3	3
XP_021805781.1	phenolic glucoside malonyltransferase 1-like [Prunus avium]	1.797	Up	0.00144	50.82	5.5961	7.8	3	3	3
XP_021805844.1	nitrile-specifier protein 5 [Prunus avium]	0.656	Down	4.12e-05	35.897	45.908	26.1	7	9	7
XP_021805845.1	gamma-tubulin complex component 2 isoform X2 [Prunus avium]	0.765	Down	0.042	79.732	3.0304	2.1	1	2	1
XP_021805886.1	"heat shock protein 90-6, mitochondrial [Prunus avium]"	0.833	Down	0.000159	91.784	252.48	25.7	18	26	14
XP_021805903.1	uncharacterized protein LOC110749979 [Prunus avium]	1.451	Up	0.000302	79.592	22.376	6.4	5	6	5
XP_021805922.1	7-dehydrocholesterol reductase [Prunus avium]	0.811	Down	0.000398	49.571	47.596	6.7	3	4	3
XP_021805925.1	UDP-glucose 6-dehydrogenase 1-like [Prunus avium]	0.517	Down	0.000178	52.824	142.79	29	15	21	10
XP_021805942.1	pumilio homolog 5 [Prunus avium]	1.333	Up	0.0041	111.5	6.7443	3.6	4	5	3
XP_021805975.1	probable pre-mRNA-splicing factor ATP-dependent RNA helicase DEAH5 [Prunus avium]	1.23	Up	0.0002	57.747	9.5304	7.2	4	5	4
XP_021806008.1	uncharacterized protein LOC110750056 [Prunus avium]	0.827	Down	0.0352	49.214	15.665	10.1	4	5	4
XP_021806014.1	"peptide deformylase 1A, chloroplastic/mitochondrial [Prunus avium]"	1.202	Up	0.0105	30.31	7.6079	15.4	4	6	4
XP_021806027.1	CLIP-associated protein isoform X2 [Prunus avium]	0.75	Down	0.000159	157.03	208.03	13.1	13	15	13
XP_021806038.1	myosin-6-like [Prunus avium]	1.539	Up	0.000661	172.25	9.9198	4.8	6	9	3
XP_021806090.1	tetraspanin-18-like [Prunus avium]	0.788	Down	0.0102	31.429	39.964	10.9	2	3	2
XP_021806111.1	vesicle-associated membrane protein 714 [Prunus avium]	1.413	Up	0.00132	24.912	47.792	27.7	4	6	4
XP_021806234.1	ATP-dependent RNA helicase glh-4 [Prunus avium]	0.718	Down	0.0151	51.139	15.385	20.1	7	8	7
XP_021806235.1	uncharacterized protein LOC110750244 [Prunus avium]	0.695	Down	4.45e-05	36.5	90.383	23.5	7	11	4
XP_021806240.1	phospholipase D zeta 1 isoform X2 [Prunus avium]	1.392	Up	0.00616	106.94	10.237	1.5	1	1	1
XP_021806277.1	"multiple organellar RNA editing factor 3, mitochondrial [Prunus avium]"	0.742	Down	0.00578	30.105	37.884	21	5	5	5
XP_021806282.1	probable polygalacturonase [Prunus avium]	1.459	Up	0.000936	48.997	13.795	8.6	4	7	3
XP_021806283.1	"dynein light chain 2, cytoplasmic [Prunus avium]"	0.71	Down	0.0082	13.379	20.251	21	2	2	2
XP_021806285.1	peroxisomal fatty acid beta-oxidation multifunctional protein MFP2 [Prunus avium]	1.442	Up	1.82e-06	78.87	148.48	29.4	20	31	20
XP_021806292.1	putative pectinesterase/pectinesterase inhibitor 28 [Prunus avium]	1.983	Up	9.66e-05	63.023	2.062	1.4	1	2	1
XP_021806309.1	"epimerase family protein SDR39U1 homolog, chloroplastic isoform X1 [Prunus avium]"	1.302	Up	0.0115	38.357	23.586	27.1	8	10	8
XP_021806330.1	NADP-dependent D-sorbitol-6-phosphate dehydrogenase-like [Prunus avium]	1.535	Up	7.69e-05	34.989	152.1	43.5	14	26	14
XP_021806367.1	putative G3BP-like protein isoform X2 [Prunus avium]	0.5	Down	0.00132	49.378	2.3068	4.3	2	2	2
XP_021806388.1	"biotin carboxyl carrier protein of acetyl-CoA carboxylase 2, chloroplastic [Prunus avium]"	0.816	Down	0.0149	30.172	7.8664	8.4	3	4	3
XP_021806391.1	probable 6-phosphogluconolactonase 1 [Prunus avium]	1.808	Up	0.0036	28.728	13.555	17.4	3	4	3
XP_021806400.1	ribosome biogenesis protein WDR12 homolog [Prunus avium]	0.78	Down	0.000202	47.809	2.1686	3.4	2	2	2
XP_021806422.1	phospholipase D alpha 1 [Prunus avium]	0.783	Down	3.63e-05	91.956	323.31	39.3	25	55	25
XP_021806463.1	stem-specific protein TSJT1 [Prunus avium]	0.699	Down	3.54e-05	25.138	204.2	38.1	7	17	7
XP_021806472.1	LOW QUALITY PROTEIN: probable protein phosphatase 2C 35 [Prunus avium]	1.216	Up	1.37e-06	46.083	78.722	26.5	8	9	8
XP_021806477.1	BI1-like protein [Prunus avium]	0.748	Down	0.0166	27.572	14.099	5.2	1	1	1
XP_021806490.1	basic 7S globulin-like [Prunus avium]	1.711	Up	7.51e-05	46.716	158.24	24.4	9	17	9
XP_021806503.1	AP-5 complex subunit mu [Prunus avium]	1.32	Up	0.01	68.114	2.6669	2.9	1	1	1
XP_021806506.1	DUF21 domain-containing protein At4g14240 isoform X2 [Prunus avium]	1.315	Up	0.00294	49.028	4.7125	9.8	3	3	2
XP_021806563.1	protein disulfide-isomerase [Prunus avium]	0.833	Down	0.000498	55.867	323.31	53.1	30	76	28
XP_021806573.1	aldehyde dehydrogenase family 3 member H1 isoform X2 [Prunus avium]	1.561	Up	0.000183	53.661	149.42	28.3	11	14	3
XP_021806586.1	"delta-aminolevulinic acid dehydratase, chloroplastic [Prunus avium]"	0.726	Down	0.000804	45.91	190.92	14.5	4	10	4
XP_021806600.1	protein PLASTID MOVEMENT IMPAIRED 1 [Prunus avium]	1.268	Up	0.0148	104.57	15.184	5.7	5	5	5
XP_021806626.1	amino acid permease 3-like [Prunus avium]	2.186	Up	7.82e-05	52.98	37.234	5.2	2	5	2
XP_021806633.1	esterase-like [Prunus avium]	1.758	Up	9.95e-05	42.632	16.488	14.4	5	6	5
XP_021806649.1	acetyltransferase At1g77540 [Prunus avium]	1.26	Up	0.00104	12.193	6.6017	20.5	2	2	2
XP_021806651.1	proteasome subunit beta type-3-A [Prunus avium]	0.821	Down	0.0422	22.887	20.857	15.2	4	4	4
XP_021806677.1	protein RER1A-like [Prunus avium]	0.75	Down	0.00264	16.544	5.6033	14.6	2	3	2
XP_021806685.1	RGG repeats nuclear RNA binding protein A-like [Prunus avium]	0.822	Down	0.000122	39.499	203.61	29.5	9	14	7
XP_021806747.1	tryptophan aminotransferase-related protein 4-like isoform X2 [Prunus avium]	1.478	Up	0.0061	50.749	17.841	7.1	2	2	2
XP_021806775.1	protein IQ-DOMAIN 1-like [Prunus avium]	0.68	Down	1.63e-05	53.286	5.7842	4.6	2	2	2
XP_021806778.1	peroxidase 21 [Prunus avium]	1.76	Up	2.22e-05	36.924	67.148	26.7	5	6	5
XP_021806803.1	12-oxophytodienoate reductase 2-like [Prunus avium]	1.34	Up	0.00958	40.844	19.07	15.4	6	8	1
XP_021806805.1	12-oxophytodienoate reductase 2-like [Prunus avium]	1.397	Up	0.0349	40.499	2.7117	15.6	6	8	1
XP_021806823.1	uncharacterized protein LOC110750770 [Prunus avium]	1.464	Up	0.000295	57.946	13.999	8.7	4	6	3
XP_021806831.1	probable inactive receptor kinase At5g58300 [Prunus avium]	1.251	Up	0.01	69.273	9.1599	7.3	5	5	4
XP_021806841.1	protein NETWORKED 4A [Prunus avium]	0.598	Down	0.0292	72.617	6.1256	6	3	3	3
XP_021806844.1	trans-cinnamate 4-monooxygenase [Prunus avium]	0.549	Down	4.71e-06	57.933	120.57	19	9	12	9
XP_021806847.1	eukaryotic translation initiation factor 2 subunit beta [Prunus avium]	0.776	Down	0.00258	30.47	107.78	29.9	8	9	8
XP_021806864.1	nardilysin-like isoform X2 [Prunus avium]	1.406	Up	0.0013	101.92	1.7228	0.9	1	1	1
XP_021806879.1	"NAD(P)H-quinone oxidoreductase subunit N, chloroplastic [Prunus avium]"	1.466	Up	1.91e-05	25.875	21.043	16.5	4	4	4
XP_021806897.1	non-specific lipid-transfer protein 1-like isoform X2 [Prunus avium]	1.469	Up	0.0013	12.537	3.7455	17.5	2	2	1
XP_021806912.1	DNA damage-repair/toleration protein DRT100-like [Prunus avium]	1.471	Up	0.000321	29.433	10.636	19.4	5	9	1
XP_021806913.1	bifunctional bis(5'-adenosyl)-triphosphatase/adenylylsulfatase FHIT [Prunus avium]	1.237	Up	0.000464	30.889	13.859	10.4	2	5	2
XP_021806915.1	prefoldin subunit 1 [Prunus avium]	0.719	Down	0.0023	14.776	8.8136	20.2	3	3	3
XP_021806921.1	purple acid phosphatase 23 [Prunus avium]	2.246	Up	1.89e-05	64.651	28.962	7.9	4	5	4
XP_021806948.1	"ubiquinol oxidase, mitochondrial-like [Prunus avium]"	1.256	Up	0.0352	38.276	8.1544	6.5	2	2	1
XP_021806980.1	probable glutathione S-transferase [Prunus avium]	1.34	Up	0.00508	25.711	70.353	23.9	7	13	2
XP_021806985.1	"carboxyl-terminal-processing peptidase 2, chloroplastic isoform X2 [Prunus avium]"	1.332	Up	0.00184	55.884	30.918	13	5	6	5
XP_021807029.1	"zinc finger protein VAR3, chloroplastic [Prunus avium]"	0.829	Down	0.0407	99.115	3.6171	2.6	2	2	2
XP_021807062.1	beta-galactosidase [Prunus avium]	2.678	Up	2.2e-05	92.236	323.31	31.1	21	44	17
XP_021807074.1	probable caffeoyl-CoA O-methyltransferase At4g26220 [Prunus avium]	0.829	Down	0.0061	26.869	13.253	20.4	5	7	5
XP_021807083.1	uncharacterized protein LOC110750987 [Prunus avium]	1.527	Up	0.0007	44.623	4.3966	5.3	2	2	2
XP_021807110.1	cytochrome B5-like protein [Prunus avium]	0.58	Down	0.000319	13.211	1.9071	11	1	1	1
XP_021807127.1	protein phosphatase 2C 56-like [Prunus avium]	1.205	Up	0.00366	42.928	76.353	17.2	4	5	4
XP_021807134.1	uncharacterized protein LOC110751022 [Prunus avium]	1.247	Up	0.0188	137.92	9.2429	4.1	4	4	4
XP_021807167.1	uncharacterized protein LOC110751057 [Prunus avium]	1.502	Up	1.53e-05	34.96	177.44	27.3	9	15	9
XP_021807171.1	lachrymatory-factor synthase-like [Prunus avium]	0.585	Down	3.77e-06	19.284	8.7321	11	2	3	2
XP_021807172.1	peroxiredoxin-2B [Prunus avium]	0.787	Down	0.0116	17.389	181.75	67.9	8	13	8
XP_021807184.1	hexokinase-1-like [Prunus avium]	1.339	Up	0.0027	53.926	233.86	25.3	8	14	8
XP_021807189.1	leucine-rich repeat extensin-like protein 4 isoform X2 [Prunus avium]	1.496	Up	0.00212	78.033	8.006	6.5	5	5	5
XP_021807199.1	gamma-glutamyltranspeptidase 3-like [Prunus avium]	1.34	Up	5.54e-05	67.49	54.74	16.8	9	13	9
XP_021807225.1	"glucan endo-1,3-beta-glucosidase 13-like isoform X3 [Prunus avium]"	1.251	Up	0.0264	45.942	3.508	6.9	2	2	2
XP_021807256.1	glutamate-rich WD repeat-containing protein 1 [Prunus avium]	0.78	Down	0.0284	51.884	3.6083	2.1	2	2	2
XP_021807263.1	"thioredoxin-like 2, chloroplastic [Prunus avium]"	1.225	Up	0.00402	25.71	11.717	16.2	3	3	3
XP_021807277.1	probable polyamine oxidase 5 [Prunus avium]	0.79	Down	0.00462	62.354	5.3895	5.3	3	4	3
XP_021807278.1	cytidine deaminase 1-like [Prunus avium]	2.002	Up	2.27e-05	32.745	77.424	28.9	6	10	6
XP_021807313.1	E3 ubiquitin-protein ligase RGLG3 isoform X2 [Prunus avium]	1.476	Up	0.00056	40.599	55.808	30.4	10	11	9
XP_021807318.1	histone deacetylase 14 [Prunus avium]	1.222	Up	0.00288	48.395	43.472	13.5	4	4	4
XP_021807337.1	AP-5 complex subunit zeta-1 [Prunus avium]	1.225	Up	0.032	61.229	51.026	3.4	1	1	1
XP_021807358.1	protein NPGR2-like [Prunus avium]	1.223	Up	0.0468	81.882	4.735	4.5	3	3	3
XP_021807379.1	UDP-glucose 6-dehydrogenase 5 [Prunus avium]	0.434	Down	6.28e-05	52.87	151.62	31.9	14	22	9
XP_021807384.1	uncharacterized protein LOC110751257 isoform X1 [Prunus avium]	1.373	Up	0.000244	36.055	27.985	13.6	4	4	4
XP_021807389.1	"single-stranded DNA-binding protein WHY1, chloroplastic-like [Prunus avium]"	1.258	Up	0.00038	29.895	27.555	23.2	6	9	6
XP_021807398.1	eukaryotic translation initiation factor 5A-2 [Prunus avium]	0.782	Down	0.000881	17.357	193.49	56	10	15	5
XP_021807400.1	14-3-3-like protein GF14 iota [Prunus avium]	0.817	Down	0.000145	29.873	7.2356	21.7	6	7	4
XP_021807409.1	uncharacterized protein LOC110751276 [Prunus avium]	1.276	Up	0.000877	43.25	37.33	22.8	9	11	9
XP_021807410.1	uncharacterized protein LOC110751277 [Prunus avium]	1.598	Up	0.000316	37.894	25.518	5.5	2	3	2
XP_021807417.1	HVA22-like protein c [Prunus avium]	0.651	Down	0.000623	21.214	18.27	8.4	1	1	1
XP_021807434.1	probable methyltransferase PMT2 [Prunus avium]	0.598	Down	3.69e-05	69.394	92.211	21.8	12	18	8
XP_021807443.1	"pentatricopeptide repeat-containing protein At1g26460, mitochondrial [Prunus avium]"	0.809	Down	0.0072	68.504	9.8305	8.3	5	5	5
XP_021807449.1	probable inactive purple acid phosphatase 2 [Prunus avium]	1.27	Up	0.0122	72.921	21.46	11.7	8	10	8
XP_021807452.1	CSC1-like protein At1g69450 [Prunus avium]	1.651	Up	0.000982	82.111	2.9081	1.3	1	1	1
XP_021807456.1	uncharacterized protein LOC110751320 [Prunus avium]	0.77	Down	0.0331	93.086	28.439	5.9	4	4	4
XP_021807516.1	PLASMODESMATA CALLOSE-BINDING PROTEIN 3-like [Prunus avium]	1.244	Up	0.00742	20.956	6.3936	11	2	4	2
XP_021807521.1	uncharacterized protein At3g61260-like isoform X2 [Prunus avium]	1.489	Up	6.06e-05	37.196	48.631	20.4	6	8	6
XP_021807535.1	protein IQ-DOMAIN 31-like [Prunus avium]	0.726	Down	0.0292	69.001	6.715	5.5	3	3	3
XP_021807553.1	ribonuclease 3-like [Prunus avium]	2.01	Up	9.51e-05	25.616	2.7257	3.5	1	1	1
XP_021807565.1	extracellular ribonuclease LE-like [Prunus avium]	3.49	Up	8.01e-07	24.901	114.84	30.5	4	4	4
XP_021807584.1	60S ribosomal protein L34-like [Prunus avium]	0.794	Down	0.0304	13.71	14.593	33.3	5	7	2
XP_021807603.1	transcriptional regulator ATRX homolog [Prunus avium]	0.515	Down	2.12e-05	37.722	323.31	56	16	43	16
XP_021807618.1	MLP-like protein 328 [Prunus avium]	0.717	Down	5.97e-05	16.851	71.545	50	7	20	4
XP_021807625.1	uncharacterized protein LOC110751457 [Prunus avium]	0.719	Down	0.0214	17.079	2.4341	7	1	1	1
XP_021807643.1	MLP-like protein 31 [Prunus avium]	1.248	Up	0.0309	17.398	11.299	12.2	2	2	1
XP_021807647.1	protein SIEVE ELEMENT OCCLUSION B-like [Prunus avium]	1.521	Up	1.61e-06	80.955	323.31	30.9	25	65	25
XP_021807668.1	vignain-like [Prunus avium]	2.156	Up	2.04e-06	40.213	61.627	27.8	10	19	9
XP_021807681.1	"rhodanese-like domain-containing protein 11, chloroplastic [Prunus avium]"	1.29	Up	0.0462	33.511	27.897	14.9	4	5	4
XP_021807725.1	uncharacterized protein LOC110751549 isoform X2 [Prunus avium]	1.415	Up	0.00146	33.624	2.7969	3	1	1	1
XP_021807760.1	ISWI chromatin-remodeling complex ATPase CHR11 [Prunus avium]	1.396	Up	0.000243	124.72	18.873	5.3	6	6	6
XP_021807761.1	serine/threonine-protein kinase PBL27 [Prunus avium]	0.743	Down	0.00254	56.399	8.2447	6.1	3	4	2
XP_021807778.1	E3 ubiquitin-protein ligase MIEL1 [Prunus avium]	1.558	Up	0.00262	31.175	50.731	13.1	2	3	2
XP_021807814.1	mediator of RNA polymerase II transcription subunit 21-like [Prunus avium]	1.208	Up	0.0292	15.673	15.241	9.6	1	1	1
XP_021807828.1	factor of DNA methylation 1 [Prunus avium]	0.812	Down	0.0016	77.519	9.8062	8.9	5	5	5
XP_021807836.1	60S ribosome subunit biogenesis protein NIP7 homolog [Prunus avium]	0.801	Down	0.000782	20.712	4.4348	9.1	1	1	1
XP_021807837.1	"3-isopropylmalate dehydrogenase, chloroplastic-like [Prunus avium]"	0.752	Down	0.000301	43.283	115.73	26.7	10	17	10
XP_021807864.1	expansin-like A2 [Prunus avium]	1.523	Up	0.000199	30.81	19.561	26.1	9	15	9
XP_021807867.1	endochitinase 2-like [Prunus avium]	2.31	Up	2.1e-05	34.381	122.87	23.7	5	7	5
XP_021807891.1	uncharacterized protein LOC110751695 [Prunus avium]	1.274	Up	0.0175	311.67	9.1666	2	5	5	5
XP_021807912.1	serine carboxypeptidase-like 45 [Prunus avium]	1.411	Up	0.000243	51.822	173.72	13.1	5	7	4
XP_021807925.1	"triosephosphate isomerase, cytosolic-like [Prunus avium]"	0.809	Down	0.00776	20.8	2.6417	17.3	3	7	1
XP_021807958.1	reticulon-like protein B6 [Prunus avium]	0.603	Down	2.07e-05	28.991	18.329	20.2	6	10	6
XP_021807959.1	MATH domain and coiled-coil domain-containing protein At3g58220-like [Prunus avium]	1.263	Up	0.00138	35.667	39.963	16.7	6	7	5
XP_021807980.1	uncharacterized protein LOC110751770 [Prunus avium]	0.781	Down	0.00222	10.529	3.0881	28.9	2	2	2
XP_021807984.1	ubiquitin-conjugating enzyme E2-23 kDa-like [Prunus avium]	1.54	Up	0.0135	20.824	1.5711	5.5	1	2	1
XP_021807994.1	desiccation protectant protein Lea14 homolog [Prunus avium]	0.391	Down	1.58e-06	15.946	109.59	27	3	11	3
XP_021808001.1	"L-3-cyanoalanine synthase 1, mitochondrial [Prunus avium]"	1.409	Up	0.000136	40.757	71.634	31.6	13	22	12
XP_021808021.1	"protein CURVATURE THYLAKOID 1A, chloroplastic [Prunus avium]"	1.358	Up	4.36e-05	17.555	130.34	18.5	4	5	4
XP_021808033.1	acidic endochitinase-like [Prunus avium]	1.495	Up	4.28e-05	33.617	91.11	26.2	7	26	5
XP_021808104.1	dihydrofolate reductase [Prunus avium]	1.626	Up	0.00376	25.507	4.7378	11	2	2	2
XP_021808127.1	bet1-like protein At4g14600 [Prunus avium]	0.684	Down	0.0052	14.261	3.7122	13.6	1	1	1
XP_021808167.1	protein FAM91A1 [Prunus avium]	0.779	Down	0.000117	112.56	5.4769	5.6	4	4	4
XP_021808173.1	"phospho-2-dehydro-3-deoxyheptonate aldolase 1, chloroplastic-like [Prunus avium]"	0.417	Down	2.65e-06	59.703	114.22	37	18	24	10
XP_021808189.1	serine/threonine-protein kinase SAPK2-like isoform X2 [Prunus avium]	1.602	Up	0.000619	36.268	2.4866	4.7	2	2	2
XP_021808203.1	40S ribosomal protein S6-like [Prunus avium]	0.728	Down	0.00262	28.218	101.59	33.3	12	20	8
XP_021808208.1	protein EXORDIUM-like [Prunus avium]	0.723	Down	0.008	34.096	2.7275	5.6	1	2	1
XP_021808217.1	"thylakoid lumenal 29 kDa protein, chloroplastic [Prunus avium]"	1.789	Up	0.000101	38.535	125.36	29.2	8	14	8
XP_021808218.1	F-box protein At1g78280 [Prunus avium]	1.201	Up	0.0108	114.6	20.538	10.4	10	11	10
XP_021808231.1	putative disease resistance protein RGA3 [Prunus avium]	1.288	Up	0.0105	111.81	6.4703	4	4	4	4
XP_021808239.1	blue copper protein-like [Prunus avium]	0.555	Down	0.000304	19.438	24.538	10.8	1	1	1
XP_021808255.1	protein EXORDIUM-like [Prunus avium]	1.258	Up	0.00338	35.376	14.667	17.5	4	7	4
XP_021808262.1	7-deoxyloganetin glucosyltransferase-like [Prunus avium]	0.567	Down	0.000378	54.311	2.1193	3.5	2	2	2
XP_021808263.1	aspartyl protease AED3 [Prunus avium]	1.308	Up	0.00402	47.124	107.02	11.7	4	6	4
XP_021808266.1	protein DETOXIFICATION 27-like [Prunus avium]	1.549	Up	4.11e-05	55.181	10.635	3.8	2	3	2
XP_021808271.1	putative methyltransferase At1g22800 isoform X3 [Prunus avium]	0.758	Down	0.0178	31.742	16.612	4.2	1	1	1
XP_021808273.1	"protein CutA, chloroplastic [Prunus avium]"	1.417	Up	0.03	20.508	11.317	27	4	4	4
XP_021808311.1	germin-like protein subfamily T member 2 [Prunus avium]	1.959	Up	0.000503	23.825	9.7438	12.9	2	3	2
XP_021808321.1	protein IQ-DOMAIN 31 [Prunus avium]	0.468	Down	0.00116	64.504	46.384	11.2	3	3	3
XP_021808351.1	calcium-dependent protein kinase 10 [Prunus avium]	1.456	Up	0.000118	62.21	2.6292	4.4	3	3	2
XP_021808360.1	protein NRT1/ PTR FAMILY 2.11-like [Prunus avium]	1.662	Up	0.00224	66.242	10.236	5.7	3	3	3
XP_021808367.1	protein REDUCED WALL ACETYLATION 2 isoform X2 [Prunus avium]	0.773	Down	0.00932	63.349	1.8725	1.8	1	1	1
XP_021808388.1	inactive protein RESTRICTED TEV MOVEMENT 2-like [Prunus avium]	1.279	Up	0.0103	26.667	21.721	29.9	6	6	6
XP_021808391.1	desiccation-related protein PCC13-62-like [Prunus avium]	1.491	Up	0.000237	33.776	109.92	33.4	8	10	8
XP_021808402.1	"AAA-ATPase ASD, mitochondrial-like [Prunus avium]"	0.699	Down	0.00236	59.323	8.3366	8.7	4	7	3
XP_021808438.1	"nucleoside diphosphate kinase 2, chloroplastic-like [Prunus avium]"	1.217	Up	0.000175	25.868	88.108	20.3	5	8	5
XP_021808446.1	"glyceraldehyde-3-phosphate dehydrogenase, cytosolic-like [Prunus avium]"	0.733	Down	2.14e-06	36.749	323.31	68.1	18	55	9
XP_021808453.1	lysine histidine transporter 1-like [Prunus avium]	1.835	Up	0.0026	48.29	3.2695	2.8	1	2	1
XP_021808522.1	"beta-glucosidase-like SFR2, chloroplastic [Prunus avium]"	1.305	Up	0.000357	74.046	26.57	7.6	5	9	5
XP_021808527.1	secoisolariciresinol dehydrogenase-like [Prunus avium]	1.303	Up	0.00712	28.592	19.943	19.5	4	5	3
XP_021808622.1	"probable 1-deoxy-D-xylulose-5-phosphate synthase, chloroplastic [Prunus avium]"	0.687	Down	0.0001	77.348	13.718	5.7	4	4	4
XP_021808625.1	BTB/POZ and MATH domain-containing protein 6-like [Prunus avium]	1.443	Up	0.000542	35.418	47.088	24	8	11	7
XP_021808637.1	galactokinase [Prunus avium]	1.263	Up	0.000201	54.781	323.31	43	17	32	17
XP_021808646.1	nuclear pore complex protein NUP160 [Prunus avium]	1.216	Up	0.00964	168.73	10.263	2.7	4	4	4
XP_021808671.1	uncharacterized protein LOC110752344 [Prunus avium]	0.395	Down	0.000224	35.326	39.619	12.5	3	3	2
XP_021808677.1	"15.7 kDa heat shock protein, peroxisomal [Prunus avium]"	1.271	Up	0.0431	16.201	7.9659	21	3	4	3
XP_021808678.1	cysteine-rich repeat secretory protein 60 [Prunus avium]	1.204	Up	0.0215	29.804	2.1279	4.9	1	1	1
XP_021808680.1	BTB/POZ and MATH domain-containing protein 3-like [Prunus avium]	1.252	Up	0.0404	36.55	9.2507	14.7	5	7	4
XP_021808682.1	uncharacterized protein At1g04910-like [Prunus avium]	0.576	Down	0.000116	46.36	26.789	7.9	3	5	3
XP_021808687.1	probable inactive receptor kinase At1g48480 [Prunus avium]	1.41	Up	0.0131	70.089	30.812	7.1	4	7	3
XP_021808694.1	uncharacterized membrane protein At1g16860-like [Prunus avium]	0.752	Down	0.00728	51.675	18.559	8.7	3	4	3
XP_021808699.1	uncharacterized protein LOC110752363 [Prunus avium]	1.554	Up	0.000261	35.583	31.296	17.5	6	9	5
XP_021808751.1	uncharacterized protein At4g14342 [Prunus avium]	0.796	Down	0.0248	10.112	3.7464	27.6	2	3	2
XP_021808754.1	syntaxin-61 [Prunus avium]	0.802	Down	0.00751	27.556	16.28	11.5	2	2	2
XP_021808758.1	"reactive Intermediate Deaminase A, chloroplastic isoform X2 [Prunus avium]"	0.66	Down	0.000464	23.914	88.297	25.6	5	7	5
XP_021808781.1	LOW QUALITY PROTEIN: plasma membrane ATPase 1-like [Prunus avium]	1.48	Up	9.81e-05	105.66	177.55	36.5	33	56	18
XP_021808785.1	thioredoxin H2 [Prunus avium]	0.753	Down	0.0111	14.42	3.524	6.4	1	1	1
XP_021808807.1	stress-response A/B barrel domain-containing protein HS1-like [Prunus avium]	0.562	Down	0.00316	12.48	10.675	33	4	9	4
XP_021808813.1	bZIP transcription factor 16-like [Prunus avium]	1.21	Up	0.00172	43.441	6.4063	5.6	2	2	2
XP_021808874.1	LOW QUALITY PROTEIN: (R)-mandelonitrile lyase 1-like [Prunus avium]	1.201	Up	0.0164	60.439	6.4954	5.2	3	3	3
XP_021808905.1	(R)-mandelonitrile lyase 4 [Prunus avium]	1.553	Up	6.34e-07	61.944	258.04	13.6	6	10	6
XP_021808948.1	topless-related protein 4-like isoform X2 [Prunus avium]	1.341	Up	1.77e-05	123.94	41.066	11.2	11	14	6
XP_021808956.1	uncharacterized protein LOC110752583 [Prunus avium]	0.789	Down	0.00852	60.618	36.926	8.9	5	5	5
XP_021808960.1	"uncharacterized methyltransferase At2g41040, chloroplastic [Prunus avium]"	1.392	Up	0.000376	39.298	7.2837	9.9	4	5	4
XP_021808968.1	WD repeat-containing protein 11 [Prunus avium]	0.812	Down	0.0167	146.11	7.4489	2.8	5	5	5
XP_021808971.1	heparanase-like protein 3 [Prunus avium]	1.214	Up	0.00964	59.967	20.794	13.7	6	7	6
XP_021808988.1	"peptidyl-prolyl cis-trans isomerase CYP28, chloroplastic [Prunus avium]"	1.375	Up	0.00284	32.583	43.456	27.4	6	10	6
XP_021808994.1	repetitive proline-rich cell wall protein 1 isoform X3 [Prunus avium]	1.224	Up	0.0461	30.494	3.2498	6.4	2	3	2
XP_021808997.1	"peptidyl-prolyl cis-trans isomerase CYP37, chloroplastic isoform X2 [Prunus avium]"	1.457	Up	0.00118	34.761	62.557	19.7	5	6	5
XP_021809007.1	transmembrane 9 superfamily member 11 [Prunus avium]	0.772	Down	0.000401	74.414	23.051	12.8	8	16	8
XP_021809027.1	probable galactinol--sucrose galactosyltransferase 6 isoform X2 [Prunus avium]	1.403	Up	0.00272	81.951	4.1221	4	3	3	2
XP_021809028.1	zinc finger BED domain-containing protein DAYSLEEPER [Prunus avium]	1.309	Up	0.000144	82.012	323.31	30.4	18	27	18
XP_021809038.1	pyrophosphate-energized vacuolar membrane proton pump-like [Prunus avium]	2.061	Up	0.000661	159.94	151.7	9.8	16	35	7
XP_021809058.1	protein PHOX1-like [Prunus avium]	1.335	Up	0.0018	83.455	7.4666	5.9	4	4	2
XP_021809062.1	putative chloride channel-like protein CLC-g [Prunus avium]	1.365	Up	0.0156	85.076	2.2581	1.2	1	1	1
XP_021809070.1	calmodulin-binding receptor-like cytoplasmic kinase 3 [Prunus avium]	1.702	Up	0.0013	58.614	13.75	8.6	4	4	4
XP_021809074.1	DNA replication licensing factor MCM5 [Prunus avium]	0.813	Down	0.0399	81.111	3.0699	2.6	2	2	2
XP_021809077.1	probable protein phosphatase 2C 27 [Prunus avium]	1.204	Up	0.0438	43.075	6.7406	8.5	3	3	3
XP_021809092.1	calmodulin-like protein 3 [Prunus avium]	1.37	Up	0.0128	25.608	3.6302	12.6	2	2	2
XP_021809098.1	non-specific phospholipase C3-like [Prunus avium]	1.341	Up	4.28e-05	57.385	10.071	9.1	4	4	3
XP_021809118.1	probable pectinesterase/pectinesterase inhibitor 51 [Prunus avium]	1.426	Up	0.000258	63.172	244.31	17.7	8	17	8
XP_021809134.1	"LOW QUALITY PROTEIN: THO complex subunit 7A-like, partial [Prunus avium]"	0.828	Down	0.00488	22.578	7.62	16.2	4	5	4
XP_021809146.1	transcription factor VIP1 [Prunus avium]	0.472	Down	0.0023	37.843	9.3675	6.1	2	2	2
XP_021809167.1	uncharacterized protein LOC110752754 [Prunus avium]	1.695	Up	0.000144	155.22	2.7987	1.4	2	2	2
XP_021809181.1	kinesin-like protein KIN-5D [Prunus avium]	0.713	Down	0.000144	117.49	3.1307	2.3	2	2	2
XP_021809199.1	phototropin-1 [Prunus avium]	0.714	Down	0.000761	112.25	60.095	9.8	8	9	8
XP_021809207.1	mitogen-activated protein kinase homolog NTF6 [Prunus avium]	0.706	Down	0.00148	42.66	8.5947	10.5	3	7	1
XP_021809210.1	chitinase 2-like [Prunus avium]	1.37	Up	0.0044	34.205	2.643	9.1	2	2	1
XP_021809225.1	embryo-specific protein ATS3A-like [Prunus avium]	1.419	Up	0.00094	21.748	55.08	42.7	5	6	5
XP_021809237.1	aspartic proteinase A1-like [Prunus avium]	1.564	Up	2.82e-06	56.022	215.5	36.6	13	28	11
XP_021809259.1	"splicing factor, suppressor of white-apricot homolog [Prunus avium]"	1.283	Up	0.0177	101.31	1.4942	0.8	1	1	1
XP_021809346.1	NAD(P)H dehydrogenase (quinone) FQR1-like [Prunus avium]	0.512	Down	1.99e-05	21.75	204.29	59.8	10	18	9
XP_021809358.1	"copper-transporting ATPase PAA1, chloroplastic [Prunus avium]"	0.817	Down	0.0272	100.41	14.249	2.8	2	2	2
XP_021809369.1	probable protein phosphatase 2C 9 isoform X1 [Prunus avium]	1.268	Up	0.0031	30.877	56.99	30	7	12	7
XP_021809371.1	LIN1-like protein isoform X1 [Prunus avium]	0.686	Down	0.0099	46.707	4.5041	6.1	2	3	2
XP_021809449.1	"geranylgeranyl pyrophosphate synthase, chloroplastic [Prunus avium]"	0.752	Down	0.000419	40.144	7.2753	4.9	2	4	2
XP_021809462.1	methylesterase 3-like [Prunus avium]	2.044	Up	0.000197	29.258	5.3487	3.8	1	2	1
XP_021809488.1	anthocyanidin 3-O-glucosyltransferase 5-like [Prunus avium]	0.804	Down	0.0144	51.998	9.7858	13.3	5	5	5
XP_021809506.1	"bifunctional 3-dehydroquinate dehydratase/shikimate dehydrogenase, chloroplastic-like isoform X1 [Prunus avium]"	0.819	Down	0.000164	57.628	32.466	18.7	10	13	7
XP_021809520.1	probable NAD(P)H dehydrogenase (quinone) FQR1-like 2 [Prunus avium]	1.328	Up	0.00204	27.813	134.71	35.1	7	10	6
XP_021809604.1	uncharacterized protein LOC110753101 [Prunus avium]	0.657	Down	1.85e-05	112.15	11.205	2.9	3	4	3
XP_021809647.1	"lipoxygenase 6, chloroplastic [Prunus avium]"	0.662	Down	0.00138	103.58	189.58	15.4	13	14	12
XP_021809648.1	4-coumarate--CoA ligase-like 9 [Prunus avium]	1.68	Up	0.000785	63.593	5.7748	6.4	3	4	2
XP_021809651.1	"glyceraldehyde-3-phosphate dehydrogenase, cytosolic [Prunus avium]"	0.809	Down	9.89e-05	37.02	323.31	65	18	71	9
XP_021809678.1	"50S ribosomal protein L13, chloroplastic [Prunus avium]"	0.775	Down	0.0488	28.771	10.382	12.9	3	5	3
XP_021809681.1	"alpha,alpha-trehalose-phosphate synthase [UDP-forming] 1 [Prunus avium]"	0.654	Down	0.000936	105.2	15.537	7	6	7	6
XP_021809687.1	cytochrome b-c1 complex subunit 8-like [Prunus avium]	0.644	Down	6.39e-05	8.4758	1.6375	11.1	1	2	1
XP_021809729.1	ATP-citrate synthase alpha chain protein 2 [Prunus avium]	0.504	Down	9.83e-05	46.666	58.593	18.2	8	16	5
XP_021809730.1	"probable alpha,alpha-trehalose-phosphate synthase [UDP-forming] 10 [Prunus avium]"	0.75	Down	0.00502	97.181	13.78	6.5	5	6	3
XP_021809777.1	"probable carotenoid cleavage dioxygenase 4, chloroplastic [Prunus avium]"	1.206	Up	0.000396	65.698	23.951	18.9	9	11	9
XP_021809832.1	bifunctional UDP-glucose 4-epimerase and UDP-xylose 4-epimerase 1 [Prunus avium]	1.988	Up	2.61e-06	38.99	323.31	47.7	15	39	15
XP_021809835.1	heat stress transcription factor B-2b [Prunus avium]	1.522	Up	0.000164	36.195	2.9954	2.7	1	1	1
XP_021809839.1	"phosphoglucan phosphatase LSF1, chloroplastic isoform X2 [Prunus avium]"	1.223	Up	0.00302	50.595	6.982	7.3	3	3	3
XP_021809849.1	plant UBX domain-containing protein 8-like isoform X2 [Prunus avium]	0.789	Down	0.00102	65.223	129.5	17.8	9	11	9
XP_021809851.1	profilin [Prunus avium]	0.543	Down	0.0152	14.045	63.13	32.8	3	7	1
XP_021809869.1	brefeldin A-inhibited guanine nucleotide-exchange protein 1 isoform X1 [Prunus avium]	0.751	Down	0.0364	189.61	46.306	2.5	3	3	3
XP_021809879.1	AT-rich interactive domain-containing protein 3-like [Prunus avium]	1.301	Up	0.00154	100.54	3.0322	2.4	2	2	2
XP_021809903.1	truncated transcription factor CAULIFLOWER A isoform X2 [Prunus avium]	0.758	Down	0.0162	29.093	11.351	4.3	1	2	1
XP_021809914.1	flavonoid 3'-monooxygenase [Prunus avium]	0.813	Down	0.0293	56.049	58.586	22.7	9	11	9
XP_021809925.1	glycine-rich RNA-binding protein blt801-like [Prunus avium]	0.814	Down	0.00218	26.78	321.58	33.3	6	10	6
XP_021809939.1	UDP-glycosyltransferase 89B2 [Prunus avium]	0.83	Down	0.000882	54.625	88.206	30.9	12	19	12
XP_021809960.1	glycerophosphodiester phosphodiesterase GDPD6 [Prunus avium]	1.353	Up	0.000857	45.048	188.21	30.4	9	20	9
XP_021809986.1	protein SPIRAL1-like 3 isoform X2 [Prunus avium]	0.496	Down	0.000102	11.661	10.958	28.7	2	3	2
XP_021809991.1	"phosphoserine phosphatase, chloroplastic [Prunus avium]"	0.825	Down	0.00776	32.552	42.913	25.8	6	8	6
XP_021809993.1	"serine protease SPPA, chloroplastic isoform X1 [Prunus avium]"	1.28	Up	3.52e-06	76.349	77.852	23.1	13	13	13
XP_021810004.1	"alpha-1,4-glucan-protein synthase [UDP-forming] 2 [Prunus avium]"	0.805	Down	0.0356	41.222	267.17	50.7	18	42	7
XP_021810024.1	protein MOR1 [Prunus avium]	0.665	Down	0.00424	222.65	10.24	3.1	7	8	7
XP_021810027.1	"peptidyl-prolyl cis-trans isomerase FKBP17-1, chloroplastic [Prunus avium]"	0.777	Down	0.0022	23.399	2.1205	4.6	1	1	1
XP_021810036.1	ribulose bisphosphate carboxylase small chain clone 512-like [Prunus avium]	0.626	Down	2.39e-06	19.48	125.38	33.3	6	14	6
XP_021810058.1	4-coumarate--CoA ligase 2-like [Prunus avium]	0.802	Down	0.0197	59.926	11.557	3.5	2	2	1
XP_021810064.1	afadin- and alpha-actinin-binding protein isoform X2 [Prunus avium]	0.77	Down	0.00222	43.438	8.8659	3.4	1	1	1
XP_021810078.1	(DL)-glycerol-3-phosphatase 2 [Prunus avium]	0.796	Down	0.000476	33.173	84.882	30.7	7	10	7
XP_021810091.1	V-type proton ATPase subunit G-like [Prunus avium]	0.833	Down	0.00566	12.05	78.151	67.3	7	10	7
XP_021810097.1	"1,4-alpha-glucan-branching enzyme 1, chloroplastic/amyloplastic-like isoform X3 [Prunus avium]"	0.825	Down	0.000236	85.484	163.74	22.9	16	20	16
XP_021810106.1	purple acid phosphatase 22-like [Prunus avium]	1.686	Up	3.49e-06	50.603	3.1702	3.6	2	2	2
XP_021810107.1	probable purple acid phosphatase 20 [Prunus avium]	2.2	Up	1.72e-06	48.453	9.4562	2.5	1	2	1
XP_021810116.1	polyadenylation and cleavage factor homolog 4 isoform X2 [Prunus avium]	1.255	Up	0.0352	116.95	3.8547	2.6	2	2	2
XP_021810125.1	"LOW QUALITY PROTEIN: peroxiredoxin-2E, chloroplastic-like [Prunus avium]"	1.228	Up	0.00102	23.728	121.62	40.9	8	16	8
XP_021810149.1	"tocopherol O-methyltransferase, chloroplastic isoform X2 [Prunus avium]"	1.358	Up	0.000538	36.7	51.723	13.4	4	7	4
XP_021810152.1	thaumatin-like protein [Prunus avium]	1.54	Up	0.00134	30.705	87.201	15.4	4	8	4
XP_021810156.1	uridine nucleosidase 1 isoform X2 [Prunus avium]	1.647	Up	0.000117	36.801	107.96	14.2	3	4	3
XP_021810190.1	60S acidic ribosomal protein P2-like isoform X2 [Prunus avium]	0.826	Down	0.000818	11.444	26.48	64.9	6	9	2
XP_021810207.1	probable calcium-binding protein CML29 [Prunus avium]	0.629	Down	0.000616	16.877	11.495	7.6	1	2	1
XP_021810222.1	uncharacterized protein LOC110753597 [Prunus avium]	1.256	Up	0.00498	51.168	11.688	7.2	3	5	3
XP_021810223.1	dehydrin COR47 [Prunus avium]	0.666	Down	1.79e-06	28.744	323.31	69.3	23	82	23
XP_021810224.1	"1,4-alpha-glucan-branching enzyme 1, chloroplastic/amyloplastic-like [Prunus avium]"	0.792	Down	0.000263	94.13	174.22	18.8	15	23	15
XP_021810249.1	"ATP-dependent zinc metalloprotease FTSH, chloroplastic [Prunus avium]"	1.368	Up	3.94e-06	76.848	323.31	45.3	25	56	25
XP_021810263.1	WAT1-related protein At4g08290 [Prunus avium]	2.084	Up	4.35e-05	41.566	5.5926	5.7	2	2	2
XP_021810275.1	"thylakoid lumenal protein TL20.3, chloroplastic isoform X2 [Prunus avium]"	0.597	Down	0.000619	21.652	9.3226	18.9	4	5	4
XP_021810300.1	primary amine oxidase-like [Prunus avium]	1.537	Up	0.000143	81.407	106.08	22.3	15	23	15
XP_021810302.1	uncharacterized protein LOC110753667 [Prunus avium]	0.703	Down	0.000218	27.423	14.136	12.1	3	5	3
XP_021810309.1	FAM10 family protein At4g22670 isoform X2 [Prunus avium]	0.811	Down	0.00198	46.096	139.08	26.3	12	19	11
XP_021810310.1	"alternative NAD(P)H-ubiquinone oxidoreductase C1, chloroplastic/mitochondrial [Prunus avium]"	1.356	Up	0.000261	59.072	12.291	8.3	4	5	4
XP_021810312.1	"acid beta-fructofuranosidase 2, vacuolar-like [Prunus avium]"	1.648	Up	2.1e-05	76.446	11.48	7.3	5	5	5
XP_021810315.1	"30S ribosomal protein S13, chloroplastic-like [Prunus avium]"	0.822	Down	0.00864	18.864	19.096	25.1	4	7	4
XP_021810317.1	7-ethoxycoumarin O-deethylase-like [Prunus avium]	1.366	Up	0.000398	59.023	78.739	16.4	9	10	9
XP_021810318.1	monocopper oxidase-like protein SKU5 [Prunus avium]	1.337	Up	0.000142	65.972	115.38	14.2	5	7	5
XP_021810322.1	probable calcium-binding protein CML13 [Prunus avium]	0.75	Down	6e-05	16.545	133.45	62.6	10	18	10
XP_021810323.1	SNARE-interacting protein KEULE [Prunus avium]	1.239	Up	0.00456	75.206	15.495	10.1	6	6	6
XP_021810331.1	flavonoid 3'-monooxygenase-like [Prunus avium]	1.87	Up	0.000138	57.81	2.1668	2.3	1	1	1
XP_021810333.1	kunitz trypsin inhibitor 2-like [Prunus avium]	2.149	Up	2.03e-05	23.215	92.892	20.5	4	6	3
XP_021810338.1	flavonol synthase/flavanone 3-hydroxylase-like [Prunus avium]	0.462	Down	0.000136	40.269	7.1539	14.1	4	4	4
XP_021810339.1	kunitz trypsin inhibitor 2-like [Prunus avium]	1.751	Up	0.000163	22.514	132.68	27	5	7	4
XP_021810344.1	uncharacterized protein LOC110753706 [Prunus avium]	0.747	Down	0.000262	42.7	120.74	28.3	13	15	13
XP_021810360.1	uncharacterized protein LOC110753720 [Prunus avium]	1.321	Up	0.0181	60.369	99.863	7.8	3	5	3
XP_021810389.1	putative amidase C869.01 [Prunus avium]	1.514	Up	4.46e-05	55.241	116.51	19.1	9	11	9
XP_021810436.1	heavy metal-associated isoprenylated plant protein 26 [Prunus avium]	0.578	Down	0.000105	17.238	5.5918	21.4	4	4	4
XP_021810448.1	putative amidase ARB_02965 [Prunus avium]	1.649	Up	0.000241	47.541	50.979	22.6	9	14	8
XP_021810465.1	glycerate dehydrogenase [Prunus avium]	1.239	Up	0.0161	42.234	117.21	42	11	25	3
XP_021810466.1	PI-PLC X-box domain-containing protein DDB_G0293730 [Prunus avium]	1.468	Up	0.00282	36.351	31.791	16.7	4	5	4
XP_021810493.1	"transcriptional elongation regulator MINIYO-like, partial [Prunus avium]"	0.823	Down	7.57e-05	108.4	3.2849	1.4	1	1	1
XP_021810495.1	"phytoene dehydrogenase, chloroplastic/chromoplastic [Prunus avium]"	1.342	Up	0.00122	52.663	25.316	13.1	6	7	6
XP_021810557.1	uncharacterized protein LOC110753882 [Prunus avium]	0.775	Down	0.000239	40.918	59.664	30.8	11	16	11
XP_021810576.1	peroxidase 4-like [Prunus avium]	1.845	Up	3.72e-07	34.861	231.55	57.8	14	31	14
XP_021810582.1	40S ribosomal protein S26-3-like [Prunus avium]	0.796	Down	0.000561	14.78	91.8	37.7	6	12	4
XP_021810619.1	"glucan endo-1,3-beta-glucosidase-like [Prunus avium]"	2.253	Up	2.05e-05	40.574	179.51	15.9	4	17	1
XP_021810627.1	"protein RETICULATA-RELATED 4, chloroplastic-like [Prunus avium]"	0.626	Down	0.00134	40.891	5.4416	11.5	5	7	4
XP_021810647.1	RNA-binding protein Y14A [Prunus avium]	1.236	Up	0.0272	22.103	2.6042	4	1	2	1
XP_021810658.1	lysM domain-containing GPI-anchored protein 2 isoform X2 [Prunus avium]	1.593	Up	3.64e-06	36.465	4.0771	6.2	2	2	2
XP_021810759.1	uncharacterized protein LOC110754069 [Prunus avium]	0.664	Down	1.84e-05	65.498	51.946	17.8	9	9	8
XP_021810807.1	"enolase 1, chloroplastic [Prunus avium]"	0.701	Down	0.00122	52.17	149.51	23	10	12	10
XP_021810830.1	uncharacterized protein LOC110754115 [Prunus avium]	0.655	Down	0.000984	17.126	3.9646	7	1	1	1
XP_021810837.1	general transcription factor IIE subunit 1 [Prunus avium]	1.477	Up	0.00162	53.789	59.59	3.8	2	2	2
XP_021810867.1	uncharacterized protein DDB_G0283697-like isoform X1 [Prunus avium]	1.966	Up	0.000437	33.912	58.921	42.5	12	14	5
XP_021810868.1	synaptotagmin-4 [Prunus avium]	0.783	Down	0.00216	92.906	22.433	9	7	7	7
XP_021810874.1	protein ASPARTIC PROTEASE IN GUARD CELL 1 [Prunus avium]	0.67	Down	0.00156	53.018	46.622	22.5	9	13	9
XP_021810882.1	uncharacterized protein LOC110754153 [Prunus avium]	0.825	Down	0.0372	22.68	11.976	11.8	1	1	1
XP_021810974.1	"peptidyl-prolyl cis-trans isomerase FKBP16-4, chloroplastic [Prunus avium]"	1.536	Up	0.000201	25.044	4.3845	17.2	3	4	3
XP_021810988.1	uncharacterized protein LOC110754246 isoform X4 [Prunus avium]	0.693	Down	0.000516	24.52	25.665	20.9	4	5	4
XP_021810997.1	pathogenesis-related protein PR-4-like [Prunus avium]	1.469	Up	2.55e-06	15.844	82.175	36.8	5	10	5
XP_021811011.1	farnesylcysteine lyase [Prunus avium]	1.255	Up	0.0155	56.426	144.15	14	5	7	5
XP_021811032.1	"GDP-mannose 3,5-epimerase 2 [Prunus avium]"	0.744	Down	0.000955	42.569	205.49	39.9	16	28	8
XP_021811056.1	uncharacterized protein LOC110754306 [Prunus avium]	0.755	Down	0.000582	49.421	154.49	28.5	10	12	10
XP_021811059.1	"probable inactive ATP-dependent zinc metalloprotease FTSHI 5, chloroplastic [Prunus avium]"	1.277	Up	0.000476	147.02	21.852	6.5	9	10	9
XP_021811060.1	protein WVD2-like 1 [Prunus avium]	0.556	Down	0.00296	43.477	1.93	4.2	2	2	2
XP_021811089.1	glycerophosphodiester phosphodiesterase GDPDL3-like [Prunus avium]	2.076	Up	6.44e-05	81.877	64.306	9.4	6	7	6
XP_021811091.1	perakine reductase-like [Prunus avium]	0.776	Down	0.0011	38.365	125.17	33.8	9	12	5
XP_021811093.1	uncharacterized protein LOC110754341 [Prunus avium]	0.673	Down	0.00184	40.329	3.5696	5.2	2	2	2
XP_021811095.1	uncharacterized protein LOC110754344 [Prunus avium]	1.29	Up	0.00674	87.356	4.4265	2.1	2	2	2
XP_021811106.1	probable low-specificity L-threonine aldolase 1 isoform X2 [Prunus avium]	1.401	Up	0.00292	38.523	15.332	18.1	4	6	4
XP_021811135.1	kinesin-like protein KIN-14N isoform X2 [Prunus avium]	0.409	Down	4.13e-06	86.054	3.7057	3	2	2	1
XP_021811137.1	2-methylene-furan-3-one reductase-like [Prunus avium]	0.768	Down	0.000421	23.688	37.17	52.7	11	26	3
XP_021811151.1	7-deoxyloganetin glucosyltransferase-like [Prunus avium]	0.66	Down	5.73e-05	53.975	1.834	1.8	1	1	1
XP_021811167.1	uncharacterized protein LOC110754417 [Prunus avium]	1.345	Up	0.00216	71.654	35.812	12.6	9	10	9
XP_021811205.1	xyloglucan endotransglucosylase/hydrolase protein 9 [Prunus avium]	0.705	Down	0.000517	33.583	22.878	26.7	5	5	5
XP_021811221.1	beta-amylase [Prunus avium]	0.702	Down	0.000136	58.459	161.04	40.1	19	36	19
XP_021811344.1	uncharacterized protein LOC110754576 [Prunus avium]	1.628	Up	0.000638	25.574	40.825	11.9	2	4	2
XP_021811348.1	uncharacterized protein LOC110754579 [Prunus avium]	1.307	Up	0.000801	51.815	50.246	14.4	5	6	5
XP_021811398.1	serine carboxypeptidase-like 34 [Prunus avium]	1.74	Up	6.15e-08	55.401	7.1151	11.9	5	6	5
XP_021811401.1	"porphobilinogen deaminase, chloroplastic [Prunus avium]"	0.787	Down	0.0017	50.551	18.867	20.6	10	13	10
XP_021811413.1	thioredoxin-like protein YLS8 isoform X2 [Prunus avium]	1.211	Up	0.0066	16.547	10.926	14.8	2	3	2
XP_021811415.1	DNA damage-repair/toleration protein DRT100 [Prunus avium]	1.274	Up	0.00518	66.801	29.798	10.4	5	5	5
XP_021811433.1	"photosystem II stability/assembly factor HCF136, chloroplastic isoform X2 [Prunus avium]"	1.422	Up	0.000181	44.945	323.31	46.8	16	28	16
XP_021811475.1	spermidine coumaroyl-CoA acyltransferase [Prunus avium]	0.743	Down	0.000743	47.401	5.986	8.7	3	3	3
XP_021811476.1	probable protein phosphatase 2C 27 [Prunus avium]	1.335	Up	0.00374	41.852	8.3259	9.8	3	3	3
XP_021811487.1	Niemann-Pick C1 protein-like [Prunus avium]	1.373	Up	4.77e-06	138.05	216.6	16.3	18	21	18
XP_021811540.1	dirigent protein 19-like [Prunus avium]	1.554	Up	0.0133	19.963	9.9251	16.7	2	2	2
XP_021811554.1	probable serine/threonine-protein kinase PIX13 isoform X1 [Prunus avium]	1.201	Up	0.00528	46.481	7.6675	9.6	4	5	4
XP_021811561.1	"phosphoserine aminotransferase 2, chloroplastic-like [Prunus avium]"	0.705	Down	5.6e-05	41.425	136.79	26.9	9	24	5
XP_021811582.1	selenium-binding protein 2-like [Prunus avium]	1.211	Up	0.000864	53.849	323.31	33.2	14	32	14
XP_021811624.1	cysteine-rich repeat secretory protein 38-like [Prunus avium]	1.704	Up	0.000316	34.366	38.958	20.6	7	16	2
XP_021811632.1	cysteine-rich receptor-like protein kinase 29 [Prunus avium]	2.182	Up	1.68e-05	53.7	24.254	22.8	9	15	4
XP_021811633.1	cysteine-rich repeat secretory protein 38-like [Prunus avium]	1.28	Up	0.000441	29.151	162.33	40.9	11	25	8
XP_021811665.1	uncharacterized protein LOC110754852 [Prunus avium]	1.381	Up	0.00066	40.572	228.95	29.1	9	14	7
XP_021811670.1	"magnesium-chelatase subunit ChlI, chloroplastic [Prunus avium]"	0.698	Down	0.000897	45.983	302.03	41.5	14	22	14
XP_021811684.1	chlorophyll a-b binding protein of LHCII type 1-like [Prunus avium]	0.804	Down	0.0443	28.302	2.7826	12.4	4	30	1
XP_021811692.1	callose synthase 7 isoform X2 [Prunus avium]	1.447	Up	1.62e-06	223.5	195.36	7.8	13	17	11
XP_021811769.1	probable methyltransferase PMT14 [Prunus avium]	0.515	Down	3.69e-06	69.368	22.808	12.1	7	7	5
XP_021811807.1	protein WVD2-like 4 [Prunus avium]	0.55	Down	0.000519	52.184	10.442	6.2	3	3	3
XP_021811847.1	SART-1 family protein DOT2 [Prunus avium]	1.51	Up	0.00286	111.82	3.0141	1.2	1	1	1
XP_021811852.1	probable RNA helicase SDE3 [Prunus avium]	0.762	Down	0.0141	102.3	6.6724	2.2	2	2	2
XP_021811881.1	GDSL esterase/lipase At1g28590-like [Prunus avium]	1.415	Up	0.000183	42.248	5.8158	5.7	2	3	2
XP_021811888.1	"photosystem II D1 precursor processing protein PSB27-H2, chloroplastic [Prunus avium]"	0.82	Down	0.00778	23.009	15.853	13.5	2	2	2
XP_021811900.1	primary amine oxidase 1 [Prunus avium]	1.296	Up	0.00984	72.416	12.183	2.3	1	1	1
XP_021811934.1	AT-hook motif nuclear-localized protein 10 [Prunus avium]	1.338	Up	0.00564	34.281	18.438	11.4	3	3	3
XP_021811935.1	elongation factor 1-beta 2 [Prunus avium]	0.756	Down	0.000699	23.712	323.31	62.7	11	28	8
XP_021811947.1	"psbP domain-containing protein 3, chloroplastic isoform X1 [Prunus avium]"	1.447	Up	6.45e-05	26.939	88.977	30	5	10	5
XP_021811959.1	protein C2-DOMAIN ABA-RELATED 4-like [Prunus avium]	1.41	Up	0.0021	18.814	2.2855	5.4	1	2	1
XP_021811963.1	uncharacterized protein LOC110755105 [Prunus avium]	0.827	Down	0.0202	25.092	112.39	17.7	3	6	3
XP_021811966.1	uncharacterized protein LOC110755109 [Prunus avium]	1.262	Up	0.0079	40.57	88.648	16.8	5	5	5
XP_021811991.1	uncharacterized protein LOC110755128 [Prunus avium]	0.72	Down	0.00072	65.88	9.0174	8.2	4	4	4
XP_021812018.1	uncharacterized protein LOC110755154 [Prunus avium]	2.476	Up	0.000283	7.9035	2.6679	16.2	1	2	1
XP_021812022.1	"glutathione S-transferase DHAR3, chloroplastic [Prunus avium]"	1.232	Up	0.000683	29.531	76.654	40.2	10	18	9
XP_021812038.1	protein trichome birefringence-like 37 [Prunus avium]	1.408	Up	0.00104	41.145	3.9664	5.5	2	2	2
XP_021812065.1	codeine O-demethylase-like isoform X2 [Prunus avium]	0.39	Down	0.00114	41.346	62.297	24	9	9	5
XP_021812074.1	uncharacterized protein LOC110755207 [Prunus avium]	1.281	Up	0.00394	42.998	2.4381	4.3	2	2	2
XP_021812128.1	"carbonic anhydrase, chloroplastic-like isoform X2 [Prunus avium]"	1.448	Up	0.000118	29.504	323.31	74.4	18	38	18
XP_021812148.1	serine carboxypeptidase-like 51 [Prunus avium]	1.39	Up	0.00574	54.29	4.9791	5.5	3	4	3
XP_021812155.1	vacuolar protein sorting-associated protein 41 homolog [Prunus avium]	1.381	Up	0.0102	108.18	2.914	0.8	1	1	1
XP_021812167.1	"50S ribosomal protein L34, chloroplastic [Prunus avium]"	0.611	Down	1.75e-05	16.481	1.588	4.5	1	1	1
XP_021812172.1	DNA ligase 1 [Prunus avium]	0.832	Down	0.00668	87.076	7.4517	5.1	4	4	4
XP_021812184.1	uncharacterized protein At1g08160-like [Prunus avium]	1.314	Up	0.00144	22.735	28.642	12.6	3	4	3
XP_021812196.1	"pheophorbide a oxygenase, chloroplastic [Prunus avium]"	1.739	Up	0.000161	61.899	45.31	17	8	11	8
XP_021812197.1	probable histone H2B.1 [Prunus avium]	1.698	Up	3.56e-05	16.024	47.565	34	5	12	5
XP_021812208.1	uncharacterized protein LOC110755338 [Prunus avium]	1.401	Up	0.000177	30.799	51.248	22	5	9	5
XP_021812213.1	ABC transporter F family member 4 [Prunus avium]	1.203	Up	0.0021	80.021	30.351	17	10	11	10
XP_021812223.1	pectin acetylesterase 8-like [Prunus avium]	1.552	Up	0.00352	43.902	19.259	8.8	3	5	3
XP_021812242.1	uncharacterized protein LOC110755369 isoform X2 [Prunus avium]	1.366	Up	0.00192	48.825	30.74	16	5	8	5
XP_021812245.1	hsp70 nucleotide exchange factor FES1 isoform X2 [Prunus avium]	0.809	Down	0.0031	44.082	2.9789	2.8	1	1	1
XP_021812274.1	beta-galactosidase 10 isoform X2 [Prunus avium]	1.503	Up	4.87e-07	94.534	146.3	16.2	10	15	9
XP_021812299.1	1-aminocyclopropane-1-carboxylate oxidase homolog 1-like [Prunus avium]	0.486	Down	2.35e-05	39.377	32.009	10.4	3	4	3
XP_021812308.1	serine carboxypeptidase-like [Prunus avium]	1.81	Up	1.8e-05	56.007	91.246	35.8	12	20	12
XP_021812311.1	heavy metal-associated isoprenylated plant protein 3-like [Prunus avium]	0.829	Down	0.00196	42.363	3.8152	2.6	1	1	1
XP_021812349.1	4-coumarate--CoA ligase-like 7 [Prunus avium]	1.599	Up	9.95e-05	59.13	53.397	14.2	7	10	6
XP_021812379.1	U3 snoRNP-associated protein-like EMB2271 [Prunus avium]	0.788	Down	0.000238	57.898	9.2056	7.6	4	5	4
XP_021812391.1	187-kDa microtubule-associated protein AIR9 [Prunus avium]	0.627	Down	0.000424	188.44	79.279	11.6	18	19	18
XP_021812421.1	cationic amino acid transporter 1 [Prunus avium]	1.364	Up	0.00838	67.131	3.0946	3.4	2	2	2
XP_021812438.1	4-alpha-glucanotransferase DPE2 [Prunus avium]	0.822	Down	0.00086	111.88	42.037	14.7	12	14	12
XP_021812452.1	uncharacterized protein LOC110755531 [Prunus avium]	1.418	Up	0.00378	29.25	7.6798	11.5	3	4	3
XP_021812457.1	"granule-bound starch synthase 2, chloroplastic/amyloplastic [Prunus avium]"	0.82	Down	0.000558	85.779	75.534	12	6	10	6
XP_021812464.1	CSC1-like protein HYP1 isoform X3 [Prunus avium]	0.695	Down	6.12e-05	66.843	39.427	4.2	2	2	1
XP_021812465.1	CSC1-like protein HYP1 isoform X4 [Prunus avium]	1.228	Up	0.00364	64.442	12.706	4.4	2	2	1
XP_021812467.1	"ATP-dependent zinc metalloprotease FTSH 6, chloroplastic-like [Prunus avium]"	1.598	Up	0.00424	127.6	2.7841	5.2	5	13	1
XP_021812474.1	"cystathionine gamma-synthase 1, chloroplastic [Prunus avium]"	0.65	Down	0.000516	56.031	67.877	8.8	4	8	4
XP_021812489.1	uncharacterized protein At5g39570-like [Prunus avium]	0.649	Down	0.000102	50.149	254.27	44.6	15	41	15
XP_021812548.1	"myosin heavy chain, skeletal muscle [Prunus avium]"	2.186	Up	2.6e-06	133.46	323.31	35.5	38	45	31
XP_021812558.1	"uncharacterized protein LOC110755632, partial [Prunus avium]"	1.727	Up	7.72e-05	197.21	323.31	24.8	33	39	33
XP_021812560.1	mucin-12 isoform X4 [Prunus avium]	0.691	Down	0.000963	91.982	82.854	11.7	8	9	8
XP_021812571.1	LOW QUALITY PROTEIN: uncharacterized protein LOC110755640 [Prunus avium]	0.667	Down	2.27e-05	65.844	8.8085	7.2	4	4	4
XP_021812590.1	uncharacterized protein LOC110755662 [Prunus avium]	0.823	Down	0.0095	26.396	9.0398	15.2	3	4	3
XP_021812591.1	membrane-associated progesterone-binding protein 4 [Prunus avium]	0.808	Down	0.0122	26.571	2.8567	11.2	2	2	2
XP_021812634.1	coatomer subunit delta [Prunus avium]	0.803	Down	0.00036	58.394	318.04	34.3	15	32	15
XP_021812641.1	ABC transporter B family member 11-like [Prunus avium]	1.474	Up	0.0043	140.06	78.14	3.3	3	5	2
XP_021812645.1	"probable acyl-activating enzyme 5, peroxisomal [Prunus avium]"	1.798	Up	1.61e-05	60.849	232.65	20.1	11	12	11
XP_021812648.1	"beta-fructofuranosidase, insoluble isoenzyme CWINV1-like isoform X2 [Prunus avium]"	1.235	Up	0.00962	62.005	4.9219	8.7	6	8	2
XP_021812672.1	DUF724 domain-containing protein 7 isoform X7 [Prunus avium]	1.311	Up	0.000335	83.992	10.187	7.2	5	5	5
XP_021812680.1	long chain acyl-CoA synthetase 1 [Prunus avium]	0.441	Down	8.46e-05	74.844	6.5202	7.1	5	5	5
XP_021812683.1	"probable acyl-activating enzyme 6, partial [Prunus avium]"	1.34	Up	0.000376	55.966	15.272	3.9	1	2	1
XP_021812708.1	germin-like protein subfamily 2 member 4 [Prunus avium]	0.739	Down	0.00132	23.181	3.4189	8.6	2	2	1
XP_021812728.1	gibberellin 2-beta-dioxygenase 2-like [Prunus avium]	1.207	Up	0.0135	39.032	-2	2.3	1	1	1
XP_021812743.1	ubiquitin-40S ribosomal protein S27a [Prunus avium]	0.734	Down	0.00128	17.701	257.86	48.7	8	48	3
XP_021812750.1	S-adenosylmethionine synthase 1 [Prunus avium]	0.421	Down	2.45e-05	43.058	323.31	46.1	13	24	7
XP_021812779.1	"protein DGS1, mitochondrial [Prunus avium]"	0.755	Down	0.000359	68.358	4.6201	6.6	3	4	3
XP_021812784.1	60S ribosomal protein L27a-3 [Prunus avium]	0.721	Down	0.000385	16.34	98.025	44.5	6	12	3
XP_021812787.1	non-functional NADPH-dependent codeinone reductase 2-like [Prunus avium]	0.81	Down	0.00106	36.62	243.25	32.7	9	15	2
XP_021812792.1	"ABC transporter B family member 26, chloroplastic [Prunus avium]"	1.247	Up	3.79e-05	79.38	8.88	6.9	5	6	5
XP_021812797.1	uncharacterized protein LOC110755818 [Prunus avium]	1.335	Up	0.000502	86.65	85.278	14.2	11	13	11
XP_021812834.1	"kinesin-like protein KIN-7K, chloroplastic isoform X2 [Prunus avium]"	0.569	Down	0.000155	111.87	9.0106	5.3	5	6	5
XP_021812843.1	serine/arginine-rich splicing factor SC35-like isoform X3 [Prunus avium]	1.839	Up	0.000101	31.102	3.341	7.6	2	2	2
XP_021812845.1	60S ribosomal protein L21-1 [Prunus avium]	0.812	Down	0.00224	18.752	15.204	28	5	11	5
XP_021812846.1	gamma-tubulin complex component 3 [Prunus avium]	0.808	Down	0.00234	96.696	11.287	9.1	6	7	6
XP_021812886.1	tubulin alpha chain-like [Prunus avium]	0.591	Down	0.00196	49.664	15.386	45	17	35	1
XP_021812888.1	CBL-interacting protein kinase 32 [Prunus avium]	0.736	Down	0.000177	50.079	19.251	13.2	5	5	5
XP_021812892.1	beta-glucosidase 11-like [Prunus avium]	1.469	Up	0.00478	56.878	13.281	8.6	4	6	4
XP_021812900.1	22.0 kDa class IV heat shock protein [Prunus avium]	0.699	Down	0.00812	22.745	86.92	23.5	3	3	3
XP_021812933.1	RNA-binding protein 38-like isoform X2 [Prunus avium]	0.6	Down	0.000321	29.713	11.576	4.2	1	2	1
XP_021813010.1	uncharacterized protein LOC110755972 [Prunus avium]	1.217	Up	0.0249	40.598	3.104	7.2	3	3	3
XP_021813025.1	ras-related protein RABB1b [Prunus avium]	1.386	Up	0.000501	23.144	87.274	51.9	8	13	3
XP_021813029.1	uncharacterized protein LOC110755988 [Prunus avium]	1.773	Up	0.00994	40.291	1.5901	3	1	1	1
XP_021813087.1	glucuronoxylan 4-O-methyltransferase 3-like [Prunus avium]	0.536	Down	0.000864	34.259	37.083	5.6	1	1	1
XP_021813097.1	tubulin-folding cofactor A [Prunus avium]	0.698	Down	0.00784	12.964	41.987	46.5	6	7	6
XP_021813109.1	uncharacterized protein LOC110756041 [Prunus avium]	0.696	Down	2.33e-05	32.48	34.096	16.1	4	5	4
XP_021813130.1	protein TRI1-like [Prunus avium]	0.644	Down	0.000338	15.833	11.228	26.8	4	4	4
XP_021813144.1	3-hydroxyisobutyryl-CoA hydrolase 1 [Prunus avium]	1.222	Up	4.48e-05	42.78	28.178	26.9	9	12	9
XP_021813154.1	uncharacterized protein LOC110756075 [Prunus avium]	1.214	Up	8.11e-05	46.993	155.91	20.9	9	11	8
XP_021813181.1	"acetolactate synthase small subunit 1, chloroplastic-like [Prunus avium]"	0.817	Down	0.00374	53.03	20.612	15	7	8	7
XP_021813223.1	probable galactinol--sucrose galactosyltransferase 5 [Prunus avium]	0.663	Down	6.35e-05	84.825	66.495	14.4	10	11	10
XP_021813239.1	"magnesium-chelatase subunit ChlH, chloroplastic [Prunus avium]"	0.771	Down	0.0018	153.38	26.253	5.8	7	8	7
XP_021813299.1	UPF0047 protein C4A8.02c [Prunus avium]	0.796	Down	0.00156	20.168	24.3	7.6	1	2	1
XP_021813332.1	COBW domain-containing protein 1-like [Prunus avium]	0.812	Down	0.0418	50.192	52.53	13.7	5	8	4
XP_021813338.1	"dihydrolipoyllysine-residue acetyltransferase component 5 of pyruvate dehydrogenase complex, chloroplastic [Prunus avium]"	0.729	Down	0.0011	49.176	12.325	20	8	15	5
XP_021813375.1	uncharacterized protein LOC110756275 [Prunus avium]	1.223	Up	0.00104	484.03	323.31	9.9	37	44	37
XP_021813383.1	poly(U)-specific endoribonuclease-B-like [Prunus avium]	0.724	Down	1.78e-05	50.348	307.7	42.1	16	28	16
XP_021813416.1	LOW QUALITY PROTEIN: non-specific phospholipase C2-like [Prunus avium]	1.348	Up	0.000176	57.576	6.6972	4.3	2	2	2
XP_021813450.1	plastid division protein PDV2 isoform X2 [Prunus avium]	0.778	Down	0.00114	32.393	5.6844	19.7	5	5	5
XP_021813455.1	non-symbiotic hemoglobin [Prunus avium]	0.67	Down	0.00664	17.632	59.469	52.9	8	13	8
XP_021813462.1	"3-isopropylmalate dehydratase large subunit, chloroplastic [Prunus avium]"	0.685	Down	0.000178	55.2	151.81	29.1	11	20	11
XP_021813487.1	MACPF domain-containing protein At4g24290-like [Prunus avium]	1.292	Up	0.001	68.121	38.265	14.7	7	8	7
XP_021813518.1	expansin-like B1 [Prunus avium]	2.52	Up	8.32e-05	27.954	36.327	21.4	4	5	4
XP_021813530.1	RGG repeats nuclear RNA binding protein A isoform X2 [Prunus avium]	0.691	Down	0.00232	38.629	20.133	28.1	9	11	7
XP_021813571.1	T-complex protein 1 subunit alpha [Prunus avium]	0.76	Down	2.22e-05	60.014	127.63	36	20	33	20
XP_021813587.1	"50S ribosomal protein L19, chloroplastic [Prunus avium]"	0.829	Down	0.0192	25.635	8.6771	14.2	3	6	3
XP_021813600.1	palmitoyl-protein thioesterase 1-like [Prunus avium]	1.855	Up	1.89e-05	39.906	27.6	18.6	6	7	6
XP_021813609.1	COP9 signalosome complex subunit 7-like isoform X2 [Prunus avium]	0.824	Down	0.0298	29.815	2.9501	6.1	1	1	1
XP_021813617.1	glutamate dehydrogenase 2-like [Prunus avium]	1.232	Up	0.0118	44.845	20.779	24.6	8	12	5
XP_021813631.1	probable protein phosphatase 2C 44 [Prunus avium]	1.202	Up	0.0132	32.772	33.023	34.4	9	12	9
XP_021813635.1	60S ribosomal protein L27a-3-like [Prunus avium]	0.803	Down	0.0145	16.398	55.39	38.1	5	8	3
XP_021813636.1	"glucan endo-1,3-beta-glucosidase 6 [Prunus avium]"	1.506	Up	0.000563	52.499	82.264	17.7	7	7	7
XP_021813666.1	GDSL esterase/lipase At5g14450-like isoform X2 [Prunus avium]	1.263	Up	0.000857	42.268	98.245	28.3	10	19	10
XP_021813693.1	"39S ribosomal protein L46, mitochondrial [Prunus avium]"	0.716	Down	0.000676	26.923	3.5198	18	4	4	4
XP_021813695.1	pumilio homolog 1-like [Prunus avium]	0.812	Down	0.0089	114.59	1.731	2.5	3	4	1
XP_021813722.1	uncharacterized protein LOC110756591 [Prunus avium]	0.569	Down	4.02e-05	25.119	50.777	41.8	9	16	6
XP_021813737.1	UDP-glycosyltransferase 76F1-like [Prunus avium]	1.435	Up	0.00326	50.265	23.053	18.2	7	9	5
XP_021813738.1	17.8 kDa class I heat shock protein-like [Prunus avium]	0.606	Down	1.85e-05	18.473	21.793	25.5	4	5	2
XP_021813743.1	UDP-glucuronic acid decarboxylase 5-like [Prunus avium]	0.588	Down	0.0023	38.567	181.87	35	12	26	7
XP_021813763.1	mannose-1-phosphate guanylyltransferase 1 [Prunus avium]	0.831	Down	4.22e-05	39.538	47.559	33	9	15	9
XP_021813777.1	SAC3 family protein A isoform X2 [Prunus avium]	1.348	Up	0.00122	118.23	3.5476	1.8	2	3	2
XP_021813788.1	probable sulfate transporter 4.2 [Prunus avium]	1.471	Up	0.00436	75.796	6.0529	5	3	3	3
XP_021813790.1	"ribulose bisphosphate carboxylase/oxygenase activase, chloroplastic isoform X2 [Prunus avium]"	0.803	Down	0.0122	51.916	2.0633	45.1	18	40	1
XP_021813812.1	glutathione S-transferase DHAR2-like [Prunus avium]	0.582	Down	0.000236	23.728	175.89	67	16	26	15
XP_021813825.1	beta-hexosaminidase 1-like [Prunus avium]	1.726	Up	0.00042	61.186	28.582	28.4	13	22	2
XP_021813833.1	actin-depolymerizing factor 2 [Prunus avium]	1.458	Up	0.000319	15.993	67.66	36.7	3	6	3
XP_021813838.1	peptidyl-prolyl cis-trans isomerase FKBP20-1 [Prunus avium]	0.71	Down	0.00828	20.189	9.7582	10.2	3	3	3
XP_021813857.1	putative protein TPRXL [Prunus avium]	0.541	Down	0.0014	16.484	1.5852	5.7	1	1	1
XP_021813871.1	uncharacterized protein LOC110756719 [Prunus avium]	0.689	Down	0.000219	25.98	3.418	17.8	5	7	2
XP_021813909.1	putative glucose-6-phosphate 1-epimerase [Prunus avium]	1.204	Up	0.013	34.611	67.101	32	7	8	7
XP_021813926.1	"photosynthetic NDH subunit of lumenal location 5, chloroplastic [Prunus avium]"	1.22	Up	0.00234	27.892	181.93	43.5	12	22	10
XP_021813930.1	sphingosine-1-phosphate lyase [Prunus avium]	1.296	Up	0.000124	58.819	203.36	18.3	9	12	9
XP_021813945.1	uncharacterized protein LOC110756794 [Prunus avium]	0.574	Down	0.00518	30.849	1.6112	5.4	1	1	1
XP_021813947.1	uncharacterized protein LOC110756798 [Prunus avium]	1.528	Up	0.00132	96.404	312.79	24.5	19	34	19
XP_021813948.1	DNA damage-repair/toleration protein DRT100-like [Prunus avium]	1.298	Up	0.00394	39.87	3.0758	16	5	8	1
XP_021813958.1	uncharacterized protein LOC110756806 [Prunus avium]	0.752	Down	0.00762	53.745	2.0293	2.3	1	1	1
XP_021813961.1	protein KINESIN LIGHT CHAIN-RELATED 2 [Prunus avium]	0.719	Down	3.69e-05	82.281	3.8971	3.2	2	2	2
XP_021813969.1	serine carboxypeptidase II-2 [Prunus avium]	1.595	Up	0.000556	52.701	45.8	8.7	4	4	3
XP_021813970.1	uncharacterized protein LOC110756815 [Prunus avium]	0.813	Down	0.00292	36.328	115.48	35.4	11	21	11
XP_021813985.1	methylenetetrahydrofolate reductase 2 [Prunus avium]	0.627	Down	2.29e-05	67.117	323.31	43.5	26	42	26
XP_021813991.1	glycerate dehydrogenase-like [Prunus avium]	1.214	Up	0.00816	41.767	213.76	39.9	13	21	5
XP_021814021.1	sm-like protein LSM36B [Prunus avium]	1.229	Up	0.0237	9.8491	2.4679	28.6	3	3	3
XP_021814036.1	UDP-glycosyltransferase 74F2-like [Prunus avium]	2.078	Up	0.000204	52.825	2.0769	24.9	11	29	1
XP_021814041.1	NADP-dependent glyceraldehyde-3-phosphate dehydrogenase [Prunus avium]	0.78	Down	8.19e-05	53.194	234.08	51.2	19	37	19
XP_021814043.1	40S ribosomal protein S12-like [Prunus avium]	0.805	Down	0.00516	15.403	199.44	61.6	8	22	7
XP_021814077.1	uncharacterized protein LOC110756900 [Prunus avium]	0.723	Down	0.000244	19.214	5.7246	12.8	2	3	2
XP_021814078.1	heat shock 70 kDa protein [Prunus avium]	0.816	Down	0.00258	71.688	24.98	28.1	18	35	3
XP_021814088.1	2-alkenal reductase (NADP(+)-dependent)-like [Prunus avium]	1.472	Up	0.000237	38.82	249.53	38.2	11	20	10
XP_021814121.1	"outer envelope pore protein 37, chloroplastic [Prunus avium]"	0.718	Down	0.000296	38.424	15.12	12.2	4	5	4
XP_021814167.1	auxin-induced in root cultures protein 12-like [Prunus avium]	1.896	Up	2.27e-05	25.528	11.211	16.9	4	7	4
XP_021814171.1	"asparagine--tRNA ligase, cytoplasmic 2 [Prunus avium]"	1.556	Up	1.63e-05	69.732	245.06	32.2	22	35	21
XP_021814202.1	galacturonosyltransferase 8 [Prunus avium]	0.739	Down	0.000663	64.552	9.4371	6.8	4	4	3
XP_021814203.1	cytochrome b561 and DOMON domain-containing protein At3g25290-like [Prunus avium]	0.552	Down	2.36e-05	42.834	9.9475	2.8	1	2	1
XP_021814246.1	"probable glucan endo-1,3-beta-glucosidase A6 [Prunus avium]"	1.355	Up	0.00258	50.885	80.568	8.9	3	6	3
XP_021814263.1	B-cell receptor-associated protein 31 [Prunus avium]	0.734	Down	0.000382	24.615	16.041	17	3	3	3
XP_021814273.1	uncharacterized protein LOC110757059 [Prunus avium]	0.83	Down	0.0118	30.844	31.369	33.5	8	9	8
XP_021814303.1	"protein plastid transcriptionally active 16, chloroplastic [Prunus avium]"	1.318	Up	0.000861	55.56	288.5	31.8	15	20	15
XP_021814308.1	protein BONZAI 1-like isoform X2 [Prunus avium]	1.308	Up	0.0278	57.09	38.671	12.9	5	7	5
XP_021814316.1	pumilio homolog 1 [Prunus avium]	0.826	Down	0.0354	114.48	29.786	9.6	8	9	6
XP_021814349.1	"formyltetrahydrofolate deformylase 1, mitochondrial-like isoform X2 [Prunus avium]"	1.238	Up	0.000302	34.69	3.2057	5.5	2	3	2
XP_021814369.1	protein transport protein SEC16B homolog [Prunus avium]	0.825	Down	0.017	153.09	63.191	5.8	7	7	5
XP_021814401.1	uncharacterized protein LOC110757152 [Prunus avium]	1.395	Up	0.0143	39.313	1.7094	3.7	1	1	1
XP_021814416.1	uncharacterized protein LOC110757162 isoform X2 [Prunus avium]	0.803	Down	0.00182	246.74	30.167	4.3	8	8	8
XP_021814417.1	alpha-xylosidase 1 [Prunus avium]	1.506	Up	0.000183	102.42	227.04	22.3	22	41	22
XP_021814418.1	uncharacterized protein LOC110757164 [Prunus avium]	1.28	Up	0.00472	30.578	63.132	6.4	1	1	1
XP_021814427.1	aluminum-activated malate transporter 4 [Prunus avium]	1.316	Up	0.000655	64.417	2.4429	2.8	2	2	2
XP_021814459.1	uncharacterized protein LOC110757195 [Prunus avium]	0.698	Down	2.66e-06	190.43	38.719	3.5	5	7	5
XP_021814461.1	pathogenesis-related protein 1-like [Prunus avium]	1.316	Up	0.000498	17.314	81.222	38.5	4	9	3
XP_021814470.1	uncharacterized protein LOC110757205 [Prunus avium]	0.628	Down	0.000242	259.47	73.953	5.6	11	13	9
XP_021814479.1	uncharacterized protein LOC110757219 [Prunus avium]	1.305	Up	0.0016	40.085	323.31	40.4	14	23	14
XP_021814489.1	uncharacterized protein At3g49720-like [Prunus avium]	0.701	Down	0.000344	28.402	35.857	28.4	6	6	6
XP_021814495.1	"malate dehydrogenase, glyoxysomal [Prunus avium]"	1.238	Up	0.000461	37.513	69.018	24.7	7	11	3
XP_021814498.1	L-galactose dehydrogenase [Prunus avium]	0.819	Down	0.00028	34.947	173.37	29	7	10	7
XP_021814499.1	probable alkaline/neutral invertase B [Prunus avium]	0.702	Down	6.61e-08	65.43	75.205	27.3	15	19	11
XP_021814501.1	pathogenesis-related leaf protein 4-like [Prunus avium]	1.213	Up	0.0291	16.998	247.92	36.6	4	13	3
XP_021814506.1	probable xyloglucan endotransglucosylase/hydrolase protein 10 [Prunus avium]	1.46	Up	0.00326	15.675	5.2592	7.6	1	2	1
XP_021814514.1	putative branched-chain-amino-acid aminotransferase 7 isoform X1 [Prunus avium]	0.719	Down	0.000816	39.566	17.591	12.8	4	5	3
XP_021814534.1	proline iminopeptidase isoform X2 [Prunus avium]	1.213	Up	0.000403	38.818	233.66	31.7	10	17	10
XP_021814550.1	"mitochondrial phosphate carrier protein 2, mitochondrial isoform X2 [Prunus avium]"	1.437	Up	0.01	28.722	7.4192	20.9	6	10	3
XP_021814562.1	protein QUIRKY-like [Prunus avium]	0.69	Down	0.0018	119.2	20.666	4.1	4	5	2
XP_021814583.1	sulfoquinovosyl transferase SQD2 [Prunus avium]	1.57	Up	0.00112	58.336	15.535	14.8	6	6	6
XP_021814602.1	"acetyl-coenzyme A carboxylase carboxyl transferase subunit alpha, chloroplastic [Prunus avium]"	0.745	Down	0.000483	85.224	186.35	27.7	17	21	16
XP_021814624.1	"histidine--tRNA ligase, chloroplastic/mitochondrial [Prunus avium]"	1.234	Up	0.00532	54.632	40.213	16.3	7	7	7
XP_021814650.1	polygalacturonase inhibitor 1-like [Prunus avium]	1.555	Up	0.000378	51.942	136.38	20.5	7	9	7
XP_021814691.1	splicing factor 3B subunit 4 [Prunus avium]	1.216	Up	0.0422	21.822	2.2662	5.6	1	1	1
XP_021814754.1	structural maintenance of chromosomes protein 1 [Prunus avium]	1.204	Up	0.0129	140.81	12.745	4.6	5	5	5
XP_021814803.1	bet1-like SNARE 1-1 [Prunus avium]	0.679	Down	0.000143	13.99	8.0045	18	2	4	2
XP_021814813.1	transcription factor bHLH3 [Prunus avium]	0.767	Down	0.0458	55.479	1.88	1.4	1	1	1
XP_021814821.1	inorganic phosphate transporter 1-4 [Prunus avium]	1.423	Up	0.000217	59.462	6.6783	5.6	3	3	2
XP_021814841.1	cytochrome P450 94A1-like [Prunus avium]	1.557	Up	0.000519	58.532	32.564	13.1	6	8	1
XP_021814846.1	"magnesium protoporphyrin IX methyltransferase, chloroplastic [Prunus avium]"	0.8	Down	0.0312	34.933	85.847	27.2	7	7	7
XP_021814876.1	probable methyltransferase PMT3 [Prunus avium]	0.787	Down	0.000241	69.491	131.01	23.2	13	16	11
XP_021814894.1	putative methyltransferase DDB_G0268948 [Prunus avium]	1.715	Up	5.68e-05	28.969	12.973	13.7	4	6	4
XP_021814907.1	probable LRR receptor-like serine/threonine-protein kinase At1g53430 [Prunus avium]	1.367	Up	7.58e-05	111.74	4.9485	4.6	5	6	3
XP_021814910.1	gamma-glutamyl hydrolase 2-like [Prunus avium]	0.809	Down	0.000139	43.101	33.263	19.1	7	12	7
XP_021814914.1	protein transport protein Sec61 subunit alpha-like [Prunus avium]	0.726	Down	8.08e-05	52.277	30.557	12.2	7	14	3
XP_021814968.1	aspartyl protease family protein 2-like [Prunus avium]	1.258	Up	0.000141	51.209	294.66	34	16	22	16
XP_021815008.1	AAA-ATPase At2g46620 [Prunus avium]	1.607	Up	0.0041	54.571	2.3815	4.6	2	2	2
XP_021815042.1	CDPK-related kinase 3 isoform X2 [Prunus avium]	1.242	Up	0.000182	42.958	32.868	12.8	4	4	4
XP_021815072.1	uncharacterized protein LOC110757684 [Prunus avium]	1.337	Up	0.000142	29.816	2.7072	3	1	1	1
XP_021815099.1	protein CROWDED NUCLEI 2-like [Prunus avium]	1.331	Up	1.79e-05	137.67	17.418	8.4	10	11	10
XP_021815109.1	"GDP-mannose 4,6 dehydratase 1 [Prunus avium]"	0.699	Down	0.000541	41.635	51.079	27.2	11	19	11
XP_021815116.1	protein decapping 5 [Prunus avium]	0.827	Down	0.0181	46.779	28.442	4	1	1	1
XP_021815121.1	phosphoenolpyruvate carboxylase 4 isoform X1 [Prunus avium]	0.734	Down	0.000261	117.68	31.85	8.9	9	9	8
XP_021815143.1	LAG1 longevity assurance homolog 3 [Prunus avium]	1.312	Up	0.0392	36.642	4.6917	4.9	1	1	1
XP_021815162.1	uncharacterized protein LOC110757758 [Prunus avium]	1.617	Up	2.23e-05	47.052	42.785	9	3	4	3
XP_021815189.1	trihelix transcription factor GTL1 isoform X2 [Prunus avium]	1.277	Up	0.00046	74.227	10.203	7.1	6	6	5
XP_021815193.1	respiratory burst oxidase homolog protein C [Prunus avium]	0.831	Down	0.00288	105.4	6.6313	5.2	4	4	4
XP_021815205.1	serine/threonine-protein kinase ATM [Prunus avium]	1.244	Up	0.00732	105.66	3.4337	3.5	3	3	3
XP_021815208.1	"chaperone protein ClpD, chloroplastic [Prunus avium]"	1.539	Up	0.000245	108.03	20.397	7.1	6	8	5
XP_021815221.1	inositol polyphosphate multikinase beta [Prunus avium]	0.77	Down	0.00894	31.1	60.51	20.6	5	8	5
XP_021815243.1	ribosome-inactivating protein bryodin II-like [Prunus avium]	1.624	Up	0.00132	37.341	59.762	34.1	11	17	10
XP_021815246.1	thiosulfate sulfurtransferase 18 isoform X2 [Prunus avium]	0.584	Down	0.00288	16.014	3.5822	11.6	3	3	3
XP_021815250.1	protein TSS isoform X2 [Prunus avium]	1.602	Up	4.31e-05	204.07	27.813	4.2	8	8	6
XP_021815252.1	"rhodanese-like domain-containing protein 4, chloroplastic [Prunus avium]"	0.813	Down	5.81e-05	45.912	128.55	20.2	10	14	10
XP_021815265.1	DEAD-box ATP-dependent RNA helicase 31-like [Prunus avium]	0.817	Down	2.19e-05	94.469	11.55	4.4	3	4	3
XP_021815276.1	cytochrome b561 and DOMON domain-containing protein At3g61750 [Prunus avium]	0.374	Down	2.45e-05	44.681	1.8316	1.7	1	1	1
XP_021815284.1	thioredoxin H-type [Prunus avium]	0.328	Down	0.0048	13.17	40.013	41.7	4	6	3
XP_021815314.1	dehydrin HIRD11 [Prunus avium]	0.774	Down	0.00416	9.6764	16.526	20	2	2	2
XP_021815327.1	protein XAP5 CIRCADIAN TIMEKEEPER [Prunus avium]	1.323	Up	0.00344	39.27	30.477	14.3	4	5	4
XP_021815328.1	"probable zinc metalloprotease EGY1, chloroplastic [Prunus avium]"	1.627	Up	0.00838	60.825	5.48	2.9	3	4	3
XP_021815379.1	cysteine-rich repeat secretory protein 38-like [Prunus avium]	1.642	Up	0.00482	26.503	46.894	21.6	4	4	1
XP_021815380.1	cysteine-rich repeat secretory protein 38-like [Prunus avium]	2.539	Up	0.000739	26.618	67.882	21.6	4	4	1
XP_021815393.1	uncharacterized protein LOC110757952 [Prunus avium]	1.542	Up	0.0242	16.746	46.912	16	2	2	2
XP_021815408.1	"external alternative NAD(P)H-ubiquinone oxidoreductase B3, mitochondrial [Prunus avium]"	1.753	Up	2e-06	65.976	43.242	14.8	7	7	6
XP_021815409.1	protein TRANSPORT INHIBITOR RESPONSE 1-like [Prunus avium]	0.679	Down	1.84e-05	63.92	110.05	26.4	12	16	12
XP_021815429.1	universal stress protein PHOS32 [Prunus avium]	0.812	Down	0.000757	25.665	76.898	29.6	6	9	5
XP_021815433.1	uncharacterized protein LOC110757974 [Prunus avium]	0.737	Down	0.000498	39.306	33.131	9.3	3	4	3
XP_021815448.1	G-type lectin S-receptor-like serine/threonine-protein kinase At1g61490 isoform X2 [Prunus avium]	1.845	Up	2.01e-06	92.863	12.408	3.5	3	5	2
XP_021815470.1	sphingosine kinase 1 isoform X1 [Prunus avium]	1.323	Up	0.00704	54.429	33.051	13	5	5	5
XP_021815475.1	oxalate--CoA ligase [Prunus avium]	1.958	Up	0.000105	56.104	38.136	10	5	9	5
XP_021815489.1	probable phospholipid hydroperoxide glutathione peroxidase isoform X3 [Prunus avium]	0.687	Down	0.0375	19.992	1.6386	8.6	1	1	1
XP_021815496.1	probable serine/threonine-protein kinase At5g41260 isoform X1 [Prunus avium]	1.433	Up	0.027	54.632	77.754	16.4	7	9	4
XP_021815501.1	probable phospholipid hydroperoxide glutathione peroxidase [Prunus avium]	0.696	Down	6.16e-05	19.292	155.17	47.6	8	15	6
XP_021815502.1	tubulin beta chain-like [Prunus avium]	0.419	Down	3.56e-05	50.098	117.34	16	6	13	3
XP_021815527.1	DEAD-box ATP-dependent RNA helicase 42 isoform X2 [Prunus avium]	1.222	Up	0.035	112.32	1.7289	1.9	2	2	2
XP_021815529.1	pyrophosphate--fructose 6-phosphate 1-phosphotransferase subunit alpha [Prunus avium]	0.789	Down	5.75e-07	67.508	323.31	40.5	20	39	20
XP_021815551.1	AT-rich interactive domain-containing protein 5 [Prunus avium]	1.306	Up	0.000282	44.178	9.7378	7.3	3	3	3
XP_021815603.1	chloroplastic lipocalin [Prunus avium]	1.56	Up	0.00052	37.79	195.71	30.6	10	13	10
XP_021815628.1	microtubule-associated protein TORTIFOLIA1-like isoform X2 [Prunus avium]	0.616	Down	6.25e-05	102.57	37.369	12.6	10	11	10
XP_021815657.1	receptor-like protein kinase HSL1 [Prunus avium]	0.718	Down	0.0274	45.952	2.0981	2.6	1	1	1
XP_021815661.1	ubiquitin thioesterase OTU1 [Prunus avium]	1.355	Up	0.00324	23.261	21.539	15.5	3	4	3
XP_021815669.1	epidermis-specific secreted glycoprotein EP1-like [Prunus avium]	1.301	Up	0.018	48.851	47.507	19.2	10	14	9
XP_021815702.1	epidermis-specific secreted glycoprotein EP1-like [Prunus avium]	1.263	Up	0.00448	48.455	40.332	10.6	6	9	5
XP_021815718.1	uncharacterized protein DDB_G0275933 [Prunus avium]	0.771	Down	0.000236	10.915	34.48	47.3	4	5	4
XP_021815729.1	T-complex protein 1 subunit zeta 1 [Prunus avium]	0.73	Down	6.08e-05	59.171	274.21	36.6	18	32	18
XP_021815734.1	protein CROWDED NUCLEI 1 [Prunus avium]	1.286	Up	0.00186	137.92	107.06	16	20	24	20
XP_021815794.1	"naringenin,2-oxoglutarate 3-dioxygenase [Prunus avium]"	0.626	Down	1.72e-05	40.28	323.31	58.6	15	25	15
XP_021815804.1	scarecrow-like transcription factor PAT1 isoform X3 [Prunus avium]	1.238	Up	0.0269	46.77	2.869	2.1	1	1	1
XP_021815805.1	berberine bridge enzyme-like 17 [Prunus avium]	3.048	Up	2.45e-05	59.52	25.756	6.4	3	5	1
XP_021815838.1	"2-methoxy-6-polyprenyl-1,4-benzoquinol methylase, mitochondrial [Prunus avium]"	1.443	Up	0.0135	32.432	3.1347	7.3	2	2	2
XP_021815845.1	peroxidase 16-like [Prunus avium]	2.048	Up	0.00324	35.565	114.17	48.5	13	18	10
XP_021815888.1	subtilisin-like protease SBT2.5 [Prunus avium]	0.615	Down	9.63e-05	87.557	63.537	16	9	20	9
XP_021815906.1	ABC transporter I family member 17 [Prunus avium]	0.78	Down	0.00644	29.553	12.31	4.4	1	3	1
XP_021815909.1	probable xyloglucan endotransglucosylase/hydrolase protein 23 isoform X3 [Prunus avium]	1.314	Up	0.000256	34.349	8.1807	4.2	1	2	1
XP_021815939.1	protein IWS1 homolog isoform X2 [Prunus avium]	0.743	Down	0.0397	43.867	1.8104	2.2	1	1	1
XP_021815943.1	endochitinase EP3-like [Prunus avium]	1.205	Up	0.00204	30.295	9.3661	20.8	6	9	6
XP_021816006.1	alpha-mannosidase [Prunus avium]	1.454	Up	0.0121	114.02	3.1324	3.6	4	10	2
XP_021816044.1	uncharacterized protein LOC110758479 [Prunus avium]	1.528	Up	3.02e-07	24.975	58.606	40.5	8	16	6
XP_021816049.1	uncharacterized protein LOC110758485 [Prunus avium]	1.49	Up	0.00304	25.063	2.1054	12.4	3	6	1
XP_021816054.1	putative UDP-glucose glucosyltransferase isoform X2 [Prunus avium]	2.608	Up	0.00606	52.684	83.029	26.9	11	12	11
XP_021816057.1	uncharacterized protein LOC110758494 [Prunus avium]	1.298	Up	0.000962	25.625	56.931	27.2	5	7	5
XP_021816059.1	cinnamyl alcohol dehydrogenase 1-like isoform X1 [Prunus avium]	1.47	Up	0.000505	38.841	233.93	54.1	18	36	13
XP_021816066.1	serine carboxypeptidase-like 13 isoform X2 [Prunus avium]	1.538	Up	0.00626	51.997	8.4704	13.7	6	6	1
XP_021816081.1	uricase-2 isozyme 2 [Prunus avium]	1.267	Up	0.00106	34.791	87.775	32.2	11	14	11
XP_021816103.1	probable serine/threonine-protein kinase At4g35230 [Prunus avium]	1.201	Up	0.00494	56.739	122.54	23.5	8	13	6
XP_021816109.1	cysteine-rich repeat secretory protein 15 [Prunus avium]	1.244	Up	0.0391	31.848	11.317	6.8	2	3	2
XP_021816145.1	4-coumarate--CoA ligase 2-like [Prunus avium]	0.506	Down	0.000965	65.333	7.9386	8.1	4	5	4
XP_021816164.1	syntaxin-22 isoform X3 [Prunus avium]	1.466	Up	0.00292	32.646	2.5654	2.7	1	1	1
XP_021816168.1	"WEB family protein At3g02930, chloroplastic-like [Prunus avium]"	0.709	Down	0.0315	96.526	9.4313	5.4	4	4	4
XP_021816169.1	uncharacterized protein LOC110758581 [Prunus avium]	0.669	Down	0.0019	10.316	3.5471	15.7	1	1	1
XP_021816176.1	D-xylose-proton symporter-like 2 [Prunus avium]	1.741	Up	1.82e-05	53.16	71.073	10.4	4	4	4
XP_021816186.1	probable serine protease EDA2 isoform X2 [Prunus avium]	1.259	Up	0.00148	54.694	117.26	19.5	8	13	8
XP_021816196.1	"fructose-bisphosphate aldolase 1, chloroplastic-like [Prunus avium]"	0.786	Down	0.0051	42.879	4.2069	13.1	6	20	1
XP_021816205.1	uncharacterized protein LOC110758610 isoform X2 [Prunus avium]	0.665	Down	0.00176	18.062	29.003	34.1	5	7	5
XP_021816216.1	inositol-tetrakisphosphate 1-kinase 1-like [Prunus avium]	1.242	Up	0.000136	42.303	27.195	20.2	7	9	7
XP_021816231.1	coatomer subunit alpha-1-like [Prunus avium]	0.782	Down	0.000956	136.93	73.647	23	27	32	16
XP_021816257.1	UDP-glycosyltransferase 71K1-like [Prunus avium]	0.748	Down	0.00118	55.585	20.921	11.6	5	5	4
XP_021816258.1	"3-dehydroquinate synthase, chloroplastic [Prunus avium]"	0.812	Down	0.000279	49.573	140.27	31.7	12	18	12
XP_021816294.1	non-specific phospholipase C1 [Prunus avium]	1.372	Up	0.00118	60.092	9.4445	9.5	4	5	4
XP_021816300.1	peptidyl-prolyl cis-trans isomerase CYP19-4 [Prunus avium]	0.751	Down	0.000638	21.899	21.429	27.5	7	12	5
XP_021816307.1	UDP-glycosyltransferase 71K1-like [Prunus avium]	0.677	Down	0.00716	53.098	20.745	11.4	4	5	3
XP_021816311.1	probable NAD(P)H dehydrogenase (quinone) FQR1-like 3 isoform X2 [Prunus avium]	1.241	Up	0.00552	21.324	20.416	22.3	3	5	3
XP_021816315.1	uncharacterized protein LOC110758707 [Prunus avium]	0.8	Down	0.0139	9.7181	5.3708	12.9	1	2	1
XP_021816317.1	asparagine synthetase [glutamine-hydrolyzing] [Prunus avium]	0.758	Down	3.61e-05	66.004	323.31	38.6	19	47	16
XP_021816318.1	ABC transporter G family member 31 [Prunus avium]	1.433	Up	0.000604	159.12	2.597	2.4	5	5	2
XP_021816319.1	LOW QUALITY PROTEIN: protein LIGHT-DEPENDENT SHORT HYPOCOTYLS 5 [Prunus avium]	1.535	Up	0.0012	21.813	37.839	7.9	1	1	1
XP_021816332.1	L-ascorbate peroxidase 3-like [Prunus avium]	1.312	Up	0.000203	31.408	42.269	32.5	10	16	5
XP_021816342.1	protein DAMAGED DNA-BINDING 2 [Prunus avium]	1.21	Up	0.033	61.781	3.6541	3.8	2	2	2
XP_021816353.1	phosphoinositide phospholipase C 2-like [Prunus avium]	1.349	Up	0.00138	63.185	28.886	20.6	10	11	10
XP_021816363.1	peroxidase 17-like [Prunus avium]	1.262	Up	0.00112	36.963	102.89	28.5	8	9	6
XP_021816383.1	ras-related protein Rab11A [Prunus avium]	0.711	Down	0.000103	24.689	11.914	22.2	6	9	4
XP_021816385.1	peroxidase 17-like [Prunus avium]	1.432	Up	0.00238	35.989	255.6	27.6	8	13	6
XP_021816396.1	"delta(3,5)-Delta(2,4)-dienoyl-CoA isomerase, peroxisomal isoform X2 [Prunus avium]"	1.659	Up	0.000121	29.928	128.06	32.4	9	12	9
XP_021816437.1	linoleate 9S-lipoxygenase 6-like [Prunus avium]	1.305	Up	0.0129	96.016	4.7591	4.3	4	4	3
XP_021816458.1	serine carboxypeptidase-like 20 [Prunus avium]	1.419	Up	0.000261	56.226	50.865	10.9	5	9	5
XP_021816466.1	uncharacterized hydrolase YNR064C [Prunus avium]	1.246	Up	0.00152	43.907	13.979	11.2	4	5	4
XP_021816474.1	uncharacterized protein LOC110758851 [Prunus avium]	0.785	Down	0.0072	15.585	323.31	27.3	4	6	4
XP_021816520.1	endoglucanase CX [Prunus avium]	1.546	Up	0.0003	54.348	19.627	15.7	7	10	6
XP_021816553.1	"glucan endo-1,3-beta-glucosidase 11 [Prunus avium]"	0.704	Down	0.00256	44.77	11.469	2.9	1	2	1
XP_021816554.1	methionine gamma-lyase [Prunus avium]	0.527	Down	0.000685	49.897	65.506	13.1	5	5	5
XP_021816558.1	ankyrin repeat domain-containing protein 13C [Prunus avium]	1.211	Up	0.0296	73.893	8.9309	6.1	4	5	3
XP_021816592.1	protein HLB1 isoform X2 [Prunus avium]	0.801	Down	1.5e-05	57.872	60.766	13.8	8	10	8
XP_021816596.1	uncharacterized protein LOC110758928 [Prunus avium]	1.29	Up	0.000483	27.706	2.5404	7.3	2	2	2
XP_021816654.1	"interactor of constitutive active ROPs 2, chloroplastic isoform X4 [Prunus avium]"	0.607	Down	0.00302	68.679	2.1209	2.6	2	2	2
XP_021816662.1	"3-ketoacyl-CoA thiolase 2, peroxisomal [Prunus avium]"	1.358	Up	0.000245	48.473	323.31	37.4	14	27	14
XP_021816676.1	tubulin alpha-3 chain-like isoform X1 [Prunus avium]	0.613	Down	0.00528	49.69	82.998	36.9	15	27	1
XP_021816758.1	solute carrier family 25 member 44 [Prunus avium]	1.212	Up	0.0108	33.926	19.11	8.9	3	4	3
XP_021816761.1	beta-amyrin 28-oxidase [Prunus avium]	1.513	Up	0.000358	54.921	34.48	22	11	15	11
XP_021816786.1	auxin transport protein BIG [Prunus avium]	1.222	Up	0.00102	566.5	138.33	4.2	19	21	19
XP_021816845.1	"uncharacterized protein LOC110759124, partial [Prunus avium]"	0.714	Down	0.00086	19.733	2.0282	4.6	1	4	1
XP_021816865.1	protein P21-like [Prunus avium]	1.75	Up	2.99e-07	24.348	323.31	37.6	8	21	7
XP_021816866.1	"2-Cys peroxiredoxin BAS1, chloroplastic-like [Prunus avium]"	1.216	Up	4.39e-05	29.505	323.31	34.4	7	22	7
XP_021816868.1	NDR1/HIN1-like protein 1 [Prunus avium]	1.279	Up	0.000219	23.894	53.977	24.3	5	7	5
XP_021816880.1	NDR1/HIN1-like protein 3 [Prunus avium]	1.525	Up	0.000203	26.322	41.873	18.5	4	4	4
XP_021816919.1	putative protease Do-like 14 [Prunus avium]	0.824	Down	0.0099	43.646	5.0552	6.2	2	2	2
XP_021816925.1	F-actin-capping protein subunit alpha [Prunus avium]	0.58	Down	2.48e-05	34.28	5.2624	6.2	2	2	2
XP_021816978.1	"phosphoglycerate kinase 3, cytosolic [Prunus avium]"	0.829	Down	0.000341	42.513	323.31	52.4	19	59	18
XP_021817001.1	uncharacterized protein LOC110759260 [Prunus avium]	0.742	Down	0.00112	34.9	19.161	18.1	5	5	5
XP_021817038.1	"digalactosyldiacylglycerol synthase 2, chloroplastic isoform X2 [Prunus avium]"	1.207	Up	0.013	54.352	16.5	10.4	5	7	5
XP_021817050.1	uncharacterized protein At3g61260-like [Prunus avium]	0.756	Down	0.00194	21.681	48.712	55.3	12	14	11
XP_021817055.1	uncharacterized protein LOC110759311 [Prunus avium]	1.644	Up	9.69e-05	101.79	76.707	18.1	8	11	1
XP_021817070.1	elicitor-responsive protein 3-like [Prunus avium]	0.481	Down	0.000281	19.32	8.7146	16.6	2	4	2
XP_021817077.1	uncharacterized protein LOC110759332 [Prunus avium]	1.334	Up	0.000339	71.028	13.452	6	4	4	4
XP_021817081.1	peroxisomal membrane protein 11D [Prunus avium]	1.35	Up	6.25e-05	25.703	74.905	21.3	5	10	5
XP_021817083.1	elicitor-responsive protein 3-like [Prunus avium]	0.474	Down	0.000195	16.981	17.678	18.5	4	8	4
XP_021817169.1	"beta-fructofuranosidase, insoluble isoenzyme CWINV1-like [Prunus avium]"	1.556	Up	1.79e-06	64.489	268.11	32.7	21	36	17
XP_021817181.1	probable phospholipid-transporting ATPase 4 isoform X2 [Prunus avium]	1.234	Up	0.00218	138.35	7.2041	4.5	5	6	4
XP_021817185.1	mitochondrial carnitine/acylcarnitine carrier-like protein [Prunus avium]	0.621	Down	0.000141	30.246	323.31	49.8	13	19	13
XP_021817201.1	beta-galactosidase 17 [Prunus avium]	1.219	Up	0.00342	80.121	97.186	16	8	11	8
XP_021817208.1	"GLABROUS1 enhancer-binding protein-like, partial [Prunus avium]"	1.714	Up	3.96e-05	28.735	1.8658	10.9	3	3	1
XP_021817215.1	nucleosome assembly protein 1;4 isoform X3 [Prunus avium]	1.422	Up	0.000343	41.366	37.288	11.8	4	6	2
XP_021817219.1	putative hydrolase C777.06c isoform X3 [Prunus avium]	1.208	Up	0.00724	33.753	43.889	14.6	3	3	3
XP_021817234.1	"threonine synthase 2, chloroplastic [Prunus avium]"	0.81	Down	0.00234	58.335	75.987	21.5	10	14	7
XP_021817255.1	"cysteine proteinase inhibitor A-like, partial [Prunus avium]"	0.664	Down	0.000219	11.689	1.8661	7.8	1	1	1
XP_021817271.1	uncharacterized protein LOC110759511 [Prunus avium]	1.411	Up	0.00234	36.263	18.457	25.6	7	7	7
XP_021817289.1	annexin D1-like [Prunus avium]	0.633	Down	0.000555	36.141	19.5	30.1	10	14	9
XP_021817290.1	probable pectin methyltransferase QUA2 [Prunus avium]	0.526	Down	0.00208	78.988	8.809	5.4	4	4	4
XP_021817308.1	serine/arginine-rich splicing factor SC35-like [Prunus avium]	1.712	Up	0.00166	33.893	4.3293	6.9	2	2	2
XP_021817310.1	uncharacterized protein LOC110759545 [Prunus avium]	0.678	Down	0.000584	32.753	140.11	27.6	6	9	5
XP_021817391.1	uncharacterized protein LOC110759615 [Prunus avium]	0.663	Down	1.67e-05	40.154	52.827	36.9	13	17	13
XP_021817421.1	probable linoleate 9S-lipoxygenase 5 [Prunus avium]	1.421	Up	0.0177	97.855	17.305	23.7	17	22	2
XP_021817438.1	mannosylglycoprotein endo-beta-mannosidase-like [Prunus avium]	1.258	Up	0.000216	110.79	98.303	18.9	15	19	15
XP_021817497.1	probable transcription factor At3g04930 [Prunus avium]	1.836	Up	1.81e-05	47.092	3.0816	3.5	2	2	2
XP_021817529.1	probable nucleolar protein 5-1 [Prunus avium]	1.571	Up	9.87e-05	59.543	19.865	10.4	5	5	5
XP_021817533.1	cysteine synthase [Prunus avium]	0.817	Down	5.92e-05	34.315	72.877	24	7	17	5
XP_021817534.1	protein AUXIN RESPONSE 4 [Prunus avium]	0.676	Down	5.4e-07	53.114	54.507	16	6	8	6
XP_021817536.1	probable galacturonosyltransferase 9 [Prunus avium]	0.816	Down	0.0444	65.078	7.0681	5.9	4	4	3
XP_021817541.1	"UPF0603 protein At1g54780, chloroplastic [Prunus avium]"	1.223	Up	0.00194	32.081	86.574	19.3	5	9	5
XP_021817584.1	histidine-containing phosphotransfer protein 1-like [Prunus avium]	0.5	Down	2.06e-05	18.232	132.08	45.3	7	18	7
XP_021817597.1	"probable endo-1,3(4)-beta-glucanase ARB_01444 [Prunus avium]"	1.341	Up	6.14e-05	82.093	45.712	8.9	5	6	5
XP_021817598.1	40S ribosomal protein S24-1 [Prunus avium]	0.78	Down	0.00048	15.752	224.59	26.3	4	7	3
XP_021817612.1	cysteine synthase-like isoform X1 [Prunus avium]	1.771	Up	3.62e-07	34.173	108.83	44	11	16	10
XP_021817624.1	uncharacterized protein LOC110759793 isoform X3 [Prunus avium]	1.207	Up	8.22e-05	20.064	31.543	25.8	4	6	3
XP_021817633.1	uncharacterized protein LOC110759800 [Prunus avium]	0.819	Down	0.0302	39.251	34.106	25.4	7	8	7
XP_021817661.1	uncharacterized protein LOC110759831 [Prunus avium]	0.677	Down	0.000276	51.378	1.8491	3.2	2	2	2
XP_021817675.1	"phosphoglucan phosphatase DSP4, amyloplastic [Prunus avium]"	0.766	Down	0.00538	42.041	9.5642	12.6	5	6	5
XP_021817692.1	uncharacterized protein LOC110759862 [Prunus avium]	1.323	Up	0.00214	48.681	17.596	13.3	6	6	6
XP_021817733.1	probable histone H2A variant 3 [Prunus avium]	1.317	Up	0.00932	14.437	24.809	29.6	4	10	3
XP_021817745.1	methyl-CpG-binding domain-containing protein 11-like isoform X2 [Prunus avium]	1.265	Up	0.000757	34.938	157.72	51.4	12	17	11
XP_021817747.1	"thylakoid lumenal 16.5 kDa protein, chloroplastic [Prunus avium]"	0.511	Down	4.92e-07	24.975	20.008	18.9	4	5	4
XP_021817773.1	probable ethanolamine kinase [Prunus avium]	1.227	Up	0.00128	50.948	15.468	5.7	3	3	3
XP_021817778.1	probable inactive receptor kinase At2g26730 [Prunus avium]	1.467	Up	0.00112	71.476	85.692	12.9	8	11	7
XP_021817781.1	"heme oxygenase 1, chloroplastic [Prunus avium]"	2.022	Up	1.25e-06	32.554	53.624	31.4	8	11	8
XP_021817788.1	peroxidase 25 [Prunus avium]	1.276	Up	0.00482	34.357	4.7191	10.9	3	4	3
XP_021817797.1	"glucan endo-1,3-beta-glucosidase 14-like [Prunus avium]"	1.613	Up	2.24e-05	44.063	2.2399	4.3	2	2	2
XP_021817816.1	NHP2-like protein 1 [Prunus avium]	0.728	Down	0.0017	13.852	5.0549	30.5	3	4	1
XP_021817841.1	PTI1-like tyrosine-protein kinase 3 [Prunus avium]	1.215	Up	0.00298	40.071	43.92	34.2	11	15	9
XP_021817860.1	"monothiol glutaredoxin-S15, mitochondrial-like isoform X2 [Prunus avium]"	0.807	Down	0.00386	15.417	36.03	32.8	6	9	4
XP_021817891.1	uncharacterized protein LOC110760026 [Prunus avium]	0.831	Down	0.0056	11.627	31.06	34.7	3	4	3
XP_021817902.1	dnaJ homolog subfamily C member 8 [Prunus avium]	1.335	Up	0.00194	28.848	6.7172	12.9	3	3	3
XP_021817928.1	1-aminocyclopropane-1-carboxylate oxidase homolog 1-like [Prunus avium]	1.967	Up	0.000362	46.202	105.96	28.2	11	20	3
XP_021817929.1	1-aminocyclopropane-1-carboxylate oxidase homolog 1-like [Prunus avium]	1.779	Up	0.00168	42.192	192.59	34.3	13	25	4
XP_021817955.1	aromatic aminotransferase ISS1 [Prunus avium]	1.216	Up	0.00118	43.699	115.28	33.2	11	17	11
XP_021817966.1	plastidic ATP/ADP-transporter [Prunus avium]	1.255	Up	0.0012	67.738	14.816	10	5	7	5
XP_021818009.1	farnesyl pyrophosphate synthase 2-like isoform X2 [Prunus avium]	1.275	Up	0.000581	39.558	177.3	19.3	8	12	4
XP_021818015.1	protein CWC15 homolog [Prunus avium]	0.826	Down	0.00156	26.521	2.7706	7	2	2	2
XP_021818027.1	"fructose-bisphosphate aldolase, cytoplasmic isozyme 1 [Prunus avium]"	1.278	Up	0.000323	38.277	323.31	43.7	12	24	10
XP_021818074.1	heterogeneous nuclear ribonucleoprotein 1 [Prunus avium]	0.756	Down	0.0405	36.419	4.5137	7.1	2	2	2
XP_021818103.1	calcineurin B-like protein 3 isoform X2 [Prunus avium]	1.297	Up	0.0139	26.052	4.6736	11.9	3	3	3
XP_021818130.1	GEM-like protein 5 [Prunus avium]	1.218	Up	0.00208	32.882	32.014	20.4	5	7	5
XP_021818157.1	golgin subfamily A member 6-like protein 22 [Prunus avium]	2.604	Up	0.000161	76.799	1.8009	2.7	2	2	2
XP_021818165.1	tubulin beta chain [Prunus avium]	0.592	Down	1.47e-06	49.848	59.895	32.4	11	20	2
XP_021818166.1	berberine bridge enzyme-like 21 [Prunus avium]	1.354	Up	1.88e-05	63.062	50.627	20.8	11	19	11
XP_021818170.1	berberine bridge enzyme-like 15 [Prunus avium]	1.867	Up	0.000203	59.578	92.501	23.2	10	13	8
XP_021818173.1	berberine bridge enzyme-like 15 [Prunus avium]	1.377	Up	2.06e-05	61.456	321.15	42.7	24	49	22
XP_021818217.1	xanthine dehydrogenase 1-like isoform X1 [Prunus avium]	1.522	Up	0.000502	150.69	8.0237	3.2	4	4	4
XP_021818247.1	serine/threonine-protein kinase LMTK3 [Prunus avium]	0.777	Down	0.00574	49.422	2.0164	3.1	1	2	1
XP_021818263.1	fasciclin-like arabinogalactan protein 1 [Prunus avium]	1.624	Up	0.000302	43.342	96.734	14.1	4	7	4
XP_021818291.1	CBS domain-containing protein CBSCBSPB1-like isoform X2 [Prunus avium]	1.333	Up	0.000223	53.097	82.606	11.9	4	5	4
XP_021818301.1	protein NUCLEAR FUSION DEFECTIVE 4-like [Prunus avium]	1.284	Up	0.0167	63.789	3.1535	3.8	2	2	2
XP_021818319.1	"thylakoid lumenal 17.9 kDa protein, chloroplastic [Prunus avium]"	1.385	Up	4.14e-05	24.6	56.989	23.8	4	5	4
XP_021818330.1	SUMO-activating enzyme subunit 1A-like [Prunus avium]	1.319	Up	0.000103	35.832	119.28	27.2	6	9	6
XP_021818367.1	"thioredoxin F-type, chloroplastic-like isoform X2 [Prunus avium]"	0.805	Down	0.00368	20.483	11.747	12.7	2	4	2
XP_021818388.1	serine carboxypeptidase-like 20 [Prunus avium]	1.294	Up	0.000624	55.451	30.24	10.2	4	7	4
XP_021818392.1	putative 4-hydroxy-4-methyl-2-oxoglutarate aldolase 2 isoform X2 [Prunus avium]	0.665	Down	0.000218	17.734	109.66	37.3	7	9	7
XP_021818400.1	"photosystem I reaction center subunit XI, chloroplastic [Prunus avium]"	1.274	Up	6.07e-05	22.987	24.781	10.6	2	3	2
XP_021818408.1	uncharacterized protein LOC110760453 [Prunus avium]	1.752	Up	0.000657	23.358	2.9175	5.1	1	2	1
XP_021818428.1	importin beta-like SAD2 [Prunus avium]	1.228	Up	0.00578	118.58	6.5526	2.6	3	3	3
XP_021818438.1	ras-related protein RABA5e-like [Prunus avium]	0.736	Down	0.01	24.225	1.6356	8.6	2	3	1
XP_021818441.1	UDP-glycosyltransferase 92A1-like [Prunus avium]	1.211	Up	0.000423	56.104	45.891	17.7	9	12	9
XP_021818481.1	protein SIEVE ELEMENT OCCLUSION B-like [Prunus avium]	1.337	Up	7.88e-05	94.88	323.31	36	30	64	28
XP_021818482.1	protein SIEVE ELEMENT OCCLUSION A-like [Prunus avium]	1.452	Up	6.49e-05	84.307	323.31	47.8	35	91	33
XP_021818498.1	uncharacterized protein LOC110760528 [Prunus avium]	3.286	Up	4.63e-09	59.466	219.34	22.7	11	22	11
XP_021818501.1	"ALBINO3-like protein 1, chloroplastic [Prunus avium]"	1.412	Up	0.00324	60.532	45.353	10.9	5	6	5
XP_021818508.1	myosin-9 [Prunus avium]	1.411	Up	1.88e-05	77.889	3.5288	2.9	2	2	2
XP_021818509.1	cytochrome P450 71B37-like [Prunus avium]	0.724	Down	0.00776	58.014	2.1716	4.3	2	2	2
XP_021818510.1	T-complex protein 1 subunit epsilon [Prunus avium]	0.793	Down	0.00466	59.294	243.48	29.7	18	29	18
XP_021818601.1	endoglucanase 6 [Prunus avium]	0.721	Down	0.00414	67.965	9.744	9.5	5	5	5
XP_021818607.1	long chain acyl-CoA synthetase 4-like [Prunus avium]	1.346	Up	0.000503	73.005	69.388	14	9	15	9
XP_021818622.1	sporulation-specific protein 15 [Prunus avium]	1.302	Up	0.000936	182.33	9.5423	6.2	5	5	5
XP_021818639.1	anthocyanidin reductase ((2S)-flavan-3-ol-forming)-like [Prunus avium]	1.476	Up	0.000717	27.43	23.238	17.6	4	5	4
XP_021818667.1	hydroquinone glucosyltransferase-like isoform X2 [Prunus avium]	0.676	Down	0.0013	52.782	13.472	10	5	8	5
XP_021818674.1	CAP-Gly domain-containing linker protein 1-like [Prunus avium]	0.624	Down	0.0014	17.019	33.602	16.2	2	4	2
XP_021818700.1	uncharacterized protein LOC110760701 [Prunus avium]	0.818	Down	0.0424	21.441	6.9145	20.6	3	5	3
XP_021818710.1	proline-rich receptor-like protein kinase PERK3 isoform X3 [Prunus avium]	1.221	Up	0.0313	41.087	4.0484	7.9	3	3	3
XP_021818730.1	uncharacterized protein LOC110760726 [Prunus avium]	2.811	Up	3.8e-05	61.256	48.607	8.5	4	4	4
XP_021818737.1	beta-hexosaminidase 2 [Prunus avium]	1.501	Up	5.89e-05	65.82	120.69	22.9	10	15	10
XP_021818793.1	protein WVD2-like 7 isoform X3 [Prunus avium]	0.74	Down	0.0014	58.948	3.9864	4.5	2	2	2
XP_021818811.1	"crocetin glucosyltransferase, chloroplastic-like [Prunus avium]"	1.844	Up	0.00308	52.81	12.903	9.5	4	4	4
XP_021818820.1	"malate dehydrogenase [NADP], chloroplastic [Prunus avium]"	0.782	Down	3.59e-05	48.111	273.01	29.3	13	26	13
XP_021818873.1	tetraspanin-8-like [Prunus avium]	1.914	Up	2.34e-06	30.182	8.9722	9.4	4	6	4
XP_021818907.1	probable protein phosphatase 2C 11 [Prunus avium]	1.319	Up	0.001	62.357	109.41	28.9	15	19	12
XP_021818915.1	aldose 1-epimerase-like [Prunus avium]	1.224	Up	0.0267	39.577	11.267	8.7	3	3	3
XP_021818925.1	"protease Do-like 8, chloroplastic isoform X2 [Prunus avium]"	1.384	Up	0.000122	49.209	66.082	16.1	6	7	6
XP_021818926.1	60S ribosomal protein L34 [Prunus avium]	0.731	Down	0.018	13.707	3.7529	33.3	5	7	2
XP_021818942.1	probable serine/threonine-protein kinase PIX7 [Prunus avium]	1.266	Up	0.013	52.704	27.989	5.2	2	2	2
XP_021818951.1	protein EXORDIUM-like 2 isoform X2 [Prunus avium]	1.842	Up	9.7e-05	30.96	79.083	19.1	6	14	6
XP_021819018.1	"LOW QUALITY PROTEIN: pyruvate kinase isozyme A, chloroplastic-like [Prunus avium]"	0.829	Down	0.000364	63.587	48.723	25.9	12	16	12
XP_021819023.1	uncharacterized protein LOC110760964 [Prunus avium]	0.599	Down	0.0009	64.558	122.8	23.9	10	14	9
XP_021819035.1	"ATP sulfurylase 1, chloroplastic-like [Prunus avium]"	1.28	Up	0.0034	52.247	27.546	17.8	9	13	8
XP_021819062.1	paired amphipathic helix protein Sin3-like 4 isoform X3 [Prunus avium]	1.363	Up	0.0134	161.2	5.0296	2.2	2	2	2
XP_021819065.1	actin-depolymerizing factor 2-like [Prunus avium]	0.832	Down	0.00432	15.909	323.31	30.9	5	11	5
XP_021819066.1	probable ADP-ribosylation factor GTPase-activating protein AGD6 [Prunus avium]	0.672	Down	2.32e-05	50.777	35.211	13.3	7	7	7
XP_021819098.1	soluble inorganic pyrophosphatase 4 [Prunus avium]	1.401	Up	0.000277	26.044	90.53	29.1	8	21	4
XP_021819101.1	"arginine biosynthesis bifunctional protein ArgJ, chloroplastic [Prunus avium]"	1.275	Up	0.000236	48.12	50.365	22.7	8	11	8
XP_021819110.1	"photosystem I reaction center subunit N, chloroplastic [Prunus avium]"	0.555	Down	9.81e-05	18.41	90.564	22.7	4	6	4
XP_021819120.1	"beta-fructofuranosidase, insoluble isoenzyme 1-like [Prunus avium]"	2.342	Up	1.53e-06	64.91	52.578	26.3	15	26	14
XP_021819125.1	40S ribosomal protein S23 [Prunus avium]	0.792	Down	0.00158	15.776	11.837	14.8	4	9	4
XP_021819146.1	macrophage erythroblast attacher-like [Prunus avium]	1.225	Up	0.0144	46.982	9.0083	9	4	4	4
XP_021819151.1	zinc finger CCCH domain-containing protein 11-like [Prunus avium]	0.777	Down	0.00132	41.074	8.9451	10.5	4	4	4
XP_021819168.1	uncharacterized protein LOC110761092 [Prunus avium]	0.718	Down	0.000161	40.119	1.8578	2.2	1	1	1
XP_021819177.1	protein TONNEAU 1a-like [Prunus avium]	0.377	Down	1.62e-05	29.727	51.597	10.2	2	2	2
XP_021819214.1	uncharacterized protein LOC110761123 [Prunus avium]	1.314	Up	0.000962	65.44	6.2358	6.2	3	4	1
XP_021819218.1	NADPH:quinone oxidoreductase-like [Prunus avium]	1.336	Up	0.000215	21.32	41.729	30.8	5	7	1
XP_021819229.1	aspartyl protease AED3-like [Prunus avium]	1.617	Up	3.78e-05	46.925	95.178	26.2	9	24	9
XP_021819232.1	trihelix transcription factor ASIL2 [Prunus avium]	0.542	Down	1.62e-05	38.754	27.711	9.4	3	3	3
XP_021819301.1	ultraviolet-B receptor UVR8 [Prunus avium]	1.205	Up	0.00524	62.804	23.415	10.4	4	6	4
XP_021819304.1	BURP domain protein RD22 [Prunus avium]	0.776	Down	0.00082	38.727	12.942	22	7	8	7
XP_021819307.1	uncharacterized protein LOC110761193 isoform X1 [Prunus avium]	0.766	Down	0.0171	106.5	14.213	5.2	4	5	4
XP_021819315.1	NADP-dependent malic enzyme isoform X2 [Prunus avium]	0.712	Down	0.00558	65.015	63.17	14.9	7	16	5
XP_021819321.1	phospholipase SGR2 [Prunus avium]	1.404	Up	4.43e-05	105.08	11.776	9.4	9	10	9
XP_021819346.1	"peptidyl-prolyl cis-trans isomerase CYP38, chloroplastic isoform X6 [Prunus avium]"	1.502	Up	6.02e-05	48.586	68.348	36.2	13	20	13
XP_021819347.1	IAA-amino acid hydrolase ILR1-like [Prunus avium]	0.748	Down	0.0437	47.782	14.857	7.6	3	4	3
XP_021819349.1	60S ribosomal protein L37 [Prunus avium]	0.773	Down	1.81e-05	10.881	4.3607	30.2	3	3	2
XP_021819365.1	L-arabinokinase-like [Prunus avium]	1.767	Up	4.85e-08	109.2	279.9	33.4	30	56	30
XP_021819366.1	profilin [Prunus avium]	0.772	Down	0.00106	14.045	157.18	58.8	6	13	6
XP_021819369.1	protein PEROXIN-4 [Prunus avium]	0.813	Down	0.0421	17.758	32.12	22.9	3	3	3
XP_021819371.1	ubiquitin-conjugating enzyme E2 variant 1D [Prunus avium]	0.793	Down	0.00326	16.573	73.95	54.8	7	14	7
XP_021819427.1	aminopeptidase M1-like isoform X1 [Prunus avium]	0.806	Down	0.0249	102.11	16.682	14.7	13	19	4
XP_021819452.1	probable sarcosine oxidase [Prunus avium]	0.807	Down	0.00322	48.58	90.213	19.5	7	10	7
XP_021819481.1	probable nucleoredoxin 3 [Prunus avium]	1.422	Up	0.00232	42.912	4.5132	5.8	3	3	3
XP_021819485.1	"probable lactoylglutathione lyase, chloroplastic [Prunus avium]"	1.474	Up	9.53e-05	40.133	8.9657	19.3	7	12	4
XP_021819530.1	probable prolyl 4-hydroxylase 10 [Prunus avium]	0.801	Down	0.00772	32.592	22.629	20.6	4	5	4
XP_021819549.1	basic endochitinase C-like [Prunus avium]	1.285	Up	0.000759	14.403	157.04	25.8	3	7	2
XP_021819585.1	annexin A13-like [Prunus avium]	0.54	Down	0.00996	37.787	1.691	2.1	1	2	1
XP_021819586.1	17.8 kDa class I heat shock protein-like [Prunus avium]	1.393	Up	0.0273	19.397	66.989	24.7	3	4	3
XP_021819601.1	vesicle-associated membrane protein 721-like [Prunus avium]	0.713	Down	0.000779	24.825	72.435	33	8	25	5
XP_021819619.1	"signal recognition particle 54 kDa protein, chloroplastic [Prunus avium]"	0.692	Down	0.00204	63.032	12.925	12.5	5	5	5
XP_021819621.1	protein ROOT HAIR DEFECTIVE 3 homolog 2-like isoform X1 [Prunus avium]	1.472	Up	0.0115	126.37	2.096	5.6	5	7	1
XP_021819622.1	protein ROOT HAIR DEFECTIVE 3 homolog 2-like isoform X2 [Prunus avium]	1.41	Up	3.97e-05	79.934	66.034	12.4	9	11	4
XP_021819625.1	protein argonaute 2 [Prunus avium]	0.81	Down	0.000764	116.97	147.9	15	14	20	14
XP_021819673.1	protein STRUBBELIG-RECEPTOR FAMILY 8 [Prunus avium]	0.752	Down	0.00104	84.468	14.892	1.8	1	1	1
XP_021819681.1	calcium permeable stress-gated cation channel 1-like [Prunus avium]	0.753	Down	0.0021	88.203	37.794	4.5	3	4	3
XP_021819687.1	plant UBX domain-containing protein 4-like [Prunus avium]	0.685	Down	0.000877	32.43	106.05	24.4	5	7	4
XP_021819733.1	uncharacterized protein Os08g0359500-like isoform X3 [Prunus avium]	0.818	Down	0.0361	25.72	5.179	10.8	3	5	3
XP_021819766.1	serine--glyoxylate aminotransferase [Prunus avium]	1.317	Up	0.0004	44.304	302.75	38.9	12	22	12
XP_021819798.1	uncharacterized protein At4g28440 [Prunus avium]	1.271	Up	0.00468	16.365	11.489	8.1	1	1	1
XP_021819845.1	tyrosine-sulfated glycopeptide receptor 1 isoform X2 [Prunus avium]	1.561	Up	0.00356	118.06	3.4162	0.8	1	2	1
XP_021819867.1	vacuolar protein sorting-associated protein 55 homolog [Prunus avium]	1.331	Up	0.0087	12.698	5.2593	8.8	1	1	1
XP_021819871.1	protein STRUBBELIG-RECEPTOR FAMILY 7 [Prunus avium]	0.81	Down	0.0398	77.924	143.5	9.3	4	5	4
XP_021819876.1	probable small nuclear ribonucleoprotein G [Prunus avium]	1.297	Up	0.00832	9.0354	12.922	18.5	1	1	1
XP_021819879.1	pectinesterase [Prunus avium]	1.657	Up	1.69e-05	63.846	323.31	30.8	16	47	15
XP_021819896.1	uncharacterized protein LOC110761664 isoform X2 [Prunus avium]	0.732	Down	0.00186	71.985	52.401	18.6	8	9	8
XP_021819908.1	uncharacterized protein LOC110761675 [Prunus avium]	1.253	Up	0.0101	65.381	3.3479	3.6	2	2	2
XP_021819909.1	"ATPase 10, plasma membrane-type [Prunus avium]"	1.638	Up	2.81e-07	104.87	307.25	41.5	35	67	24
XP_021819947.1	subtilisin-like protease SBT1.5 [Prunus avium]	0.56	Down	0.000603	82.642	3.7848	1.5	1	1	1
XP_021819949.1	uncharacterized protein LOC110761708 [Prunus avium]	1.493	Up	0.0148	61.5	2.9527	5.9	3	3	3
XP_021819970.1	eukaryotic translation initiation factor 4B3 [Prunus avium]	0.675	Down	0.000476	46.168	10.387	10.5	4	4	4
XP_021819973.1	peptidyl-prolyl cis-trans isomerase 1 [Prunus avium]	0.713	Down	8.15e-05	18.182	140.49	52	9	29	8
XP_021819979.1	PI-PLC X-box domain-containing protein DDB_G0293730-like [Prunus avium]	1.6	Up	0.002	36.896	4.5638	3.5	1	1	1
XP_021820068.1	ABC transporter C family member 14-like isoform X3 [Prunus avium]	1.339	Up	0.000125	169.19	9.4604	2.6	4	4	3
XP_021820072.1	cytosolic endo-beta-N-acetylglucosaminidase 1 [Prunus avium]	1.321	Up	0.000105	82.143	89.886	13.7	8	10	8
XP_021820086.1	"protease Do-like 2, chloroplastic [Prunus avium]"	1.426	Up	0.00806	68.416	32.983	4	2	3	2
XP_021820106.1	histone H2AX-like [Prunus avium]	1.4	Up	0.002	14.614	15.916	20.3	4	9	2
XP_021820107.1	"translocase of chloroplast 159, chloroplastic [Prunus avium]"	1.222	Up	0.000861	153.45	73.933	11.5	14	17	14
XP_021820119.1	desiccation-related protein PCC13-62-like [Prunus avium]	1.486	Up	4.15e-05	33.34	268.21	25.8	5	12	5
XP_021820122.1	"ferritin-3, chloroplastic-like [Prunus avium]"	0.799	Down	0.00882	31.375	73.494	40.9	9	20	7
XP_021820131.1	universal stress protein PHOS34-like [Prunus avium]	1.374	Up	0.0227	17.27	6.5478	19.1	3	5	3
XP_021820152.1	bifunctional protein FolD 2-like [Prunus avium]	0.833	Down	0.0178	31.835	153.61	28.4	7	10	1
XP_021820168.1	subtilisin-like protease SBT1.9 [Prunus avium]	1.291	Up	0.00194	82.023	133	15	10	14	3
XP_021820180.1	probable inactive purple acid phosphatase 16 [Prunus avium]	1.314	Up	0.0495	42.833	16.408	8.7	3	4	3
XP_021820189.1	probable protein phosphatase 2C 12 [Prunus avium]	1.236	Up	0.032	46.721	12.069	14.6	6	6	6
XP_021820220.1	uncharacterized protein LOC110761944 [Prunus avium]	1.3	Up	0.00234	41.181	25.253	19.9	7	9	5
XP_021820221.1	low-temperature-induced cysteine proteinase-like [Prunus avium]	2.543	Up	5.35e-08	51.847	323.31	47.5	18	52	18
XP_021820261.1	subtilisin-like protease SBT1.9 [Prunus avium]	1.443	Up	0.00102	81.787	7.6539	13.4	10	13	3
XP_021820284.1	"3-oxo-Delta(4,5)-steroid 5-beta-reductase-like [Prunus avium]"	1.215	Up	0.00116	44.253	9.1794	12.8	5	5	2
XP_021820299.1	peamaclein [Prunus avium]	2.969	Up	0.000384	9.5902	2.1732	9.1	1	2	1
XP_021820301.1	MFP1 attachment factor 1-like [Prunus avium]	0.752	Down	0.0102	17.245	52.811	16.5	2	4	2
XP_021820323.1	"glucan endo-1,3-beta-glucosidase-like [Prunus avium]"	1.505	Up	0.0012	25.772	226.41	49.4	8	17	7
XP_021820344.1	"glucan endo-1,3-beta-glucosidase, basic isoform-like [Prunus avium]"	1.44	Up	0.000345	38.129	62.432	17.9	5	5	5
XP_021820354.1	actin-depolymerizing factor 2-like [Prunus avium]	0.815	Down	0.0139	15.985	260.99	26.6	2	4	2
XP_021820355.1	"glucan endo-1,3-beta-glucosidase-like [Prunus avium]"	0.815	Down	4.09e-05	37.982	167.15	37.8	12	23	12
XP_021820362.1	glutelin type-B 5-like [Prunus avium]	0.827	Down	0.00254	38.438	143.09	42.8	14	27	5
XP_021820377.1	UDP-glucuronic acid decarboxylase 6 isoform X1 [Prunus avium]	0.514	Down	3.57e-05	39.097	98.118	37	12	18	7
XP_021820385.1	osmotin-like protein [Prunus avium]	1.415	Up	0.000396	27.159	17.102	20.7	5	13	5
XP_021820408.1	"glucan endo-1,3-beta-glucosidase, basic isoform-like [Prunus avium]"	1.344	Up	0.000164	36.763	132.98	30.2	8	19	8
XP_021820409.1	glycine-rich protein 2-like [Prunus avium]	0.634	Down	0.000261	20.701	323.31	72.6	12	38	12
XP_021820418.1	sterol 3-beta-glucosyltransferase UGT80B1 [Prunus avium]	1.474	Up	0.000835	68.858	100.87	16.1	7	9	7
XP_021820471.1	uncharacterized protein LOC110762177 isoform X2 [Prunus avium]	0.653	Down	0.00196	44.204	24.847	11.6	4	5	2
XP_021820483.1	"uncharacterized aarF domain-containing protein kinase At1g71810, chloroplastic isoform X3 [Prunus avium]"	1.749	Up	0.000645	79.195	7.3964	2.8	2	2	2
XP_021820484.1	LOW QUALITY PROTEIN: uncharacterized protein LOC110762187 [Prunus avium]	0.384	Down	0.000997	44.699	5.2229	6.8	3	3	1
XP_021820490.1	uncharacterized protein LOC110762193 [Prunus avium]	1.392	Up	0.0258	23.265	7.5543	19.4	4	5	1
XP_021820493.1	uncharacterized protein LOC110762196 [Prunus avium]	0.777	Down	0.0174	22.969	8.9944	14.4	3	3	1
XP_021820525.1	disease resistance response protein 206-like [Prunus avium]	1.237	Up	0.0076	20.787	29.696	13.5	2	5	2
XP_021820527.1	uncharacterized protein LOC110762226 [Prunus avium]	1.629	Up	0.0019	22.283	2.0109	4	1	1	1
XP_021820532.1	peroxisomal biogenesis factor 6 [Prunus avium]	0.634	Down	8.45e-05	94.798	1.8423	0.9	1	1	1
XP_021820579.1	"60S ribosomal protein L15-1-like, partial [Prunus avium]"	0.687	Down	0.00034	24.225	74.327	23	5	11	5
XP_021820605.1	tubulin beta chain-like [Prunus avium]	0.558	Down	0.000343	50.286	323.31	42.4	14	32	2
XP_021820613.1	protein yippee-like At4g27740 [Prunus avium]	1.454	Up	7.88e-05	11.934	16.454	41	6	7	6
XP_021820614.1	chaperone protein ClpB1 [Prunus avium]	0.743	Down	0.000125	101.35	323.31	48	35	49	33
XP_021820645.1	heparanase-like protein 1 [Prunus avium]	1.439	Up	9.85e-05	60.542	170.13	19.2	9	12	9
XP_021820662.1	galactoside 2-alpha-L-fucosyltransferase-like [Prunus avium]	0.819	Down	0.017	64.976	5.824	6.3	3	3	3
XP_021820672.1	"geranylgeranyl diphosphate reductase, chloroplastic [Prunus avium]"	0.773	Down	0.000104	51.489	105.76	22.7	9	16	9
XP_021820691.1	microtubule-associated protein RP/EB family member 1A isoform X1 [Prunus avium]	0.739	Down	0.000202	31.372	5.5767	8.6	3	4	3
XP_021820695.1	dCTP pyrophosphatase 1-like [Prunus avium]	0.294	Down	1.85e-05	15.167	2.9255	12.4	2	2	2
XP_021820741.1	HVA22-like protein a [Prunus avium]	0.371	Down	0.000163	19.608	2.6881	8.2	1	1	1
XP_021820819.1	"alpha-glucan phosphorylase, H isozyme [Prunus avium]"	0.818	Down	0.000176	96.02	194.12	28.3	24	33	24
XP_021820843.1	"short-chain dehydrogenase TIC 32, chloroplastic-like [Prunus avium]"	0.741	Down	0.0027	34.493	38.871	20.6	5	9	5
XP_021820868.1	"2-C-methyl-D-erythritol 2,4-cyclodiphosphate synthase, chloroplastic [Prunus avium]"	0.744	Down	0.000958	25.793	20.455	15.8	3	4	3
XP_021820888.1	hepatoma-derived growth factor-related protein 2 [Prunus avium]	1.927	Up	0.000297	100.32	49.118	11.1	9	12	9
XP_021820900.1	brassinosteroid-related acyltransferase 1 isoform X2 [Prunus avium]	0.676	Down	0.0021	52.797	2.318	2.7	1	1	1
XP_021820903.1	CHD3-type chromatin-remodeling factor PICKLE [Prunus avium]	1.323	Up	0.000443	163.71	11.132	2.9	3	3	3
XP_021820906.1	protein NRT1/ PTR FAMILY 8.2-like [Prunus avium]	1.345	Up	2.1e-06	64.61	69.921	9.5	5	7	5
XP_021820908.1	"protein TIC 55, chloroplastic-like [Prunus avium]"	1.473	Up	0.000123	63.937	150.74	22.9	11	15	11
XP_021820918.1	eukaryotic translation initiation factor-like [Prunus avium]	0.78	Down	0.000857	84.408	257.56	25	16	21	16
XP_021820927.1	ER membrane protein complex subunit 4 [Prunus avium]	0.804	Down	0.00342	19.571	6.8529	21.1	4	4	4
XP_021820928.1	probable steroid-binding protein 3 [Prunus avium]	0.829	Down	0.000857	10.937	98.512	51	4	9	4
XP_021820932.1	"nucleoid-associated protein At2g24020, chloroplastic-like [Prunus avium]"	1.442	Up	0.000582	20.654	92.723	38.1	6	11	6
XP_021820934.1	early nodulin-like protein 1 [Prunus avium]	1.412	Up	0.0136	19.187	5.7148	17.9	2	2	2
XP_021820943.1	glutaredoxin-C2-like [Prunus avium]	1.215	Up	0.0124	11.198	149.36	57.9	4	5	4
XP_021820946.1	chorismate mutase 2 [Prunus avium]	1.305	Up	0.00978	28.593	40.439	33.6	9	13	9
XP_021820947.1	"allene oxide synthase 1, chloroplastic [Prunus avium]"	0.782	Down	0.000104	58.581	199.16	34.5	18	29	18
XP_021820967.1	"aspartate aminotransferase, chloroplastic [Prunus avium]"	0.826	Down	0.000478	50.723	226.86	53.9	22	39	21
XP_021820971.1	uncharacterized protein LOC110762623 [Prunus avium]	0.833	Down	0.000723	67.586	51.31	22.5	11	14	11
XP_021820998.1	cytochrome P450 CYP82D47-like [Prunus avium]	1.529	Up	0.00132	58.568	37.834	17.6	10	18	1
XP_021821015.1	phospholipase D Z-like [Prunus avium]	1.294	Up	0.00194	58.873	36.782	21.9	11	12	11
XP_021821022.1	cytochrome P450 CYP82D47-like [Prunus avium]	0.753	Down	0.000356	60.118	18.864	17.4	8	16	4
XP_021821026.1	transmembrane 9 superfamily member 8 [Prunus avium]	0.824	Down	0.0024	73.897	74.531	14.5	9	11	8
XP_021821039.1	cytochrome P450 CYP82D47-like [Prunus avium]	2.674	Up	0.000144	58.521	2.5699	15.1	8	13	1
XP_021821058.1	cysteine-rich repeat secretory protein 12 [Prunus avium]	1.225	Up	0.000697	31.499	21.389	19.4	4	6	4
XP_021821061.1	probable peroxygenase 4 [Prunus avium]	1.475	Up	0.000102	22.517	41.581	38.2	8	14	8
XP_021821074.1	microtubule-associated protein 70-1-like [Prunus avium]	0.612	Down	0.000245	68.973	15.73	9.8	6	7	6
XP_021821092.1	transmembrane 9 superfamily member 2 [Prunus avium]	0.649	Down	0.0012	67.871	34.301	13.2	8	12	4
XP_021821095.1	protein NRT1/ PTR FAMILY 8.3-like isoform X2 [Prunus avium]	1.779	Up	0.000325	62.93	14.098	3.5	2	2	2
XP_021821097.1	protein NRT1/ PTR FAMILY 8.3-like [Prunus avium]	1.565	Up	6.24e-05	64.254	29.362	12.7	7	9	7
XP_021821098.1	"ATP-dependent zinc metalloprotease FTSH 7, chloroplastic [Prunus avium]"	1.247	Up	0.0129	90.401	63.206	9.6	7	7	7
XP_021821111.1	65-kDa microtubule-associated protein 6-like isoform X2 [Prunus avium]	0.539	Down	4.39e-05	63.599	30.783	10.5	6	8	6
XP_021821112.1	IAA-alanine resistance protein 1 [Prunus avium]	0.591	Down	0.000541	54.784	43.958	4.2	2	2	2
XP_021821116.1	uncharacterized protein LOC110762744 [Prunus avium]	0.794	Down	0.0123	74.166	84.596	14	6	6	6
XP_021821120.1	purple acid phosphatase 8-like [Prunus avium]	1.632	Up	0.000205	38.278	9.9016	6.2	2	2	2
XP_021821121.1	ubiquitin carboxyl-terminal hydrolase 2 [Prunus avium]	1.235	Up	0.00344	38.326	55.34	6.9	2	4	2
XP_021821122.1	"phosphomethylpyrimidine synthase, chloroplastic [Prunus avium]"	0.43	Down	1.35e-06	71.975	2.28	1.9	1	1	1
XP_021821144.1	probable transmembrane ascorbate ferrireductase 3 [Prunus avium]	0.797	Down	0.00168	25.554	1.5711	3.5	1	3	1
XP_021821151.1	uncharacterized protein LOC110762775 [Prunus avium]	1.414	Up	0.00146	20.917	2.0217	4.3	1	1	1
XP_021821166.1	1-aminocyclopropane-1-carboxylate oxidase homolog 1-like [Prunus avium]	1.543	Up	0.000837	42.436	98.792	23.1	7	13	7
XP_021821180.1	"phosphoglucomutase, cytoplasmic [Prunus avium]"	1.213	Up	0.000344	63.169	323.31	52.4	29	55	29
XP_021821196.1	non-functional NADPH-dependent codeinone reductase 2-like isoform X2 [Prunus avium]	0.783	Down	0.00104	37.344	9.621	7.2	2	2	2
XP_021821202.1	probable RNA-dependent RNA polymerase 1 [Prunus avium]	0.82	Down	0.00958	128.41	7.7071	4	4	5	4
XP_021821243.1	nicotianamine synthase [Prunus avium]	1.607	Up	0.000101	35.401	3.8895	6.2	2	2	2
XP_021821254.1	probable protein disulfide-isomerase A6 [Prunus avium]	0.766	Down	0.000623	39.86	199.79	40.3	15	29	13
XP_021821259.1	pyrophosphate-energized vacuolar membrane proton pump 1-like [Prunus avium]	1.265	Up	0.0028	79.532	129.31	16.7	13	30	6
XP_021821282.1	uncharacterized protein LOC110762878 isoform X3 [Prunus avium]	0.681	Down	0.00228	110.8	1.9256	1	1	1	1
XP_021821287.1	NHL repeat-containing protein 2 isoform X2 [Prunus avium]	1.216	Up	0.0103	106.95	13.558	6.5	5	6	5
XP_021821293.1	universal stress protein A-like protein isoform X1 [Prunus avium]	0.805	Down	0.000457	18.876	13.393	10.9	2	2	2
XP_021821302.1	uncharacterized protein LOC110762879 isoform X2 [Prunus avium]	0.579	Down	0.000499	52.216	7.6479	5.6	3	4	1
XP_021821336.1	RNA polymerase II-associated protein 3 isoform X3 [Prunus avium]	0.728	Down	0.0038	45.2	10.607	11	4	4	4
XP_021821342.1	uncharacterized protein LOC110762921 [Prunus avium]	0.693	Down	0.00116	52.488	4.9969	7.5	4	4	2
XP_021821366.1	serine/threonine-protein kinase SRK2E isoform X1 [Prunus avium]	0.812	Down	0.0036	41.037	7.1128	15.7	5	7	3
XP_021821379.1	"polyribonucleotide nucleotidyltransferase 2, mitochondrial [Prunus avium]"	0.814	Down	0.00784	105.83	11.191	7.9	7	7	7
XP_021821380.1	probable inactive purple acid phosphatase 27 [Prunus avium]	1.265	Up	0.000681	48.735	2.5033	4.2	2	2	2
XP_021821385.1	protein YLS3 [Prunus avium]	1.216	Up	0.00422	19.638	21.359	17.8	2	3	2
XP_021821387.1	dirigent protein 22-like [Prunus avium]	1.606	Up	0.00626	21.476	4.9509	10.8	2	2	2
XP_021821393.1	uncharacterized protein LOC110762970 [Prunus avium]	1.39	Up	0.000457	18.971	71.977	15.2	3	8	3
XP_021821395.1	uncharacterized protein LOC110762973 [Prunus avium]	1.417	Up	0.0288	45.187	6.2816	6.8	3	4	3
XP_021821415.1	peroxidase A2-like [Prunus avium]	1.376	Up	0.00172	38.534	29.744	15.3	5	11	4
XP_021821427.1	peroxidase N [Prunus avium]	1.538	Up	0.00954	35.674	34.687	19.9	5	6	4
XP_021821433.1	probable inactive purple acid phosphatase 27 [Prunus avium]	1.476	Up	3.56e-05	69.154	34.937	12.4	7	9	6
XP_021821434.1	uncharacterized protein LOC110763010 [Prunus avium]	1.226	Up	0.00228	19.977	9.2486	13.4	3	4	3
XP_021821453.1	nucleolar protein 56 [Prunus avium]	1.396	Up	0.00256	61.656	44.83	8.9	3	3	3
XP_021821462.1	B-cell receptor-associated protein 31 [Prunus avium]	0.682	Down	0.000324	25.235	4.9796	13.5	3	3	3
XP_021821481.1	protease Do-like 9 [Prunus avium]	1.596	Up	0.000923	63.668	5.5201	5.4	3	4	2
XP_021821486.1	probable dolichyl-diphosphooligosaccharide--protein glycosyltransferase subunit 3B [Prunus avium]	0.814	Down	0.0201	39.123	9.9717	8.4	3	6	3
XP_021821498.1	beta-glucosidase 45-like isoform X6 [Prunus avium]	1.851	Up	0.00108	48.108	2.8747	5.5	2	2	2
XP_021821509.1	uncharacterized protein LOC110763071 isoform X1 [Prunus avium]	1.742	Up	8.94e-07	99.916	37.662	13.1	13	15	13
XP_021821522.1	uncharacterized protein LOC110763083 [Prunus avium]	0.693	Down	0.000301	22.7	2.2661	5.4	1	1	1
XP_021821532.1	cysteine-rich receptor-like protein kinase 10 [Prunus avium]	1.532	Up	2.29e-05	73.041	2.0333	3	2	4	1
XP_021821535.1	putative lactoylglutathione lyase [Prunus avium]	0.681	Down	9.55e-05	32.6	323.31	48.1	14	31	14
XP_021821536.1	aspartic proteinase [Prunus avium]	1.721	Up	1.96e-05	55.399	175.73	28.6	11	18	11
XP_021821553.1	exocyst complex component EXO70B1 [Prunus avium]	1.486	Up	0.00654	73.615	2.6874	1.5	1	1	1
XP_021821576.1	L-ascorbate oxidase homolog [Prunus avium]	1.861	Up	7.86e-05	61.691	27.276	10.3	5	8	3
XP_021821615.1	pre-mRNA-processing protein 40A isoform X3 [Prunus avium]	1.329	Up	0.00802	106.58	1.7228	0.9	1	1	1
XP_021821633.1	UDP-glycosyltransferase 73C1-like [Prunus avium]	3.664	Up	7.5e-05	55.207	15.103	10.4	5	7	2
XP_021821651.1	UDP-glycosyltransferase 73C1-like [Prunus avium]	1.919	Up	1.67e-05	54.425	3.3463	10.1	5	6	2
XP_021821672.1	delta-1-pyrroline-5-carboxylate synthase-like [Prunus avium]	1.268	Up	0.002	66.36	17.941	8	4	5	3
XP_021821680.1	"NADPH-dependent aldo-keto reductase, chloroplastic-like [Prunus avium]"	0.686	Down	0.000298	35.218	23.059	32.4	11	13	9
XP_021821723.1	phosphatidylinositol-3-phosphatase myotubularin-1-like [Prunus avium]	1.457	Up	0.00118	94.228	9.2153	4.7	3	3	3
XP_021821727.1	uncharacterized protein LOC110763281 [Prunus avium]	0.763	Down	0.0459	16.35	3.8783	13.9	2	2	2
XP_021821761.1	thaumatin-like protein 1b [Prunus avium]	2.888	Up	1.9e-06	25.525	167.59	11.4	1	2	1
XP_021821779.1	"branched-chain-amino-acid aminotransferase 5, chloroplastic-like isoform X2 [Prunus avium]"	1.263	Up	0.00684	35.825	74.017	28	7	9	7
XP_021821782.1	homeobox protein knotted-1-like 2 [Prunus avium]	0.788	Down	0.00524	44.4	24.741	3.6	1	2	1
XP_021821804.1	LIM domain-containing protein WLIM2b [Prunus avium]	0.625	Down	2.24e-05	21.032	4.7911	13	3	3	2
XP_021821824.1	"1,4-dihydroxy-2-naphthoyl-CoA thioesterase 1-like [Prunus avium]"	0.806	Down	0.00238	18.397	11.82	28.2	4	4	4
XP_021821849.1	cinnamoyl-CoA reductase 1-like [Prunus avium]	0.79	Down	1.67e-06	37.104	65.486	32.8	10	14	10
XP_021821869.1	probable protein phosphatase 2C 60 [Prunus avium]	0.69	Down	0.000218	39.697	6.212	11.8	4	4	3
XP_021821909.1	histone H1.2-like [Prunus avium]	1.754	Up	0.000281	30.775	15.534	10	3	6	3
XP_021821961.1	autophagy-related protein 11 [Prunus avium]	1.842	Up	0.0116	129.95	2.7178	1	1	1	1
XP_021821972.1	tryptophan synthase alpha chain [Prunus avium]	0.738	Down	0.00358	33.108	12.337	18.5	4	4	4
XP_021822036.1	serine/threonine receptor-like kinase NFP [Prunus avium]	1.505	Up	0.00398	69.548	41.485	15.7	9	12	9
XP_021822068.1	protein SIEVE ELEMENT OCCLUSION B-like [Prunus avium]	0.551	Down	2.96e-06	65.712	250.05	41.2	27	68	26
XP_021822096.1	40S ribosomal protein S15-4 [Prunus avium]	0.754	Down	0.00116	17.21	47.397	26.3	4	12	4
XP_021822138.1	"peptidyl-prolyl cis-trans isomerase FKBP13, chloroplastic [Prunus avium]"	1.563	Up	0.000158	23.353	241.48	25.6	5	12	5
XP_021822164.1	plasma membrane-associated cation-binding protein 1 [Prunus avium]	3.704	Up	2.5e-08	24.39	323.31	63	14	42	14
XP_021822186.1	"magnesium-protoporphyrin IX monomethyl ester [oxidative] cyclase, chloroplastic isoform X2 [Prunus avium]"	0.824	Down	0.000823	46.837	88.504	22.9	9	13	9
XP_021822188.1	14 kDa zinc-binding protein [Prunus avium]	0.831	Down	0.0108	19.489	25.299	28.2	5	8	5
XP_021822203.1	uncharacterized protein LOC110763676 [Prunus avium]	1.216	Up	0.0035	14.938	4.1377	8.4	1	1	1
XP_021822228.1	serine carboxypeptidase-like 17 isoform X4 [Prunus avium]	1.443	Up	2.05e-05	46.936	43.634	15.6	4	4	4
XP_021822233.1	serine carboxypeptidase-like 2 [Prunus avium]	1.986	Up	0.0047	53.586	122.56	21.4	8	11	5
XP_021822235.1	serine carboxypeptidase-like 7 isoform X2 [Prunus avium]	1.28	Up	0.0247	51.962	10.341	10.6	4	4	3
XP_021822237.1	serine carboxypeptidase-like 17 [Prunus avium]	1.434	Up	0.000557	52.269	24.627	19.9	7	9	7
XP_021822238.1	serine carboxypeptidase-like 17 [Prunus avium]	1.759	Up	0.000177	52.426	15.289	6.1	2	2	2
XP_021822241.1	serine carboxypeptidase-like 13 [Prunus avium]	0.62	Down	0.00178	53.504	4.5448	13.2	6	7	2
XP_021822243.1	ADP-ribosylation factor-like protein 8a [Prunus avium]	1.293	Up	0.000259	20.839	23.181	35.3	5	14	2
XP_021822271.1	"acetate/butyrate--CoA ligase AAE7, peroxisomal [Prunus avium]"	1.242	Up	0.00114	62.372	23.343	17.6	11	16	11
XP_021822280.1	putative beta-D-xylosidase [Prunus avium]	3.591	Up	6.24e-05	84.097	230.64	25.9	16	28	16
XP_021822292.1	putative L-ascorbate peroxidase 6 [Prunus avium]	1.279	Up	0.000418	37.725	71.041	16.7	5	6	5
XP_021822297.1	heparanase-like protein 3 isoform X2 [Prunus avium]	1.528	Up	0.000903	58.223	10.176	6.9	3	4	3
XP_021822301.1	probable clathrin assembly protein At4g32285 [Prunus avium]	0.764	Down	0.00188	71.607	121.09	22.5	11	12	9
XP_021822311.1	DEAD-box ATP-dependent RNA helicase 56 isoform X1 [Prunus avium]	1.236	Up	0.0108	48.152	20.845	30.8	15	24	1
XP_021822315.1	protein WVD2-like 6 isoform X3 [Prunus avium]	0.621	Down	0.00904	49.822	5.677	8.1	3	3	3
XP_021822355.1	phospholipase D alpha 1-like [Prunus avium]	1.303	Up	4.03e-05	92.957	34.359	10.2	6	7	6
XP_021822362.1	E3 ubiquitin-protein ligase KEG isoform X2 [Prunus avium]	1.283	Up	0.0016	69.777	8.7146	10.9	7	8	6
XP_021822402.1	probable sugar phosphate/phosphate translocator At3g17430 [Prunus avium]	0.746	Down	0.000723	41.537	3.1067	3.2	1	1	1
XP_021822414.1	"histone-lysine N-methyltransferase, H3 lysine-9 specific SUVH1-like [Prunus avium]"	1.3	Up	0.0265	79.848	3.8267	4	3	4	2
XP_021822426.1	protein PHLOEM PROTEIN 2-LIKE A1-like [Prunus avium]	1.255	Up	0.00152	17.546	12.895	26.1	4	4	3
XP_021822427.1	protein PHLOEM PROTEIN 2-LIKE A1-like [Prunus avium]	1.801	Up	2.33e-05	23.775	62.723	14.9	3	8	2
XP_021822458.1	S-adenosylmethionine synthase 5 [Prunus avium]	0.434	Down	2.11e-06	42.892	146.33	38.4	11	20	5
XP_021822460.1	phosphoenolpyruvate carboxykinase (ATP)-like isoform X1 [Prunus avium]	0.658	Down	3.74e-05	74.231	203.77	27.4	14	23	8
XP_021822496.1	alpha-galactosidase 1-like [Prunus avium]	1.492	Up	3.68e-06	46.841	77.325	28.1	9	12	9
XP_021822503.1	RNA-binding protein FUS-like [Prunus avium]	0.708	Down	0.000619	18.607	143.35	19.4	2	2	2
XP_021822508.1	GTP-binding protein SAR1A [Prunus avium]	0.637	Down	0.0051	21.985	41.009	39.9	7	10	2
XP_021822511.1	shikimate O-hydroxycinnamoyltransferase-like [Prunus avium]	0.601	Down	0.000157	55.143	222.67	34.5	12	15	12
XP_021822514.1	serine/threonine-protein phosphatase 4 regulatory subunit 3 [Prunus avium]	1.24	Up	0.0111	98.865	26.046	8	6	6	6
XP_021822515.1	"dihydrolipoyl dehydrogenase 1, chloroplastic-like [Prunus avium]"	0.753	Down	0.000179	59.766	93.03	17.4	8	10	8
XP_021822553.1	"linoleate 13S-lipoxygenase 2-1, chloroplastic-like [Prunus avium]"	0.52	Down	2.17e-07	98.032	323.31	36.3	32	90	14
XP_021822559.1	"linoleate 13S-lipoxygenase 2-1, chloroplastic-like [Prunus avium]"	0.556	Down	1.85e-05	15.84	73.978	28.9	4	19	1
XP_021822608.1	caffeic acid 3-O-methyltransferase-like [Prunus avium]	1.26	Up	0.00196	41.49	124.41	25.2	8	16	8
XP_021822644.1	"granule-bound starch synthase 1, chloroplastic/amyloplastic-like [Prunus avium]"	0.605	Down	0.003	67.581	55.043	13.6	6	7	4
XP_021822645.1	"pyruvate dehydrogenase E1 component subunit alpha-3, chloroplastic [Prunus avium]"	0.606	Down	0.000299	47.583	65.133	19.4	7	9	7
XP_021822647.1	vacuolar protein sorting-associated protein 8 homolog isoform X2 [Prunus avium]	1.371	Up	0.000839	164.74	1.5709	0.6	1	1	1
XP_021822670.1	NDR1/HIN1-like protein 12 [Prunus avium]	1.239	Up	0.00156	25.43	3.7888	11.3	2	3	2
XP_021822709.1	uncharacterized protein LOC110764097 isoform X2 [Prunus avium]	0.8	Down	0.0008	53.709	67.39	27.4	11	16	11
XP_021822730.1	uncharacterized protein LOC110764116 [Prunus avium]	1.449	Up	5.82e-05	18.813	98.6	25.1	4	9	4
XP_021822732.1	"ATP phosphoribosyltransferase 2, chloroplastic-like [Prunus avium]"	0.771	Down	0.004	42.121	76.379	21.9	8	11	8
XP_021822752.1	dynamin-related protein 4C-like isoform X2 [Prunus avium]	0.695	Down	0.000635	71.075	6.0879	31.2	17	26	1
XP_021822755.1	dynamin-related protein 4C-like [Prunus avium]	0.661	Down	0.00268	145.28	39.84	12.6	15	25	1
XP_021822757.1	dynamin-related protein 4C-like [Prunus avium]	0.584	Down	0.00196	77.792	141.41	23.3	14	23	2
XP_021822759.1	"cytochrome c oxidase-assembly factor COX23, mitochondrial [Prunus avium]"	2.158	Up	0.000664	8.2732	5.5636	36.6	2	2	2
XP_021822780.1	probable serine/threonine-protein kinase PBL19 [Prunus avium]	1.655	Up	0.000343	48.724	1.7467	8.2	4	4	2
XP_021822810.1	60S ribosomal protein L31 [Prunus avium]	0.745	Down	0.000482	13.876	7.9092	19.8	5	8	5
XP_021822811.1	"50S ribosomal protein L12, chloroplastic-like [Prunus avium]"	0.686	Down	0.00974	19.676	14.209	35.1	8	9	8
XP_021822829.1	syntaxin-132-like [Prunus avium]	1.222	Up	0.00044	34.414	22.626	9.8	3	4	3
XP_021822832.1	F-box/LRR-repeat MAX2 homolog A [Prunus avium]	1.515	Up	0.00632	80.748	3.6527	1.7	1	2	1
XP_021822881.1	2-alkenal reductase (NADP(+)-dependent)-like [Prunus avium]	0.519	Down	0.000624	34.393	13.339	7.1	2	4	2
XP_021822887.1	aspartic proteinase A1-like [Prunus avium]	1.587	Up	0.000101	55.604	42.724	21.2	10	20	8
XP_021822893.1	lysM domain receptor-like kinase 3 [Prunus avium]	1.375	Up	0.00348	66.778	2.8293	9.2	5	9	1
XP_021822901.1	B-cell receptor-associated protein 31-like [Prunus avium]	0.679	Down	3.59e-05	32.778	37.721	19.6	5	7	5
XP_021822908.1	uncharacterized protein LOC110764288 [Prunus avium]	0.635	Down	0.00138	20.832	7.6139	16.8	3	3	3
XP_021822909.1	L-ascorbate oxidase homolog [Prunus avium]	1.217	Up	0.0264	60.164	4.8112	5.5	3	4	2
XP_021822922.1	uncharacterized protein LOC110764302 [Prunus avium]	0.808	Down	0.0434	59.29	15.56	9.2	3	3	3
XP_021822927.1	"membrane metalloprotease ARASP, chloroplastic-like [Prunus avium]"	1.364	Up	0.000196	48.496	75.102	16	5	7	5
XP_021822984.1	potassium transporter 4 [Prunus avium]	1.298	Up	0.0482	87.522	19.656	8.3	5	5	5
XP_021822987.1	probable alpha-mannosidase At5g13980 isoform X2 [Prunus avium]	1.318	Up	3.58e-06	115.56	323.31	23.3	20	46	18
XP_021822995.1	uncharacterized protein LOC110764352 [Prunus avium]	1.342	Up	0.000902	37.277	23.242	12.7	4	5	4
XP_021823001.1	multiprotein-bridging factor 1a [Prunus avium]	0.804	Down	0.0157	15.446	14.739	30.5	4	6	4
XP_021823004.1	"probable inactive shikimate kinase like 1, chloroplastic isoform X1 [Prunus avium]"	0.814	Down	0.00576	32.427	6.5745	7.7	2	4	2
XP_021823016.1	"acyltransferase-like protein At3g26840, chloroplastic [Prunus avium]"	1.794	Up	0.000421	79.96	74.179	18.1	12	19	12
XP_021823075.1	alpha-mannosidase At3g26720-like isoform X2 [Prunus avium]	1.25	Up	0.00148	114.82	107.91	20.8	18	36	16
XP_021823078.1	uncharacterized protein LOC110764409 [Prunus avium]	1.512	Up	0.00974	19.193	13.055	23.4	4	4	4
XP_021823088.1	uncharacterized protein LOC110764421 [Prunus avium]	0.442	Down	1.71e-05	134.61	7.942	1.5	2	2	2
XP_021823216.1	pyrophosphate--fructose 6-phosphate 1-phosphotransferase subunit beta [Prunus avium]	0.504	Down	1.63e-06	61.676	163.39	19.4	12	20	7
XP_021823218.1	transcription initiation factor IIF subunit alpha isoform X2 [Prunus avium]	1.83	Up	0.00072	58.459	2.9758	5.6	2	2	2
XP_021823220.1	uncharacterized protein LOC110764534 [Prunus avium]	0.776	Down	0.00114	11.694	7.5406	65.1	5	5	5
XP_021823241.1	"plastid-lipid-associated protein, chloroplastic-like [Prunus avium]"	2.388	Up	9.93e-05	35.295	164.7	23.1	7	14	7
XP_021823260.1	phytanoyl-CoA dioxygenase [Prunus avium]	1.252	Up	0.0031	32.827	26.338	19.6	5	7	5
XP_021823268.1	cathepsin B-like protease 3 [Prunus avium]	1.498	Up	0.001	40.427	47.593	11.3	4	7	4
XP_021823275.1	MLP-like protein 328 [Prunus avium]	0.571	Down	2.7e-06	16.892	240.77	55.3	10	31	7
XP_021823294.1	"pyruvate kinase isozyme A, chloroplastic-like [Prunus avium]"	0.818	Down	0.0171	64.544	6.782	5.7	3	3	3
XP_021823427.1	enolase [Prunus avium]	0.696	Down	0.000261	48.249	196.53	32.5	15	63	5
XP_021823432.1	"ATP-dependent 6-phosphofructokinase 4, chloroplastic isoform X2 [Prunus avium]"	1.428	Up	0.000218	59.013	270.3	31.2	13	25	9
XP_021823469.1	"acid beta-fructofuranosidase 1, vacuolar-like [Prunus avium]"	1.895	Up	3.86e-05	70.184	134.3	19.8	10	17	10
XP_021823476.1	acid phosphatase 1 [Prunus avium]	1.414	Up	0.00754	30.675	4.6634	4.1	1	1	1
XP_021823480.1	40S ribosomal protein S20-2-like [Prunus avium]	0.718	Down	5.54e-05	13.578	43.077	39.7	6	13	4
XP_021823484.1	protein EXORDIUM-like 3 [Prunus avium]	0.492	Down	3.7e-05	38.368	4.7786	9.2	3	5	3
XP_021823512.1	auxin-responsive protein SAUR41-like [Prunus avium]	1.205	Up	0.0283	11.939	1.9367	13.5	1	1	1
XP_021823513.1	calcium-dependent protein kinase SK5-like [Prunus avium]	0.783	Down	0.00304	56.43	95.76	11.2	4	8	2
XP_021823548.1	serine carboxypeptidase-like 45 [Prunus avium]	1.347	Up	0.00214	52.786	256.63	19.4	7	11	7
XP_021823615.1	pathogenesis-related protein 5-like [Prunus avium]	1.319	Up	0.00486	31.166	1.7814	3.1	1	3	1
XP_021823620.1	"aspartokinase 2, chloroplastic [Prunus avium]"	0.744	Down	0.000562	62.354	18.052	3.5	2	2	2
XP_021823622.1	serine carboxypeptidase-like 45 isoform X2 [Prunus avium]	0.809	Down	0.0177	52.114	38.994	12.1	4	4	3
XP_021823668.1	alpha-glucosidase-like [Prunus avium]	1.421	Up	0.00026	100.55	86.915	11	10	18	4
XP_021823674.1	beta-amyrin 28-oxidase-like [Prunus avium]	1.296	Up	0.0002	54.337	68.47	18.7	7	8	7
XP_021823702.1	UDP-arabinose 4-epimerase 1 [Prunus avium]	0.764	Down	0.00342	46.048	7.9634	9.8	4	4	2
XP_021823726.1	ABC transporter D family member 1 [Prunus avium]	1.212	Up	0.00542	150.3	64.725	10.8	12	13	12
XP_021823743.1	copper transport protein ATX1-like [Prunus avium]	0.717	Down	2.53e-06	10.251	323.31	77.6	6	20	6
XP_021823755.1	berberine bridge enzyme-like 7 [Prunus avium]	3.407	Up	0.000623	59.992	7.3597	6	3	4	2
XP_021823778.1	formin-like protein 1 isoform X2 [Prunus avium]	1.3	Up	7.89e-05	127.04	3.0645	1.3	2	2	1
XP_021823795.1	apoptosis-inducing factor homolog B-like [Prunus avium]	1.427	Up	0.00276	39.996	46.293	17.5	7	7	7
XP_021823825.1	uncharacterized protein LOC110765080 [Prunus avium]	1.24	Up	4.67e-06	46.877	36.657	10.6	3	4	3
XP_021823836.1	sucrose synthase 7-like isoform X2 [Prunus avium]	1.329	Up	2.27e-05	95.334	239.29	27.8	22	42	18
XP_021823862.1	expansin-A13 [Prunus avium]	0.494	Down	0.00032	28.763	5.5918	7.9	2	2	2
XP_021823870.1	protein DJ-1 homolog D-like [Prunus avium]	1.222	Up	0.00726	64.219	93.484	21.8	14	29	8
XP_021823873.1	"DNA repair protein recA homolog 1, chloroplastic isoform X2 [Prunus avium]"	1.277	Up	0.0136	46.287	3.9732	2.8	1	2	1
XP_021823874.1	L-lactate dehydrogenase B-like [Prunus avium]	0.815	Down	0.0189	37.515	3.1954	4.9	2	2	2
XP_021823907.1	uncharacterized protein At4g06744-like [Prunus avium]	1.201	Up	0.023	44.375	89.707	25.6	10	13	9
XP_021823915.1	O-acyltransferase WSD1-like [Prunus avium]	1.356	Up	0.00202	52.364	9.1983	10.7	5	6	5
XP_021823918.1	scopoletin glucosyltransferase-like [Prunus avium]	2.72	Up	4.78e-06	53.873	3.7495	17.6	8	11	1
XP_021823927.1	"CBS domain-containing protein CBSX1, chloroplastic-like [Prunus avium]"	1.25	Up	0.0019	25.348	24.505	18.4	3	4	3
XP_021823934.1	scopoletin glucosyltransferase-like [Prunus avium]	0.745	Down	0.0363	54.04	7.0612	14.5	6	10	3
XP_021823936.1	"UDP-sulfoquinovose synthase, chloroplastic [Prunus avium]"	0.704	Down	0.00198	53.471	39.188	11	4	5	4
XP_021823940.1	probable carboxylesterase 15 [Prunus avium]	0.667	Down	0.000884	37.829	3.933	10.4	3	4	3
XP_021823947.1	protein DJ-1 homolog D-like [Prunus avium]	2.979	Up	0.000202	26.428	14.14	26.4	6	10	3
XP_021823952.1	protein IQ-DOMAIN 14 isoform X2 [Prunus avium]	0.442	Down	0.000323	60.332	5.072	8	4	4	4
XP_021823965.1	"cytochrome P450 71A3-like, partial [Prunus avium]"	1.666	Up	4.41e-05	51.066	8.3909	6.9	3	3	3
XP_021824009.1	histone H4 [Prunus avium]	1.399	Up	0.00116	11.409	61.516	57.3	7	25	7
XP_021824015.1	probable aldo-keto reductase 1 [Prunus avium]	0.747	Down	0.000541	37.904	282.04	45.8	13	16	7
XP_021824027.1	MATH domain and coiled-coil domain-containing protein At3g58340-like [Prunus avium]	0.635	Down	8.29e-05	49.331	21.794	11	5	6	5
XP_021824066.1	peptidyl-prolyl cis-trans isomerase FKBP15-1-like [Prunus avium]	0.808	Down	0.000383	16.317	112.4	46	7	15	7
XP_021824075.1	WD repeat-containing protein 3 [Prunus avium]	0.766	Down	0.0438	106.17	7.6814	3.9	4	4	4
XP_021824089.1	splicing factor 3A subunit 2-like [Prunus avium]	0.812	Down	0.0433	38.281	8.0101	8.9	3	4	3
XP_021824096.1	ras-related protein Rab7 [Prunus avium]	1.39	Up	0.0026	23.036	80.434	38	7	10	6
XP_021824111.1	"NAD(P)H-quinone oxidoreductase subunit U, chloroplastic [Prunus avium]"	1.367	Up	0.0166	24.589	24.509	23.1	5	5	5
XP_021824142.1	splicing factor U2af large subunit A isoform X8 [Prunus avium]	1.277	Up	0.0231	39.723	14.115	16	5	5	4
XP_021824246.1	multicopper oxidase LPR1-like [Prunus avium]	1.241	Up	0.0242	65.801	22.725	17.3	10	14	10
XP_021824262.1	serine carboxypeptidase-like 50 [Prunus avium]	1.761	Up	8.25e-05	51.933	51.387	26.6	13	17	13
XP_021824275.1	sulfhydryl oxidase 2 isoform X2 [Prunus avium]	0.704	Down	3.82e-05	57.552	3.7478	2.4	1	2	1
XP_021824319.1	uncharacterized protein C594.04c [Prunus avium]	0.49	Down	5.68e-05	38.928	4.0784	4.8	1	1	1
XP_021824320.1	serine carboxypeptidase-like 49 [Prunus avium]	1.907	Up	8.18e-05	44.443	323.31	44.3	17	39	17
XP_021824324.1	uncharacterized protein ycf45 [Prunus avium]	1.523	Up	0.00274	77.68	8.4729	5.7	4	4	4
XP_021824359.1	ras-related protein RABC2a-like [Prunus avium]	1.713	Up	3.52e-07	23.918	1.6979	5.1	1	1	1
XP_021824385.1	"arogenate dehydratase/prephenate dehydratase 6, chloroplastic-like [Prunus avium]"	0.696	Down	1.78e-05	47.22	6.4752	8.5	3	3	3
XP_021824387.1	ankyrin repeat-containing protein BDA1-like [Prunus avium]	0.827	Down	0.00884	54.833	2.4406	3.1	2	2	2
XP_021824408.1	cytochrome P450 CYP749A22-like [Prunus avium]	2.308	Up	0.00672	58.747	8.5662	7.2	4	4	1
XP_021824420.1	cytochrome P450 CYP749A22-like [Prunus avium]	1.89	Up	4.1e-06	59.178	2.1666	5.6	3	3	1
XP_021824425.1	"bifunctional riboflavin biosynthesis protein RIBA 1, chloroplastic-like [Prunus avium]"	1.317	Up	0.000276	60.747	33.302	6.6	3	3	2
XP_021824432.1	17.1 kDa class II heat shock protein-like [Prunus avium]	0.725	Down	0.00052	17.43	12.161	30.8	4	5	3
XP_021824436.1	NADPH-dependent pterin aldehyde reductase [Prunus avium]	1.226	Up	0.0335	26.025	48.983	18.4	5	6	5
XP_021824441.1	18.1 kDa class I heat shock protein-like [Prunus avium]	0.702	Down	0.00276	21.962	5.8054	13.4	2	2	2
XP_021824486.1	cytochrome P450 98A2 [Prunus avium]	0.28	Down	1.11e-06	58.122	56.929	25	11	18	4
XP_021824487.1	cytochrome P450 98A2-like [Prunus avium]	0.785	Down	0.0267	57.938	128.62	29.9	14	22	6
XP_021824549.1	glucuronoxylan 4-O-methyltransferase 1 [Prunus avium]	0.208	Down	0.00286	34.563	11.521	14.3	4	4	4
XP_021824580.1	importin-4 [Prunus avium]	0.728	Down	0.0125	114.99	56.348	6.1	5	7	5
XP_021824603.1	"multiple organellar RNA editing factor 1, mitochondrial [Prunus avium]"	0.663	Down	0.000618	54.826	23.086	17.7	6	6	6
XP_021824625.1	ras-related protein RABD1 [Prunus avium]	0.769	Down	0.0452	22.402	48.922	21.4	4	6	2
XP_021824691.1	phospholipase D delta-like [Prunus avium]	1.671	Up	0.00566	96.355	2.1406	1.9	2	4	1
XP_021824699.1	"alanine--glyoxylate aminotransferase 2 homolog 1, mitochondrial [Prunus avium]"	1.242	Up	0.0451	52.707	32.098	13.2	6	8	6
XP_021824744.1	uncharacterized protein LOC110765815 [Prunus avium]	1.227	Up	0.00304	19.035	2.0256	5.6	1	1	1
XP_021824762.1	subtilisin-like protease SBT1.9 [Prunus avium]	1.414	Up	4.48e-05	83.654	157.81	13.9	9	10	9
XP_021824764.1	uncharacterized protein LOC110765833 isoform X2 [Prunus avium]	1.251	Up	7.55e-05	49.663	113.95	26.9	11	19	11
XP_021824767.1	cycloartenol-C-24-methyltransferase [Prunus avium]	0.803	Down	0.0103	38.954	5.3587	7.5	2	2	2
XP_021824773.1	PI-PLC X domain-containing protein At5g67130-like [Prunus avium]	1.933	Up	2.01e-06	44.737	5.8217	4.3	3	4	3
XP_021824828.1	peroxidase 4-like [Prunus avium]	1.364	Up	0.00406	37.359	12.486	12.8	4	6	4
XP_021824842.1	"persulfide dioxygenase ETHE1 homolog, mitochondrial [Prunus avium]"	1.205	Up	0.0114	33.112	143.92	33.6	7	12	7
XP_021824846.1	"zeaxanthin epoxidase, chloroplastic [Prunus avium]"	1.371	Up	0.000784	72.574	6.4067	3.2	2	3	2
XP_021824852.1	WD repeat-containing protein 26-like [Prunus avium]	1.208	Up	0.000783	64.425	15.612	8.8	5	6	5
XP_021824859.1	glutathione S-transferase F9-like [Prunus avium]	0.685	Down	1.98e-05	24.985	9.5638	21.2	5	5	4
XP_021824872.1	4-hydroxyphenylpyruvate dioxygenase [Prunus avium]	1.924	Up	8.49e-07	48.56	62.415	28	14	20	14
XP_021824880.1	aspartyl protease family protein 2-like [Prunus avium]	0.768	Down	1.94e-05	90.063	49.754	8.2	7	14	2
XP_021824881.1	3-hydroxyisobutyryl-CoA hydrolase-like protein 5 [Prunus avium]	1.217	Up	0.00926	35.231	47.181	31.4	10	14	2
XP_021824895.1	"uncharacterized oxidoreductase At1g06690, chloroplastic [Prunus avium]"	1.274	Up	0.0041	40.216	182.49	24.5	7	8	7
XP_021824909.1	uncharacterized protein LOC110765967 [Prunus avium]	0.726	Down	0.000398	55.946	39.776	20.9	9	11	9
XP_021824933.1	F-box protein SKIP16 [Prunus avium]	0.739	Down	0.0157	49.773	8.2398	2.7	1	1	1
XP_021824946.1	probable serine/threonine-protein kinase vps15 [Prunus avium]	1.256	Up	0.00698	173.76	4.2304	1.8	3	3	3
XP_021824959.1	nicotinamidase 1 [Prunus avium]	1.28	Up	0.014	26.96	27.171	29.9	6	6	6
XP_021824986.1	putative polyol transporter 2 [Prunus avium]	1.546	Up	0.000424	57.533	13.306	2.3	1	1	1
XP_021825001.1	probable Xaa-Pro aminopeptidase 3 [Prunus avium]	0.819	Down	0.0421	52.995	5.5436	6.5	3	4	3
XP_021825003.1	uncharacterized protein LOC110766056 [Prunus avium]	0.622	Down	0.00038	18.142	132.64	31.3	5	8	5
XP_021825010.1	"psbP domain-containing protein 1, chloroplastic isoform X3 [Prunus avium]"	1.4	Up	0.000142	34.045	111.99	26.9	7	13	7
XP_021825064.1	serine/threonine-protein kinase SRK2I [Prunus avium]	1.363	Up	0.000242	40.801	4.0232	14.6	5	6	3
XP_021825084.1	haloacid dehalogenase-like hydrolase domain-containing protein Sgpp [Prunus avium]	1.388	Up	0.000122	27.801	25.595	23.7	6	7	3
XP_021825092.1	haloacid dehalogenase-like hydrolase domain-containing protein Sgpp [Prunus avium]	1.483	Up	9.88e-05	27.58	4.445	16.6	4	4	2
XP_021825163.1	U3 small nucleolar RNA-associated protein 21 homolog [Prunus avium]	0.783	Down	0.0136	101.1	4.9838	3.1	3	3	3
XP_021825177.1	"isoamylase 1, chloroplastic isoform X2 [Prunus avium]"	0.768	Down	6.48e-05	91.459	2.4603	2.1	2	2	2
XP_021825179.1	uncharacterized protein LOC110766202 [Prunus avium]	0.828	Down	0.0265	8.3155	8.4212	43.7	3	6	3
XP_021825183.1	galacturonokinase isoform X1 [Prunus avium]	0.639	Down	0.000299	47.066	42.312	9	3	3	3
XP_021825214.1	uncharacterized protein LOC110766232 [Prunus avium]	1.578	Up	8.38e-05	68.33	162.21	18.4	9	11	9
XP_021825215.1	thioredoxin domain-containing protein PLP3A-like [Prunus avium]	0.752	Down	0.000117	25.802	14.694	15.7	3	4	3
XP_021825227.1	circumsporozoite protein-like [Prunus avium]	1.343	Up	0.000245	38.61	163.35	45.2	14	23	14
XP_021825248.1	4-coumarate--CoA ligase-like 7 [Prunus avium]	1.272	Up	0.000255	59.481	61.529	15.3	7	9	6
XP_021825284.1	"glucan endo-1,3-beta-glucosidase 5 isoform X1 [Prunus avium]"	1.426	Up	6.21e-05	52.982	33.027	14.1	7	9	7
XP_021825302.1	polyadenylate-binding protein-interacting protein 5-like [Prunus avium]	0.672	Down	0.00568	20.515	4.7295	6.3	1	1	1
XP_021825331.1	"outer envelope pore protein 21, chloroplastic-like [Prunus avium]"	0.827	Down	0.0468	19.285	1.772	4.8	1	1	1
XP_021825332.1	dolichyl-diphosphooligosaccharide--protein glycosyltransferase subunit 1A [Prunus avium]	0.812	Down	1.54e-05	69.156	158.1	31.6	19	21	19
XP_021825342.1	monosaccharide-sensing protein 2-like [Prunus avium]	1.269	Up	0.0114	78.365	78.668	10.6	6	7	6
XP_021825379.1	protein SUPPRESSOR OF GENE SILENCING 3 [Prunus avium]	0.792	Down	0.000383	72.689	59.909	20.1	12	14	12
XP_021825394.1	"probable alpha,alpha-trehalose-phosphate synthase [UDP-forming] 9 [Prunus avium]"	1.434	Up	0.00234	97.582	60.586	10.4	8	8	5
XP_021825405.1	ABC transporter B family member 1 [Prunus avium]	0.815	Down	0.00158	149.54	96.899	22.2	24	27	23
XP_021825426.1	"NAD(P)H-quinone oxidoreductase subunit M, chloroplastic [Prunus avium]"	1.346	Up	0.000503	24.249	102.38	30.7	5	6	5
XP_021825447.1	protein MEMO1 [Prunus avium]	1.408	Up	0.00192	32.663	59.823	32.3	8	9	8
XP_021825501.1	"aldo-keto reductase family 4 member C10-like, partial [Prunus avium]"	1.499	Up	0.00312	17.503	13.075	19.7	3	5	1
XP_021825553.1	hsp70 nucleotide exchange factor fes1-like [Prunus avium]	0.732	Down	0.00604	43.07	103.68	32.4	9	10	9
XP_021825555.1	thaumatin-like protein [Prunus avium]	1.212	Up	0.0114	25.713	2.4973	5.7	1	1	1
XP_021825556.1	expansin-A6-like [Prunus avium]	1.298	Up	0.000525	32.548	11.202	6.7	2	3	1
XP_021825579.1	fasciclin-like arabinogalactan protein 8 [Prunus avium]	1.286	Up	0.00382	43.461	25.52	5.6	2	3	2
XP_021825591.1	60S ribosomal protein L44 [Prunus avium]	0.757	Down	0.00176	11.93	6.4662	24.8	5	8	5
XP_021825599.1	GDSL esterase/lipase At1g29660-like [Prunus avium]	1.961	Up	3.51e-05	41.767	323.31	30.4	10	27	10
XP_021825601.1	GDSL esterase/lipase At5g45670-like [Prunus avium]	1.355	Up	0.00362	41.063	5.4542	9.3	3	3	3
XP_021825616.1	uncharacterized protein LOC110766575 [Prunus avium]	0.823	Down	0.00412	19.45	4.4961	9	1	1	1
XP_021825642.1	subtilisin-like protease SBT5.6 [Prunus avium]	1.211	Up	0.0103	85.298	5.6791	4.4	3	3	3
XP_021825669.1	uncharacterized protein LOC110766614 [Prunus avium]	0.594	Down	0.0137	41.033	4.5365	5.9	2	2	2
XP_021825672.1	uncharacterized protein LOC110766618 [Prunus avium]	1.295	Up	0.0427	74.944	1.4929	1	1	1	1
XP_021825687.1	DNA-binding protein DDB_G0278111 [Prunus avium]	0.626	Down	0.00292	14.986	41.419	20.5	2	4	2
XP_021825702.1	65-kDa microtubule-associated protein 1 [Prunus avium]	0.621	Down	0.000219	65.29	64.864	19.8	12	19	12
XP_021825716.1	putative BPI/LBP family protein At1g04970 [Prunus avium]	2.124	Up	0.000185	53.958	8.0463	3.6	2	2	2
XP_021825740.1	uncharacterized protein LOC110766681 [Prunus avium]	0.641	Down	1.72e-06	37.819	3.3429	9.6	3	3	2
XP_021825777.1	synaptotagmin-5 isoform X2 [Prunus avium]	1.235	Up	0.0105	57.786	51.007	11.2	4	5	4
XP_021825787.1	uncharacterized protein LOC110766731 [Prunus avium]	0.709	Down	2.32e-05	19.889	5.1291	9.4	2	2	2
XP_021825818.1	probable 2-carboxy-D-arabinitol-1-phosphatase [Prunus avium]	1.429	Up	0.00382	32.738	8.1436	11.3	3	3	3
XP_021825831.1	clathrin light chain 1-like [Prunus avium]	0.722	Down	0.00112	37.226	31.514	20.3	7	12	7
XP_021825845.1	squamosa promoter-binding-like protein 3 [Prunus avium]	0.702	Down	0.00846	18.563	3.873	17.3	2	2	2
XP_021825858.1	non-classical arabinogalactan protein 31-like [Prunus avium]	1.672	Up	0.00246	33.966	15.34	13	3	3	3
XP_021825886.1	uncharacterized protein LOC110766807 isoform X3 [Prunus avium]	0.784	Down	0.00212	13.445	2.1919	15.7	1	1	1
XP_021825890.1	"4-hydroxy-tetrahydrodipicolinate synthase, chloroplastic-like [Prunus avium]"	0.827	Down	0.000601	40.368	19.882	14.2	5	6	5
XP_021825904.1	putative serine/threonine-protein kinase [Prunus avium]	1.385	Up	0.000938	40.968	1.7861	4.3	2	2	2
XP_021825907.1	histone acetyltransferase KAT6B-like isoform X3 [Prunus avium]	0.528	Down	3.76e-05	84.767	29.875	6.6	2	2	2
XP_021825919.1	uncharacterized protein LOC110766829 [Prunus avium]	1.373	Up	0.0117	25.019	20.729	18.8	4	4	4
XP_021825921.1	GDSL esterase/lipase At5g62930 [Prunus avium]	0.776	Down	0.00104	27.451	8.4344	19.4	5	5	5
XP_021825937.1	uncharacterized protein LOC110766846 [Prunus avium]	0.552	Down	0.00134	10.235	21.052	22.2	3	4	3
XP_021825944.1	"uncharacterized protein At5g50100, mitochondrial [Prunus avium]"	1.411	Up	0.00432	24.686	90.708	16.2	2	2	2
XP_021825949.1	nucleobase-ascorbate transporter 6 [Prunus avium]	1.592	Up	0.0167	57.821	59.423	10.1	5	8	4
XP_021825962.1	serine/threonine-protein kinase STY8 [Prunus avium]	1.657	Up	2.22e-05	43.037	31.887	23.1	9	13	8
XP_021825963.1	protein KINESIN LIGHT CHAIN-RELATED 3 [Prunus avium]	0.612	Down	4.22e-05	80.297	18.34	7.8	6	8	6
XP_021825988.1	protein NUCLEAR FUSION DEFECTIVE 2 isoform X2 [Prunus avium]	0.664	Down	0.00102	19.967	30.481	18.4	3	3	3
XP_021826110.1	"mannan endo-1,4-beta-mannosidase 2-like [Prunus avium]"	1.257	Up	0.0281	51.204	1.5135	2.3	1	1	1
XP_021826113.1	probable ubiquitin-conjugating enzyme E2 26 isoform X2 [Prunus avium]	0.785	Down	0.0018	44.344	1.9024	2.2	1	1	1
XP_021826125.1	auxin response factor 8 isoform X2 [Prunus avium]	0.725	Down	0.000598	94.075	13.805	7	5	5	4
XP_021826137.1	patellin-3-like [Prunus avium]	2.033	Up	8.17e-07	69.258	194.47	32.5	20	33	19
XP_021826159.1	BRASSINOSTEROID INSENSITIVE 1-associated receptor kinase 1-like [Prunus avium]	0.779	Down	0.0282	68.004	12.285	11.8	6	8	6
XP_021826166.1	probable alkaline/neutral invertase D [Prunus avium]	0.791	Down	0.000596	63.415	121.78	23.2	12	20	6
XP_021826167.1	UDP-glycosyltransferase 88F5-like [Prunus avium]	0.593	Down	0.000236	53.257	74.874	16.7	8	13	2
XP_021826168.1	UDP-glycosyltransferase 88F5-like [Prunus avium]	0.438	Down	5.92e-05	53.276	37.044	13.6	7	14	2
XP_021826173.1	LOW QUALITY PROTEIN: UDP-glycosyltransferase 88F5-like [Prunus avium]	0.608	Down	0.000141	53.275	66.811	18.6	9	15	4
XP_021826187.1	FT-interacting protein 1 [Prunus avium]	1.222	Up	0.00244	119.08	33.771	15.5	15	20	13
XP_021826193.1	beta-xylosidase/alpha-L-arabinofuranosidase 2-like [Prunus avium]	2.452	Up	1.5e-05	83.694	236.44	24.8	18	29	18
XP_021826204.1	LOW QUALITY PROTEIN: probable protein phosphatase 2C 62 [Prunus avium]	0.73	Down	0.0023	59.911	2.3452	1.8	1	1	1
XP_021826241.1	tubulin gamma-1 chain-like [Prunus avium]	0.771	Down	0.00234	53.26	13.742	9.3	4	4	4
XP_021826347.1	protein BOBBER 1 isoform X2 [Prunus avium]	0.816	Down	0.000816	34.038	215.42	32.8	8	17	8
XP_021826348.1	PP2A regulatory subunit TAP46 [Prunus avium]	0.77	Down	0.000258	45.876	83.112	19.1	8	11	8
XP_021826356.1	"glucan endo-1,3-beta-D-glucosidase isoform X2 [Prunus avium]"	1.218	Up	0.00128	51.412	108.47	12.6	5	11	5
XP_021826363.1	pentatricopeptide repeat-containing protein At3g49240 [Prunus avium]	0.766	Down	0.000158	73.296	116.13	11.8	8	11	8
XP_021826387.1	NADPH-dependent thioredoxin reductase 3 [Prunus avium]	1.236	Up	0.002	57.529	142.19	21.4	9	11	9
XP_021826403.1	"thioredoxin-like protein AAED1, chloroplastic [Prunus avium]"	1.23	Up	0.00234	28.33	15.621	15.6	4	5	4
XP_021826491.1	importin subunit beta-1-like [Prunus avium]	0.829	Down	0.000619	96.894	33.274	14.1	12	15	12
XP_021826495.1	BAG family molecular chaperone regulator 4 [Prunus avium]	0.789	Down	0.00134	32.791	38.472	28.8	7	8	7
XP_021826502.1	5'-nucleotidase domain-containing protein 4 isoform X2 [Prunus avium]	1.582	Up	9.06e-07	62.076	54.598	22.4	12	19	12
XP_021826507.1	"ferritin-4, chloroplastic [Prunus avium]"	1.525	Up	4.33e-07	29.684	323.31	46.8	11	29	9
XP_021826513.1	transcription factor TBF1-like [Prunus avium]	1.716	Up	0.00178	15.144	3.4465	8.8	1	2	1
XP_021826550.1	uncharacterized protein LOC110767342 [Prunus avium]	0.74	Down	0.00034	23.741	3.7161	10.3	2	2	2
XP_021826552.1	UDP-N-acetylglucosamine diphosphorylase 1 [Prunus avium]	0.732	Down	0.0008	53.827	53.669	27.4	11	15	11
XP_021826586.1	probable aquaporin PIP2-5 [Prunus avium]	1.384	Up	0.0147	30.524	33.291	16.4	4	12	4
XP_021826589.1	UDP-glycosyltransferase 71A16-like [Prunus avium]	1.572	Up	0.000435	52.434	29.333	16.9	7	9	7
XP_021826596.1	"36.4 kDa proline-rich protein-like, partial [Prunus avium]"	1.951	Up	8.3e-05	31.961	1.6158	3.1	1	1	1
XP_021826599.1	putative UDP-glucose flavonoid 3-O-glucosyltransferase 3 [Prunus avium]	2.283	Up	0.003	55.646	23.784	14.4	7	11	7
XP_021826639.1	tubulin beta chain-like [Prunus avium]	0.678	Down	0.00454	50.611	76.023	23.8	10	21	3
XP_021826664.1	protein TSS [Prunus avium]	0.83	Down	0.00904	184.23	9.189	3.7	6	6	5
XP_021826680.1	uncharacterized protein LOC110767445 [Prunus avium]	1.256	Up	0.000302	53.986	23.611	14.6	7	9	7
XP_021826684.1	E3 ubiquitin-protein ligase KEG-like [Prunus avium]	1.519	Up	0.000984	70.189	9.6197	10.6	7	7	5
XP_021826685.1	pre-mRNA-processing-splicing factor 8A [Prunus avium]	1.204	Up	5.69e-05	274.18	138.77	15	31	38	31
XP_021826688.1	tetraspanin-6 [Prunus avium]	1.551	Up	0.0285	32.434	3.2691	4.3	1	1	1
XP_021826706.1	phenylalanine ammonia-lyase 1 [Prunus avium]	0.473	Down	0.0159	78.516	162.89	26.1	19	26	12
XP_021826713.1	"pyruvate, phosphate dikinase, chloroplastic [Prunus avium]"	1.338	Up	0.000817	105.14	25.156	11.5	11	11	5
XP_021826728.1	uncharacterized protein LOC110767484 [Prunus avium]	0.738	Down	0.0143	132.82	2.8061	2.3	1	1	1
XP_021826731.1	SNW/SKI-interacting protein [Prunus avium]	0.764	Down	0.00684	68.36	21.26	12.4	6	6	6
XP_021826753.1	putative 4-hydroxy-4-methyl-2-oxoglutarate aldolase 3 [Prunus avium]	0.778	Down	0.00408	17.501	16.51	22.9	4	6	4
XP_021826775.1	probable galactinol--sucrose galactosyltransferase 1 [Prunus avium]	1.815	Up	8.16e-05	82.943	108.04	19.9	12	16	10
XP_021826826.1	calnexin homolog [Prunus avium]	0.83	Down	0.00066	61.955	239.33	29.9	15	27	14
XP_021826831.1	"photosystem I assembly factor PSA3, chloroplastic [Prunus avium]"	0.833	Down	0.00642	33.05	19.308	14.1	4	4	4
XP_021826832.1	"chorismate synthase, chloroplastic [Prunus avium]"	0.793	Down	0.000515	47.817	104.11	23.5	12	17	12
XP_021826834.1	LOW QUALITY PROTEIN: DNA replication licensing factor MCM2 [Prunus avium]	0.812	Down	0.00552	106.1	3.2576	2	2	2	2
XP_021826840.1	uncharacterized protein LOC110767569 [Prunus avium]	1.699	Up	1.8e-05	28.26	33.464	8.7	2	2	2
XP_021826844.1	dnaJ protein ERDJ2A-like [Prunus avium]	1.551	Up	3.51e-05	77.093	43.978	11.8	7	8	7
XP_021826859.1	cytochrome P450 89A2-like [Prunus avium]	1.575	Up	0.000325	58.708	7.6476	13.2	7	8	3
XP_021826861.1	probable polygalacturonase [Prunus avium]	1.837	Up	0.000224	51.531	170.08	27.8	12	17	12
XP_021826869.1	serine/threonine-protein phosphatase 7 long form homolog [Prunus avium]	1.487	Up	0.00074	105.08	54.914	5.7	5	5	3
XP_021826890.1	UDP-glycosyltransferase 88A1-like [Prunus avium]	1.46	Up	2.07e-05	52.161	43.73	6.7	2	2	1
XP_021826896.1	subtilisin-like protease SBT1.3 [Prunus avium]	1.355	Up	0.000577	84.345	2.251	1	1	1	1
XP_021826904.1	cytochrome P450 89A2-like [Prunus avium]	1.561	Up	2.05e-05	59.442	38.422	14.5	8	9	4
XP_021826911.1	uncharacterized protein LOC110767630 [Prunus avium]	1.267	Up	0.0434	48.87	7.1647	7.5	4	5	4
XP_021826914.1	60S ribosomal protein L36-3-like [Prunus avium]	0.816	Down	0.00214	12.523	15.9	27.9	4	9	1
XP_021826926.1	membrane steroid-binding protein 2 [Prunus avium]	0.798	Down	0.00148	22.347	61.799	33.2	5	13	5
XP_021826928.1	dolichyl-diphosphooligosaccharide--protein glycosyltransferase subunit 1B [Prunus avium]	0.755	Down	0.000544	41.893	24.671	17.2	6	10	6
XP_021826933.1	low-temperature-induced 65 kDa protein-like isoform X1 [Prunus avium]	0.832	Down	0.000618	77.204	41.409	15.4	10	15	10
XP_021826959.1	probable fructokinase-7 [Prunus avium]	1.306	Up	0.000118	38.473	78.268	42.2	17	23	17
XP_021826974.1	reticulon-like protein B1 [Prunus avium]	0.747	Down	0.0004	29.866	4.3713	6.4	2	2	2
XP_021826997.1	protein DETOXIFICATION 35-like [Prunus avium]	2.181	Up	0.0113	53.77	3.8555	3.7	2	2	2
XP_021827001.1	LOW QUALITY PROTEIN: protein SRC2 [Prunus avium]	1.488	Up	0.000343	30.474	24.177	15.1	3	3	3
XP_021827004.1	plastidial pyruvate kinase 2 [Prunus avium]	0.787	Down	0.00184	63.571	104.27	13.9	6	12	4
XP_021827007.1	acidic endochitinase-like [Prunus avium]	2.858	Up	1.84e-05	30.724	196.6	19.5	4	19	3
XP_021827038.1	embryo-specific protein ATS3B [Prunus avium]	2.166	Up	0.000104	20.56	3.7351	6.6	1	4	1
XP_021827056.1	alpha-L-fucosidase 1-like [Prunus avium]	1.271	Up	8.19e-05	55.492	45.507	17.3	8	16	8
XP_021827071.1	serine/arginine-rich splicing factor RS41 isoform X4 [Prunus avium]	2.031	Up	0.00258	41.557	12.247	6.1	2	2	1
XP_021827083.1	"short-chain dehydrogenase TIC 32, chloroplastic-like [Prunus avium]"	1.203	Up	0.00886	33.832	323.31	41.9	11	15	11
XP_021827149.1	serine carboxypeptidase-like 27 [Prunus avium]	1.325	Up	0.000305	51.513	103.24	12.5	5	5	4
XP_021827155.1	transmembrane 9 superfamily member 7-like [Prunus avium]	0.832	Down	4.23e-05	73.631	69.691	17.9	11	16	11
XP_021827162.1	protein ROOT HAIR DEFECTIVE 3-like [Prunus avium]	0.778	Down	0.000181	88.602	323.31	25.7	15	19	12
XP_021827169.1	WD-40 repeat-containing protein MSI4-like [Prunus avium]	0.785	Down	0.00246	51.488	30.252	9.8	4	9	3
XP_021827172.1	adenosine kinase 2 [Prunus avium]	0.668	Down	6.08e-05	37.725	323.31	51.6	12	39	12
XP_021827183.1	two pore calcium channel protein 1-like isoform X2 [Prunus avium]	1.413	Up	1.71e-05	81.147	10.641	4.9	4	5	4
XP_021827248.1	alpha-taxilin isoform X3 [Prunus avium]	0.736	Down	0.012	50.163	89.804	16.6	5	5	5
XP_021827257.1	2-hydroxyisoflavanone dehydratase-like [Prunus avium]	0.595	Down	3.27e-06	33.897	5.7513	11	3	3	3
XP_021827262.1	protein ALP1-like [Prunus avium]	1.234	Up	0.000638	48.996	10.943	7.2	3	3	3
XP_021827269.1	probable carboxylesterase 12 [Prunus avium]	1.406	Up	0.00112	34.388	66.526	18.6	4	5	2
XP_021827273.1	probable carboxylesterase 12 [Prunus avium]	1.277	Up	0.000757	33.64	12.631	10.9	3	3	3
XP_021827348.1	thioredoxin domain-containing protein 9 homolog [Prunus avium]	0.801	Down	0.0478	23.866	2.8056	6.2	1	1	1
XP_021827352.1	"3-oxo-Delta(4,5)-steroid 5-beta-reductase-like [Prunus avium]"	2.281	Up	1.87e-05	44.901	83.531	24.9	11	21	9
XP_021827354.1	uncharacterized protein LOC110767984 [Prunus avium]	0.694	Down	9.93e-05	15.801	65.764	17.4	2	2	2
XP_021827454.1	UDP-glycosyltransferase 86A1-like [Prunus avium]	0.633	Down	0.0266	55.104	5.2183	2.1	1	2	1
XP_021827457.1	probable serine/threonine-protein kinase PBL19 [Prunus avium]	1.595	Up	0.000164	50.746	2.7411	3.6	2	2	2
XP_021827494.1	calcium-dependent protein kinase 29 [Prunus avium]	1.406	Up	0.000196	59.456	217.45	28.8	11	16	11
XP_021827503.1	probable nucleoredoxin 2 [Prunus avium]	1.315	Up	0.00256	47.667	51.204	13.5	5	9	5
XP_021827505.1	protein seele [Prunus avium]	0.805	Down	0.0406	20.55	75.4	31.7	5	5	5
XP_021827540.1	24-methylenesterol C-methyltransferase 2 [Prunus avium]	0.597	Down	6.07e-05	40.337	33.778	20	6	6	6
XP_021827552.1	catalase isozyme 1 [Prunus avium]	1.373	Up	0.00788	56.934	133.26	42.9	17	44	7
XP_021827567.1	uncharacterized protein LOC110768185 [Prunus avium]	0.783	Down	0.000495	17.961	45.849	15.9	3	4	3
XP_021827621.1	"beta-glucosidase 42, partial [Prunus avium]"	0.816	Down	0.00578	51.891	101.88	18.8	6	8	6
XP_021827624.1	2-alkenal reductase (NADP(+)-dependent) [Prunus avium]	0.821	Down	0.0055	29.576	3.3719	5.9	2	3	2
XP_021827631.1	probable sugar phosphate/phosphate translocator At5g25400 isoform X2 [Prunus avium]	0.533	Down	0.000605	38.815	4.0707	5.4	2	3	2
XP_021827643.1	uncharacterized protein LOC110768248 [Prunus avium]	0.701	Down	0.00506	23.22	2.5718	4.7	1	1	1
XP_021827687.1	probable methyltransferase PMT21 [Prunus avium]	0.713	Down	8.28e-05	68.842	32.161	15.3	8	9	7
XP_021827697.1	ras-related protein Rab5-like isoform X2 [Prunus avium]	1.318	Up	0.00328	20.399	13.916	19.3	5	5	4
XP_021827713.1	"organelle RRM domain-containing protein 2, mitochondrial [Prunus avium]"	0.775	Down	0.000121	15.514	47.017	16.9	2	3	2
XP_021827722.1	thaumatin-like protein 1 isoform X2 [Prunus avium]	1.924	Up	3.79e-05	22.529	16.181	33.6	6	9	4
XP_021827748.1	caffeoylshikimate esterase isoform X3 [Prunus avium]	1.246	Up	0.00858	39.042	2.5159	4.3	2	2	2
XP_021827794.1	"thioredoxin-like protein CDSP32, chloroplastic [Prunus avium]"	1.204	Up	0.00156	33.974	90.935	16.3	4	7	4
XP_021827795.1	cationic peroxidase 1-like isoform X2 [Prunus avium]	1.706	Up	2.2e-05	34.017	32.141	32.4	8	12	8
XP_021827800.1	uncharacterized protein LOC110768380 [Prunus avium]	1.482	Up	0.00382	26.233	5.0361	12.6	3	8	3
XP_021827810.1	prosaposin [Prunus avium]	1.257	Up	0.0485	26.618	4.3979	7.1	2	3	2
XP_021827814.1	protein LURP-one-related 15-like [Prunus avium]	0.646	Down	6.05e-05	23.732	62.936	40.8	8	13	8
XP_021827849.1	protein PHLOEM PROTEIN 2-LIKE A1-like [Prunus avium]	2.009	Up	2.13e-05	32.398	79.198	19.9	4	8	4
XP_021827854.1	pyruvate decarboxylase 2 [Prunus avium]	0.634	Down	3.59e-05	65.246	216.86	31.1	14	27	11
XP_021827861.1	protein PHLOEM PROTEIN 2-LIKE A9 [Prunus avium]	1.63	Up	1.89e-05	20.767	28.261	19.6	3	5	3
XP_021827865.1	uncharacterized protein C6C3.02c [Prunus avium]	0.752	Down	0.00018	14.887	1.7583	6.1	1	1	1
XP_021827894.1	DNA-directed RNA polymerase V subunit 5A [Prunus avium]	0.73	Down	0.0097	26.053	1.9553	3.9	1	1	1
XP_021827917.1	uncharacterized protein LOC110768482 [Prunus avium]	1.252	Up	5.73e-05	38.953	33.792	19.2	6	12	6
XP_021827947.1	purple acid phosphatase-like [Prunus avium]	1.373	Up	0.00528	54.11	3.2664	4.2	2	2	2
XP_021827953.1	"purple acid phosphatase, partial [Prunus avium]"	1.323	Up	0.000216	47.193	45.759	12.3	4	5	4
XP_021827962.1	chromatin remodeling protein SHL-like isoform X3 [Prunus avium]	1.294	Up	0.00146	18.386	11.05	19.8	3	3	2
XP_021827969.1	chaperone protein dnaJ 10-like [Prunus avium]	0.765	Down	0.00584	38.084	66.711	23.3	6	10	6
XP_021827970.1	"diaminopimelate decarboxylase 1, chloroplastic-like [Prunus avium]"	0.759	Down	1.62e-05	53.729	142.15	29.7	12	22	12
XP_021827976.1	cysteine protease RD19A [Prunus avium]	2.111	Up	1.73e-05	40.219	89.863	25.3	6	9	6
XP_021828017.1	"glycine cleavage system H protein 2, mitochondrial [Prunus avium]"	0.791	Down	0.00126	19.001	6.612	15.1	3	5	3
XP_021828041.1	"cytochrome c6, chloroplastic isoform X1 [Prunus avium]"	1.466	Up	0.000199	13.851	2.5164	11.1	2	2	2
XP_021828060.1	uncharacterized protein LOC110768582 [Prunus avium]	1.517	Up	0.0363	24.275	5.0009	13.9	3	3	3
XP_021828085.1	BTB/POZ domain-containing protein At5g47800 isoform X2 [Prunus avium]	0.4	Down	0.00334	70.926	2.2318	3.8	2	2	2
XP_021828099.1	sister chromatid cohesion protein PDS5 homolog A isoform X2 [Prunus avium]	1.332	Up	2.59e-06	185.38	68.462	7.4	13	14	13
XP_021828107.1	oligopeptide transporter 3 [Prunus avium]	0.738	Down	0.0039	82.898	41.61	2.8	1	2	1
XP_021828162.1	"chlorophyllase-2, chloroplastic [Prunus avium]"	0.833	Down	0.04	35.463	14.718	6.1	2	2	2
XP_021828172.1	serine/threonine-protein kinase HT1-like [Prunus avium]	1.307	Up	0.00168	47.503	6.955	11.8	5	6	4
XP_021828180.1	homocysteine S-methyltransferase 3-like [Prunus avium]	1.216	Up	0.000838	35.955	67.226	30.5	7	8	6
XP_021828181.1	VAN3-binding protein-like [Prunus avium]	0.751	Down	0.00338	48.966	2.3594	3.7	2	3	2
XP_021828206.1	uncharacterized protein LOC110768684 [Prunus avium]	0.691	Down	0.000202	47.866	195.55	35.4	15	28	15
XP_021828213.1	uncharacterized protein At4g14100-like [Prunus avium]	1.674	Up	0.00136	25.998	59.983	18.7	3	5	3
XP_021828253.1	choline-phosphate cytidylyltransferase 2-like [Prunus avium]	1.497	Up	0.00232	38.898	15.706	7.8	2	2	2
XP_021828292.1	thioredoxin-like protein CXXS1 [Prunus avium]	1.595	Up	0.00212	14.312	3.0287	8.6	2	2	2
XP_021828293.1	uncharacterized protein LOC110768755 [Prunus avium]	0.67	Down	0.000341	68.529	9.0728	7.1	4	6	4
XP_021828300.1	LOW QUALITY PROTEIN: uncharacterized protein LOC110768759 [Prunus avium]	1.214	Up	0.000282	198.6	68.575	3.7	5	6	5
XP_021828308.1	anthocyanidin reductase ((2S)-flavan-3-ol-forming) [Prunus avium]	0.25	Down	1.08e-07	36.549	43.735	10.9	3	5	3
XP_021828345.1	uncharacterized protein LOC110768797 [Prunus avium]	1.273	Up	0.00308	25.576	2.8193	5.6	1	1	1
XP_021828360.1	uncharacterized protein LOC110768809 [Prunus avium]	1.46	Up	0.000582	28.741	2.6896	3.1	1	2	1
XP_021828377.1	glutamate dehydrogenase 2 [Prunus avium]	1.25	Up	0.000495	44.722	239.2	33.3	11	19	8
XP_021828379.1	polyadenylate-binding protein 1 [Prunus avium]	1.234	Up	0.0128	25.028	3.4648	8.7	2	3	1
XP_021828420.1	"superoxide dismutase [Fe], chloroplastic-like isoform X2 [Prunus avium]"	1.581	Up	0.000144	36.062	9.7652	8.4	3	4	3
XP_021828426.1	subtilisin-like protease SBT1.4 [Prunus avium]	1.38	Up	0.000318	81.725	145.99	19.4	13	20	13
XP_021828446.1	transmembrane protein 87A [Prunus avium]	0.669	Down	0.000523	56.314	23.657	5.9	3	3	3
XP_021828452.1	"inter alpha-trypsin inhibitor, heavy chain 4 [Prunus avium]"	0.744	Down	0.00204	82.61	69.617	9.2	5	6	5
XP_021828461.1	cytochrome P450 71A1-like [Prunus avium]	0.815	Down	0.000523	58.03	28.737	9.4	5	5	5
XP_021828496.1	uncharacterized protein LOC110768926 [Prunus avium]	2.199	Up	0.0034	17.995	2.9485	17.8	2	3	2
XP_021828502.1	"outer envelope pore protein 16, chloroplastic [Prunus avium]"	0.675	Down	0.000423	15.31	145.4	28.8	4	9	4
XP_021828504.1	autophagy-related protein 18c-like [Prunus avium]	1.373	Up	0.0015	45.799	2.2286	2.4	1	1	1
XP_021828509.1	"uncharacterized aarF domain-containing protein kinase At5g05200, chloroplastic [Prunus avium]"	1.511	Up	3.61e-06	61.844	26.46	12.3	8	10	8
XP_021828541.1	hydroxyacylglutathione hydrolase cytoplasmic [Prunus avium]	0.783	Down	0.00108	28.816	100.33	42.6	8	10	8
XP_021828544.1	isoflavone reductase homolog [Prunus avium]	0.819	Down	0.000842	37.138	127.58	28.7	11	28	7
XP_021828567.1	"acetylornithine aminotransferase, mitochondrial-like [Prunus avium]"	0.825	Down	0.000341	49.728	188.45	28.7	13	18	13
XP_021828613.1	non-specific lipid-transfer protein-like [Prunus avium]	1.801	Up	0.000116	12.592	9.4188	32.5	3	5	2
XP_021828666.1	protein trichome birefringence-like 39 [Prunus avium]	1.554	Up	0.000342	43.725	40.471	11.9	4	5	4
XP_021828704.1	uncharacterized protein LOC110769107 isoform X2 [Prunus avium]	1.275	Up	0.000136	40.186	97.909	15.5	5	8	5
XP_021828733.1	EG45-like domain containing protein [Prunus avium]	1.698	Up	4.63e-06	15.029	6.1976	14.9	2	2	2
XP_021828737.1	calreticulin-3 [Prunus avium]	0.791	Down	0.000103	49.704	168.56	43.8	16	28	16
XP_021828754.1	"acyl-coenzyme A oxidase 3, peroxisomal-like [Prunus avium]"	1.242	Up	0.00184	75.226	42.616	18.5	12	13	12
XP_021828779.1	protein IQ-DOMAIN 1 [Prunus avium]	0.758	Down	0.00886	48.166	41.828	8.9	3	3	3
XP_021828788.1	"glucose-6-phosphate/phosphate translocator 1, chloroplastic-like [Prunus avium]"	0.694	Down	0.0351	43.474	4.6263	4.1	1	2	1
XP_021828789.1	putative phosphatidylglycerol/phosphatidylinositol transfer protein DDB_G0282179 [Prunus avium]	1.347	Up	0.00318	17.298	66.807	21.7	3	6	3
XP_021828822.1	UDP-glucose iridoid glucosyltransferase-like [Prunus avium]	1.599	Up	3.75e-05	50.285	8.9789	9.6	5	5	5
XP_021828829.1	18.5 kDa class I heat shock protein-like [Prunus avium]	0.661	Down	0.00984	18.007	45.331	32.3	5	8	1
XP_021828830.1	tryptophan synthase beta chain 1 [Prunus avium]	0.696	Down	0.000578	51.495	143.09	18.7	7	7	7
XP_021828852.1	uncharacterized protein LOC110769221 [Prunus avium]	1.437	Up	3.67e-05	34.757	39.575	10.6	3	4	3
XP_021828891.1	serine/arginine-rich splicing factor RS41-like [Prunus avium]	1.365	Up	0.0051	35.433	14.366	7.3	2	3	1
XP_021828912.1	RING-box protein 1a isoform X2 [Prunus avium]	1.494	Up	0.0369	13.088	14.997	12.1	1	1	1
XP_021828932.1	dolichyl-diphosphooligosaccharide--protein glycosyltransferase 48 kDa subunit-like isoform X2 [Prunus avium]	0.832	Down	0.0348	48.715	16.499	16.3	7	9	7
XP_021828954.1	protein RER1B-like [Prunus avium]	0.672	Down	0.00158	22.22	4.7993	11.9	3	4	3
XP_021828974.1	probable signal peptidase complex subunit 1 [Prunus avium]	0.654	Down	0.0137	10.501	5.5796	23.7	2	2	2
XP_021828990.1	peroxygenase-like [Prunus avium]	0.789	Down	0.00172	26.454	20.235	5.4	1	2	1
XP_021829075.1	NADH--cytochrome b5 reductase 1 [Prunus avium]	0.756	Down	0.00218	30.925	33.584	12.6	3	6	2
XP_021829083.1	probable glutathione S-transferase [Prunus avium]	1.228	Up	0.0152	25.757	66.082	35.3	7	9	7
XP_021829101.1	mitochondrial import inner membrane translocase subunit TIM17-2-like [Prunus avium]	0.758	Down	0.00168	20.591	3.175	8.5	2	2	2
XP_021829138.1	homeobox-leucine zipper protein GLABRA 2 isoform X2 [Prunus avium]	1.249	Up	0.00582	84.437	8.6733	2.9	2	2	2
XP_021829140.1	probable sulfate transporter 3.4 [Prunus avium]	1.343	Up	0.0406	72.207	4.7649	2	1	1	1
XP_021829158.1	kinesin-like protein KIN-13B isoform X3 [Prunus avium]	0.717	Down	0.000302	77.943	10.573	7.5	5	5	4
XP_021829182.1	"photosynthetic NDH subunit of subcomplex B 3, chloroplastic [Prunus avium]"	1.328	Up	0.0089	21.825	14.882	12.6	2	2	2
XP_021829187.1	ras-related protein Rab7 [Prunus avium]	1.203	Up	0.000482	23.241	68.144	36.7	7	13	4
XP_021829195.1	pyridoxal 5'-phosphate synthase-like subunit PDX1.2 [Prunus avium]	0.695	Down	0.000856	32.777	22.887	12	3	3	3
XP_021829206.1	probable plastidic glucose transporter 3 [Prunus avium]	0.673	Down	0.000902	14.999	1.6506	5.8	1	1	1
XP_021829212.1	protein disulfide isomerase-like 1-6 [Prunus avium]	0.817	Down	0.000202	61.012	109.73	24	13	19	13
XP_021829224.1	proline-rich receptor-like protein kinase PERK1 [Prunus avium]	1.288	Up	0.0166	60.804	3.8629	6.8	3	3	1
XP_021829238.1	60S ribosomal protein L37-3 [Prunus avium]	0.657	Down	0.000277	10.734	5.2358	17.9	2	3	1
XP_021829256.1	peroxidase A2-like [Prunus avium]	1.832	Up	0.000477	35.147	21.153	11.1	4	7	3
XP_021829275.1	putative disease resistance protein At4g19050 [Prunus avium]	1.245	Up	0.0403	147.44	3.6336	1.5	2	2	2
XP_021829316.1	protein TOPLESS [Prunus avium]	1.21	Up	0.0081	125.29	323.31	20.4	18	21	11
XP_021829351.1	uncharacterized protein LOC110769633 [Prunus avium]	1.417	Up	6.19e-05	18.803	24.698	12.9	3	5	3
XP_021829355.1	uncharacterized protein At4g14100-like [Prunus avium]	1.599	Up	0.00214	26.088	12.043	5.3	1	1	1
XP_021829358.1	"succinate dehydrogenase assembly factor 2, mitochondrial-like isoform X3 [Prunus avium]"	1.339	Up	0.0103	18.688	24.405	29.4	4	4	4
XP_021829381.1	ubiquitin receptor RAD23b-like [Prunus avium]	0.804	Down	5.87e-05	40.176	16.166	11.2	5	6	4
XP_021829388.1	uncharacterized protein LOC110769669 isoform X2 [Prunus avium]	1.236	Up	0.00466	52.38	38.9	15	9	12	9
XP_021829398.1	dynamin-related protein 5A isoform X3 [Prunus avium]	0.783	Down	0.000684	68.139	89.697	36.9	20	26	16
XP_021829409.1	UDP-glucose 4-epimerase GEPI48 [Prunus avium]	2.82	Up	1.68e-05	38.25	301.59	46.3	12	26	12
XP_021829459.1	T-complex protein 1 subunit theta [Prunus avium]	0.799	Down	5.55e-05	58.358	323.31	47	20	38	15
XP_021829461.1	"flavonoid 3',5'-methyltransferase-like [Prunus avium]"	0.379	Down	5.93e-05	26.381	72.128	15.8	3	7	3
XP_021829503.1	omega-hydroxypalmitate O-feruloyl transferase [Prunus avium]	0.59	Down	7.9e-05	54.254	27.255	11.5	4	4	4
XP_021829536.1	exocyst complex component SEC6 [Prunus avium]	1.271	Up	0.000376	72.776	13.82	14.2	8	8	8
XP_021829555.1	F-box protein SKIP8 isoform X2 [Prunus avium]	0.802	Down	0.0197	26.28	5.1538	4.7	2	2	2
XP_021829562.1	18.1 kDa class I heat shock protein-like [Prunus avium]	1.345	Up	0.000143	17.745	4.8408	18.3	3	4	3
XP_021829578.1	65-kDa microtubule-associated protein 8 [Prunus avium]	0.407	Down	0.000198	68.254	3.5699	3.5	2	2	2
XP_021829579.1	probable proteasome inhibitor isoform X1 [Prunus avium]	0.792	Down	0.00668	32.314	115.71	22.5	5	9	5
XP_021829582.1	uncharacterized protein LOC110769850 [Prunus avium]	0.637	Down	0.0278	16.746	6.2477	11.7	1	1	1
XP_021829583.1	non-specific lipid-transfer protein Cw18 [Prunus avium]	2.054	Up	0.000105	12.193	3.1922	15.3	2	3	2
XP_021829592.1	inorganic pyrophosphatase 1-like [Prunus avium]	0.391	Down	0.00022	30.506	81.787	19.9	6	7	4
XP_021829625.1	60S ribosomal protein L28-2-like [Prunus avium]	0.831	Down	0.0273	16.855	24.345	36.7	6	8	5
XP_021829695.1	"uncharacterized protein At2g27730, mitochondrial [Prunus avium]"	3.203	Up	0.00652	12.398	181.37	27.6	1	2	1
XP_021829757.1	ADP-ribosylation factor 1-like isoform X2 [Prunus avium]	1.267	Up	0.00174	20.606	73.811	37	5	6	4
XP_021829773.1	scarecrow-like protein 14 [Prunus avium]	1.224	Up	0.00976	81.455	15.446	4.4	3	3	3
XP_021829780.1	scarecrow-like protein 30 [Prunus avium]	1.725	Up	1.2e-06	77.833	2.1364	2.3	2	2	1
XP_021829797.1	"carbamoyl-phosphate synthase large chain, chloroplastic [Prunus avium]"	0.707	Down	4.48e-06	130.41	282.99	24.8	25	44	25
XP_021829825.1	probable small nuclear ribonucleoprotein E [Prunus avium]	1.312	Up	0.00712	10.3	5.3162	13.6	1	2	1
XP_021829827.1	aspartic proteinase Asp1-like [Prunus avium]	1.253	Up	0.00146	47.744	67.932	19.1	6	9	6
XP_021829866.1	uncharacterized protein LOC110770085 isoform X1 [Prunus avium]	1.576	Up	0.00216	41.121	2.642	2.1	1	1	1
XP_021829897.1	heat shock cognate 70 kDa protein-like [Prunus avium]	0.823	Down	0.0219	57.776	105.04	9.2	5	12	2
XP_021829906.1	cyanogenic beta-glucosidase-like isoform X1 [Prunus avium]	2.591	Up	7.51e-05	66.954	94.758	13.9	9	15	9
XP_021829937.1	uncharacterized protein LOC110770160 [Prunus avium]	1.249	Up	0.0149	29.507	62.431	16.2	4	5	4
XP_021829972.1	tubulin beta-5 chain [Prunus avium]	0.388	Down	2.72e-06	50.22	117.58	36.8	12	23	3
XP_021829976.1	cyclase-associated protein 1 [Prunus avium]	0.787	Down	0.000155	51.048	180.6	43.6	21	34	21
XP_021829992.1	rho GDP-dissociation inhibitor 1 [Prunus avium]	0.672	Down	0.00198	25.721	3.8152	4.4	1	1	1
XP_021829993.1	uncharacterized protein LOC110770215 [Prunus avium]	0.61	Down	3.82e-05	18.881	96.517	57.6	8	14	8
XP_021830000.1	fasciclin-like arabinogalactan protein 7 [Prunus avium]	1.709	Up	0.00772	26.873	1.6766	7.1	1	1	1
XP_021830002.1	heterogeneous nuclear ribonucleoprotein 1-like [Prunus avium]	0.636	Down	0.00128	49.809	2.103	8.8	3	3	1
XP_021830017.1	LOW QUALITY PROTEIN: regulatory protein NPR5-like [Prunus avium]	1.508	Up	0.00504	56.517	13.684	10.8	5	5	5
XP_021830037.1	probable calcium-binding protein CML36 [Prunus avium]	1.248	Up	0.0233	24.22	7.8087	5.3	1	1	1
XP_021830045.1	protein EARLY RESPONSIVE TO DEHYDRATION 15 isoform X2 [Prunus avium]	0.814	Down	0.043	17.017	4.4143	7.3	1	1	1
XP_021830050.1	endoribonuclease Dicer homolog 2-like [Prunus avium]	0.783	Down	0.00514	88.078	4.2036	3.7	3	3	3
XP_021830076.1	"DNA-(apurinic or apyrimidinic site) lyase, chloroplastic isoform X3 [Prunus avium]"	1.213	Up	0.000216	45.288	4.5553	8.2	3	3	3
XP_021830113.1	apyrase 2-like [Prunus avium]	0.696	Down	0.00158	51.525	108.18	14	5	5	5
XP_021830164.1	carbonic anhydrase 2-like [Prunus avium]	3.229	Up	3.8e-05	28.197	126.36	35.3	7	14	7
XP_021830251.1	guanylate-binding protein 4 [Prunus avium]	1.235	Up	8.08e-05	120.7	205.34	25.3	21	30	21
XP_021830252.1	NAC domain-containing protein 73-like [Prunus avium]	1.31	Up	0.0307	35.751	2.0849	4.7	1	1	1
XP_021830257.1	28 kDa heat- and acid-stable phosphoprotein-like isoform X2 [Prunus avium]	0.817	Down	0.00408	19.17	19.309	10.3	1	1	1
XP_021830286.1	secretory carrier-associated membrane protein 4 [Prunus avium]	0.754	Down	0.000219	30.899	16.474	15.4	4	6	4
XP_021830293.1	uncharacterized protein LOC110770462 [Prunus avium]	1.221	Up	0.0188	57.982	4.454	6	2	2	2
XP_021830307.1	"probable envelope ADP,ATP carrier protein, chloroplastic [Prunus avium]"	0.794	Down	0.024	42.098	2.4998	5.2	2	2	2
XP_021830311.1	"acyl-coenzyme A oxidase 4, peroxisomal [Prunus avium]"	1.446	Up	0.000355	48.055	93.134	37.5	14	21	14
XP_021830318.1	calcium-dependent protein kinase 13 [Prunus avium]	0.766	Down	0.0181	59.457	2.4374	4.9	3	4	2
XP_021830338.1	phosphoinositide phosphatase SAC8 isoform X1 [Prunus avium]	1.282	Up	0.00182	61.062	27.184	13.1	7	7	7
XP_021830374.1	protein transport protein Sec61 subunit beta [Prunus avium]	0.765	Down	0.000344	10.895	2.1858	15.5	2	3	2
XP_021830399.1	pectin acetylesterase 12-like [Prunus avium]	1.751	Up	0.00426	46.58	259.92	16.5	8	10	8
XP_021830420.1	S-adenosylmethionine synthase 2-like [Prunus avium]	0.595	Down	0.00382	42.935	115.56	35.6	9	13	4
XP_021830425.1	aspartic proteinase-like [Prunus avium]	1.613	Up	0.000343	54.557	29.129	8.1	5	9	5
XP_021830446.1	titin-like isoform X2 [Prunus avium]	1.975	Up	2.33e-07	98.627	294.89	43.4	29	40	29
XP_021830475.1	caffeoyl-CoA O-methyltransferase 5 [Prunus avium]	0.481	Down	5.6e-05	27.882	84.779	23.5	6	10	6
XP_021830491.1	14 kDa zinc-binding protein [Prunus avium]	0.776	Down	0.00252	19.607	17.124	13.8	2	3	2
XP_021830522.1	LOW QUALITY PROTEIN: thaumatin-like protein 1 [Prunus avium]	3.082	Up	8.47e-07	27	272.26	44	10	36	8
XP_021830538.1	dolichyl-diphosphooligosaccharide--protein glycosyltransferase subunit DAD1-like [Prunus avium]	0.428	Down	0.00128	12.889	6.957	17.6	2	3	2
XP_021830572.1	uncharacterized protein LOC110770679 [Prunus avium]	0.819	Down	0.000744	20.217	3.0097	14.9	2	2	2
XP_021830592.1	protein disulfide isomerase-like 1-4 [Prunus avium]	0.79	Down	2.19e-05	63.806	271.13	33.9	19	41	19
XP_021830594.1	cytochrome b5 [Prunus avium]	0.665	Down	0.000158	15.003	46.313	45.6	4	7	4
XP_021830617.1	heat shock cognate 70 kDa protein-like [Prunus avium]	0.738	Down	0.00104	56.053	3.0044	10.1	4	5	1
XP_021830633.1	"rhodanese-like domain-containing protein 9, chloroplastic [Prunus avium]"	1.231	Up	0.014	25.987	3.0009	7.5	2	2	2
XP_021830641.1	CDK5RAP3-like protein isoform X1 [Prunus avium]	0.785	Down	0.00414	62.492	12.714	10.6	6	8	6
XP_021830663.1	UBP1-associated protein 2B-like isoform X2 [Prunus avium]	1.27	Up	0.00172	24.83	13.826	9.7	2	3	2
XP_021830677.1	"probable plastid-lipid-associated protein 13, chloroplastic isoform X1 [Prunus avium]"	1.398	Up	4.41e-05	34.903	25.758	22.6	8	10	8
XP_021830746.1	intron-binding protein aquarius [Prunus avium]	1.33	Up	0.00164	177.42	25.474	7.6	11	12	11
XP_021830761.1	caffeic acid 3-O-methyltransferase [Prunus avium]	1.364	Up	0.00536	40.011	16.715	22.5	7	7	7
XP_021830773.1	protein argonaute 4-like [Prunus avium]	0.76	Down	0.000925	103.93	141.87	19.4	15	22	15
XP_021830776.1	T-complex protein 1 subunit eta [Prunus avium]	0.828	Down	0.00172	60.641	112.87	31.3	16	22	16
XP_021830782.1	"polyphenol oxidase, chloroplastic-like [Prunus avium]"	1.764	Up	0.000404	64.71	2.6173	24.7	17	50	1
XP_021830783.1	"polyphenol oxidase, chloroplastic-like [Prunus avium]"	1.805	Up	3.05e-06	66.82	319.8	42.8	23	58	23
XP_021830784.1	alpha-galactosidase-like [Prunus avium]	1.59	Up	0.000343	45.503	98.071	31.3	13	19	13
XP_021830788.1	serine carboxypeptidase-like 31 [Prunus avium]	0.64	Down	0.000119	54.07	41.649	7.7	3	5	3
XP_021830795.1	"polyphenol oxidase, chloroplastic [Prunus avium]"	1.556	Up	0.000124	65.544	122.56	15.6	7	9	6
XP_021830796.1	"polyphenol oxidase, chloroplastic-like [Prunus avium]"	1.725	Up	4.05e-05	65.099	323.31	30.6	21	60	6
XP_021830798.1	"polyphenol oxidase, chloroplastic-like [Prunus avium]"	1.36	Up	0.00242	25.491	22.315	11.2	2	2	2
XP_021830801.1	secretory carrier-associated membrane protein 3 [Prunus avium]	0.652	Down	0.000481	32.562	102.62	21.8	4	5	4
XP_021830804.1	"polyphenol oxidase I, chloroplastic-like [Prunus avium]"	2.102	Up	9.41e-07	65.944	253.16	28.7	19	58	16
XP_021830806.1	"polyphenol oxidase, chloroplastic-like [Prunus avium]"	1.575	Up	1.65e-05	67.423	137.44	25	11	19	10
XP_021830830.1	3-dehydrosphinganine reductase TSC10A [Prunus avium]	0.77	Down	0.0135	35.611	1.7047	2.8	1	1	1
XP_021830852.1	proline-rich receptor-like protein kinase PERK1 [Prunus avium]	1.348	Up	0.0023	70.317	16.851	13.2	8	9	6
XP_021830911.1	heat shock 70 kDa protein 18-like [Prunus avium]	0.578	Down	0.000137	107.36	323.31	21	17	23	3
XP_021830915.1	"isovaleryl-CoA dehydrogenase, mitochondrial isoform X2 [Prunus avium]"	1.355	Up	0.000676	41.863	99.766	26	7	13	7
XP_021830919.1	heat shock cognate 70 kDa protein-like [Prunus avium]	1.294	Up	0.000363	57.547	38.757	18.5	7	8	4
XP_021830931.1	nicastrin [Prunus avium]	1.438	Up	0.00222	72.93	54.121	7.9	4	4	4
XP_021830975.1	elongation factor 1-alpha-like [Prunus avium]	1.342	Up	0.000243	49.398	120.21	37.4	19	50	2
XP_021831000.1	filament-like plant protein 4 [Prunus avium]	0.623	Down	0.00194	121.72	6.0725	2.6	3	4	3
XP_021831009.1	transcription factor RF2a [Prunus avium]	0.828	Down	0.0116	62.808	21.313	3.7	2	3	2
XP_021831010.1	protein IQ-DOMAIN 32 [Prunus avium]	0.522	Down	7.68e-05	87.387	47.311	14.4	8	8	8
XP_021831014.1	endoglucanase 10 [Prunus avium]	0.583	Down	1.54e-05	57.43	26.432	16.7	7	8	7
XP_021831033.1	ATP sulfurylase 2 [Prunus avium]	0.823	Down	0.00216	53.609	20.417	13.5	8	14	7
XP_021831034.1	protein RCC2 homolog [Prunus avium]	1.389	Up	0.00204	58.868	43.362	8.7	4	4	4
XP_021831044.1	histone H3.3 [Prunus avium]	1.816	Up	0.000375	15.406	9.7665	21.3	4	6	2
XP_021831059.1	uncharacterized protein LOC110771121 [Prunus avium]	1.255	Up	0.0405	26.418	13.186	7.2	1	1	1
XP_021831070.1	ATP-citrate synthase beta chain protein 2 [Prunus avium]	0.705	Down	7.99e-05	65.911	166.4	32.6	19	34	19
XP_021831075.1	beta-galactosidase 8-like isoform X1 [Prunus avium]	1.842	Up	5.52e-05	92.705	323.31	21.5	14	40	11
XP_021831132.1	actin-related protein 2/3 complex subunit 5A [Prunus avium]	0.827	Down	0.0443	15.269	2.4698	8.1	1	1	1
XP_021831179.1	vacuolar protein sorting-associated protein 60.1-like isoform X2 [Prunus avium]	0.822	Down	0.0347	26.403	4.7363	10.1	2	2	2
XP_021831233.1	general transcription factor IIH subunit 2-like [Prunus avium]	1.677	Up	0.00854	46.568	1.9014	1.7	1	1	1
XP_021831241.1	peroxisomal fatty acid beta-oxidation multifunctional protein AIM1 [Prunus avium]	1.23	Up	0.00276	78.383	112.22	22.2	16	19	16
XP_021831257.1	heavy metal-associated isoprenylated plant protein 6-like [Prunus avium]	1.419	Up	9.67e-05	31.175	13.637	15.4	6	8	6
XP_021831271.1	putative phosphatidylglycerol/phosphatidylinositol transfer protein DDB_G0282179 [Prunus avium]	1.584	Up	0.00682	16.746	25.811	20	2	7	2
XP_021831289.1	40S ribosomal protein S8 [Prunus avium]	0.786	Down	2.13e-05	24.894	34.576	45.7	9	15	5
XP_021831292.1	mitochondrial import receptor subunit TOM9-2 [Prunus avium]	0.581	Down	0.000216	11.092	4.0294	19.4	2	2	2
XP_021831306.1	tyrosine decarboxylase 1 isoform X2 [Prunus avium]	0.769	Down	0.0487	48.005	8.1277	11.3	4	4	4
XP_021831320.1	"photosystem II reaction center PSB28 protein, chloroplastic [Prunus avium]"	1.32	Up	7.81e-05	20.242	35.745	15	2	3	2
XP_021831340.1	uncharacterized protein LOC110771358 [Prunus avium]	1.257	Up	4.31e-05	30.577	104.47	12.7	3	4	3
XP_021831358.1	alpha-L-arabinofuranosidase 1-like [Prunus avium]	1.65	Up	0.000258	74.504	234.13	22.2	12	21	12
XP_021831391.1	pleiotropic drug resistance protein 1-like isoform X1 [Prunus avium]	0.77	Down	0.0021	161.17	32.956	6.4	10	13	4
XP_021831405.1	1-aminocyclopropane-1-carboxylate oxidase [Prunus avium]	1.545	Up	1.54e-05	36.188	193.74	38.6	9	22	8
XP_021831413.1	nucleobase-ascorbate transporter 1 [Prunus avium]	1.575	Up	0.0119	57.253	2.2226	1.3	1	1	1
XP_021831416.1	pyrophosphate--fructose 6-phosphate 1-phosphotransferase subunit beta-like isoform X2 [Prunus avium]	0.827	Down	0.00412	58.886	80.653	27.1	15	22	10
XP_021831417.1	"glycine-rich RNA-binding protein 4, mitochondrial [Prunus avium]"	0.787	Down	0.0101	15.916	2.6656	5.6	1	1	1
XP_021831424.1	plant UBX domain-containing protein 4-like [Prunus avium]	0.765	Down	0.00108	45.732	178.53	27.8	12	13	11
XP_021831432.1	protein NRT1/ PTR FAMILY 6.4 [Prunus avium]	1.46	Up	0.000196	65.658	40.91	7.4	3	3	3
XP_021831521.1	"50S ribosomal protein L31, chloroplastic [Prunus avium]"	0.786	Down	0.0121	15.127	33.689	35.8	4	8	4
XP_021831524.1	jacalin-related lectin 3 [Prunus avium]	0.703	Down	0.000103	67.504	30.22	11.3	4	4	4
XP_021831532.1	cysteine proteinase 15A [Prunus avium]	1.836	Up	7.69e-05	40.302	82.071	31.6	10	20	9
XP_021831545.1	cytochrome P450 98A2-like [Prunus avium]	0.759	Down	0.0408	31.625	56.819	22.1	6	6	1
XP_021831560.1	uncharacterized TPR repeat-containing protein At1g05150-like [Prunus avium]	1.28	Up	0.00208	89.267	46.291	20.2	14	16	14
XP_021831561.1	low-temperature-induced cysteine proteinase [Prunus avium]	1.94	Up	0.000122	54.906	60.383	5	2	3	2
XP_021831564.1	"glucose-1-phosphate adenylyltransferase large subunit, chloroplastic/amyloplastic-like [Prunus avium]"	0.704	Down	0.0026	58.238	30.894	16.5	8	9	8
XP_021831565.1	"mannan endo-1,4-beta-mannosidase 7-like [Prunus avium]"	0.762	Down	0.00282	48.685	5.2183	2.3	1	1	1
XP_021831576.1	V-type proton ATPase 16 kDa proteolipid subunit [Prunus avium]	1.465	Up	0.0173	16.748	51.123	10.8	1	5	1
XP_021831585.1	uncharacterized protein LOC110771570 isoform X2 [Prunus avium]	1.353	Up	0.000582	39.847	3.4941	9.9	3	3	3
XP_021831639.1	uncharacterized protein LOC110771617 [Prunus avium]	0.734	Down	0.00156	20.679	110.68	27.3	3	5	3
XP_021831664.1	kunitz trypsin inhibitor 2-like [Prunus avium]	1.805	Up	0.00268	22.795	53.421	36.2	5	8	5
XP_021831675.1	cysteine proteinase inhibitor 1-like [Prunus avium]	1.467	Up	0.000417	17.161	36.98	20.5	3	7	3
XP_021831702.1	"pentatricopeptide repeat-containing protein At4g16390, chloroplastic [Prunus avium]"	0.738	Down	0.00768	79.26	4.5154	1.7	1	1	1
XP_021831731.1	alpha-amylase-like [Prunus avium]	1.5	Up	3.58e-05	47.054	104.45	27.5	10	15	10
XP_021831738.1	uncharacterized protein LOC110771698 [Prunus avium]	1.265	Up	0.00696	58.242	1.6152	1.9	1	1	1
XP_021831748.1	"carbamoyl-phosphate synthase small chain, chloroplastic-like [Prunus avium]"	0.698	Down	2.4e-05	46.648	54.086	19.9	7	12	4
XP_021831798.1	cellulose synthase-like protein G3 [Prunus avium]	1.281	Up	0.000439	82.964	3.0567	3.1	3	3	3
XP_021831804.1	uncharacterized protein At5g64816 [Prunus avium]	0.832	Down	0.0406	13.859	15.901	24	2	2	2
XP_021831827.1	sodium/calcium exchanger NCL-like [Prunus avium]	1.349	Up	0.000318	63.187	219.64	15	8	13	8
XP_021831833.1	uncharacterized protein ycf45 isoform X2 [Prunus avium]	1.739	Up	0.000842	50.291	8.4588	5.3	2	2	2
XP_021831839.1	UMP-CMP kinase 3-like isoform X2 [Prunus avium]	0.623	Down	0.00158	23.006	30.749	25.4	6	10	5
XP_021831915.1	isoflavone reductase-like protein [Prunus avium]	0.305	Down	0.00646	33.866	199.07	28.9	8	20	4
XP_021831917.1	"CBS domain-containing protein CBSX3, mitochondrial [Prunus avium]"	1.47	Up	0.00468	22.8	10.337	9.3	2	3	2
XP_021831925.1	probable DNA-3-methyladenine glycosylase 2 isoform X2 [Prunus avium]	0.662	Down	0.00362	41.461	26.85	6.6	1	1	1
XP_021831963.1	probable transcription factor PosF21 [Prunus avium]	0.625	Down	0.00944	28.428	51.095	10.4	2	3	2
XP_021831997.1	uncharacterized protein LOC110771954 [Prunus avium]	1.241	Up	0.00328	26.384	24.96	32.8	7	12	7
XP_021832016.1	probable inactive receptor kinase At5g58300 isoform X2 [Prunus avium]	1.289	Up	0.00504	59.515	1.9201	2.6	2	2	1
XP_021832044.1	transmembrane protein 87B-like [Prunus avium]	0.775	Down	0.000115	59.558	18.338	8	4	4	4
XP_021832078.1	heme-binding protein 2 [Prunus avium]	1.313	Up	0.00362	25.464	46.448	21.4	3	4	3
XP_021832087.1	uncharacterized protein LOC110772027 [Prunus avium]	0.677	Down	2.46e-05	13.406	4.4897	9	1	1	1
XP_021832122.1	LOW QUALITY PROTEIN: phosphoenolpyruvate carboxykinase (ATP)-like [Prunus avium]	1.618	Up	2.38e-05	73.926	166.33	29.7	17	34	11
XP_021832135.1	uncharacterized protein LOC110772067 [Prunus avium]	0.788	Down	0.000143	55.322	66.05	19.7	8	12	7
XP_021832145.1	tubulin alpha chain-like [Prunus avium]	0.406	Down	1.73e-06	49.641	323.31	45	18	36	2
XP_021832156.1	phosphoglycerate mutase-like protein 1 [Prunus avium]	1.205	Up	0.000901	36.681	83.435	25.8	9	12	9
XP_021832165.1	KH domain-containing protein HEN4-like isoform X2 [Prunus avium]	0.826	Down	0.0032	63.481	15.824	8.9	5	5	5
XP_021832172.1	probable rhamnogalacturonate lyase B [Prunus avium]	0.789	Down	0.00154	72.903	7.9458	4.5	3	4	2
XP_021832182.1	uncharacterized protein LOC110772096 [Prunus avium]	1.608	Up	7.69e-05	9.9831	10.89	24.2	3	3	3
XP_021832187.1	"serine hydroxymethyltransferase, mitochondrial-like [Prunus avium]"	0.727	Down	0.000499	57.104	44.456	28	13	30	8
XP_021832199.1	ubiquitin-fold modifier-conjugating enzyme 1 [Prunus avium]	0.765	Down	3.67e-05	19.569	7.9166	17.2	3	3	3
XP_021832200.1	peroxisomal (S)-2-hydroxy-acid oxidase GLO1 isoform X1 [Prunus avium]	1.217	Up	3.1e-06	40.594	323.31	50.9	16	61	14
XP_021832221.1	"citrate synthase, mitochondrial isoform X2 [Prunus avium]"	1.501	Up	2.09e-05	52.64	323.31	47.6	17	34	17
XP_021832224.1	callose synthase 2-like isoform X1 [Prunus avium]	1.349	Up	4.46e-05	225.27	127.03	6.8	12	14	10
XP_021832242.1	uncharacterized protein LOC110772140 isoform X2 [Prunus avium]	0.831	Down	0.0318	23.848	8.125	10.3	2	2	2
XP_021832246.1	G-type lectin S-receptor-like serine/threonine-protein kinase LECRK3 [Prunus avium]	1.292	Up	0.000343	50.81	84.295	14.5	6	9	6
XP_021832313.1	"protein THYLAKOID FORMATION1, chloroplastic [Prunus avium]"	1.5	Up	5.98e-05	32.142	85.223	25.7	8	19	8
XP_021832329.1	protein STRUBBELIG-RECEPTOR FAMILY 3-like isoform X1 [Prunus avium]	1.509	Up	1.9e-06	85.82	29.095	8.2	5	5	5
XP_021832390.1	vesicle-associated protein 4-2-like [Prunus avium]	0.78	Down	0.00354	29.855	2.7143	3.4	1	1	1
XP_021832422.1	arabinosyltransferase RRA3-like [Prunus avium]	0.78	Down	0.0089	49.013	29.329	10.9	4	6	3
XP_021832428.1	uncharacterized protein LOC110772300 [Prunus avium]	0.832	Down	0.00506	198.51	127.03	10.2	15	16	15
XP_021832445.1	putative disease resistance RPP13-like protein 1 [Prunus avium]	1.616	Up	0.00888	145.48	1.5248	0.6	1	1	1
XP_021832453.1	polyadenylate-binding protein-interacting protein 9-like [Prunus avium]	1.409	Up	0.00982	33.23	27.73	16.8	4	5	4
XP_021832466.1	"pheophytinase, chloroplastic-like [Prunus avium]"	2.484	Up	2.31e-05	58.474	35.586	21.3	9	12	9
XP_021832508.1	"photosystem II 10 kDa polypeptide, chloroplastic [Prunus avium]"	0.478	Down	3.09e-07	14.257	49.718	28.8	5	9	5
XP_021832514.1	E3 ubiquitin-protein ligase ZNF598 [Prunus avium]	1.243	Up	0.0289	96.284	12.979	4.1	3	3	3
XP_021832532.1	cold-responsive protein kinase 1 isoform X2 [Prunus avium]	1.46	Up	0.0058	38.412	5.6642	8.6	3	3	3
XP_021832572.1	putative BPI/LBP family protein At1g04970 [Prunus avium]	1.307	Up	5.97e-05	56.229	2.8217	2	1	2	1
XP_021832633.1	cytochrome P450 CYP72A219-like isoform X2 [Prunus avium]	1.447	Up	0.00764	58.943	12.852	5	2	2	2
XP_021832656.1	protein CYPRO4 [Prunus avium]	1.271	Up	0.000404	70.303	33.308	9.1	5	5	5
XP_021832658.1	calmodulin-like protein 1 [Prunus avium]	1.583	Up	2.24e-05	22.866	37.854	26.6	5	6	5
XP_021832662.1	autophagy-related protein 2 [Prunus avium]	1.326	Up	0.00236	217.43	2.5675	0.9	2	2	2
XP_021832670.1	"presequence protease 1, chloroplastic/mitochondrial-like [Prunus avium]"	1.278	Up	2.1e-05	121.62	323.31	47.7	41	76	41
XP_021832721.1	uncharacterized protein LOC110772585 [Prunus avium]	0.769	Down	0.000319	23.764	96.325	25.2	5	6	5
XP_021832735.1	"pentatricopeptide repeat-containing protein At1g79080, chloroplastic [Prunus avium]"	1.439	Up	0.000741	64.256	16.167	4.9	3	3	3
XP_021832803.1	protein SRG1-like [Prunus avium]	0.708	Down	0.00102	41.014	2.8824	2.5	1	1	1
XP_021832812.1	protein SRG1-like [Prunus avium]	0.82	Down	0.000399	41.022	73.797	19.3	5	6	5
XP_021832824.1	"small heat shock protein, chloroplastic-like [Prunus avium]"	0.801	Down	0.0234	26.823	10.456	8.9	2	2	2
XP_021832839.1	uncharacterized protein LOC110772692 [Prunus avium]	1.414	Up	0.00032	36.253	1.9545	7	1	1	1
XP_021832895.1	glutamic acid-rich protein-like isoform X2 [Prunus avium]	1.315	Up	0.0121	57.164	3.0617	2.3	1	1	1
XP_021832926.1	probable glutathione S-transferase [Prunus avium]	1.714	Up	0.00032	25.288	24.726	33.8	8	11	2
XP_021832934.1	peroxidase 73-like [Prunus avium]	1.419	Up	5.99e-05	35.616	323.31	58.4	15	56	13
XP_021832941.1	nascent polypeptide-associated complex subunit alpha-like protein 1 [Prunus avium]	1.281	Up	0.0156	22.326	189.79	44.1	5	14	2
XP_021832961.1	"D-3-phosphoglycerate dehydrogenase 2, chloroplastic-like [Prunus avium]"	1.223	Up	0.000144	66.783	195.79	28.3	14	24	11
XP_021832965.1	mitogen-activated protein kinase kinase 5-like [Prunus avium]	0.831	Down	0.0036	39.157	4.9842	5.9	2	5	2
XP_021832980.1	"glutamyl-tRNA reductase-binding protein, chloroplastic [Prunus avium]"	0.713	Down	0.000959	36.694	7.4117	11	3	3	3
XP_021832986.1	GPN-loop GTPase 3 [Prunus avium]	0.75	Down	0.0144	30.094	3.1294	3	2	2	2
XP_021832987.1	"ATP synthase subunit epsilon, mitochondrial [Prunus avium]"	0.833	Down	0.00702	7.9079	5.0819	41.4	3	3	3
XP_021832998.1	coronatine-insensitive protein 1 [Prunus avium]	1.289	Up	0.0222	66.621	17.656	15.3	7	7	7
XP_021833005.1	nematode resistance protein-like HSPRO2 [Prunus avium]	1.288	Up	0.00064	54.751	3.4909	5.6	3	3	3
XP_021833008.1	auxin transporter-like protein 2 [Prunus avium]	0.693	Down	0.000445	54.09	3.8594	3.5	2	2	2
XP_021833022.1	probable glutathione S-transferase [Prunus avium]	1.501	Up	0.00724	25.239	2.6972	29.7	7	8	1
XP_021833047.1	uncharacterized protein LOC110772874 [Prunus avium]	1.45	Up	0.00104	57.804	5.4961	3.7	2	2	2
XP_021833049.1	thioredoxin H2-like isoform X2 [Prunus avium]	3.225	Up	2.16e-06	14.838	24.234	48.5	7	13	7
XP_021833066.1	7-deoxyloganetin glucosyltransferase-like [Prunus avium]	4.389	Up	0.000416	54.256	1.7047	1.9	1	1	1
XP_021833070.1	glutathione S-transferase U17-like [Prunus avium]	0.629	Down	1.92e-05	25.801	96.69	45.3	11	16	10
XP_021833103.1	"protein CURVATURE THYLAKOID 1D, chloroplastic [Prunus avium]"	1.256	Up	0.00816	23.583	91.143	26.1	4	7	4
XP_021833126.1	probable ADP-ribosylation factor GTPase-activating protein AGD5 [Prunus avium]	0.606	Down	0.00216	52.709	140.61	22.2	9	9	9
XP_021833130.1	"monodehydroascorbate reductase, seedling isozyme-like [Prunus avium]"	1.342	Up	0.00252	62.178	11.846	16.4	10	10	6
XP_021833166.1	"protein LOW PSII ACCUMULATION 3, chloroplastic [Prunus avium]"	1.335	Up	0.00868	36.836	6.6996	7.4	2	2	2
XP_021833169.1	protein ENHANCED DISEASE RESISTANCE 2-like isoform X3 [Prunus avium]	0.717	Down	0.0131	81.86	3.7099	1.8	1	1	1
XP_021833173.1	abscisate beta-glucosyltransferase-like [Prunus avium]	0.829	Down	7.51e-05	57.724	78.048	23.4	10	16	10
XP_021833226.1	"2-isopropylmalate synthase 1, chloroplastic-like [Prunus avium]"	0.758	Down	0.000778	68.766	163.8	35.9	18	26	18
XP_021833251.1	protein STRICTOSIDINE SYNTHASE-LIKE 5-like [Prunus avium]	1.98	Up	1.67e-05	43.955	77.445	27.8	10	11	10
XP_021833316.1	putative laccase-9 [Prunus avium]	1.639	Up	8.09e-05	62.094	22.069	6.9	3	3	3
XP_021833339.1	receptor-like protein kinase FERONIA [Prunus avium]	0.7	Down	0.000222	98.007	3.2335	3.2	3	3	2
XP_021833360.1	peroxidase 44-like [Prunus avium]	1.914	Up	0.00938	34.118	190.42	35.2	8	10	8
XP_021833380.1	"uncharacterized protein LOC110773185, partial [Prunus avium]"	2.775	Up	7.36e-07	20.436	2.0039	6.4	1	1	1
XP_021833435.1	glycine-rich domain-containing protein 1 [Prunus avium]	1.613	Up	0.000799	91.05	18.507	10.5	8	8	8
XP_021833473.1	"putative calcium-transporting ATPase 11, plasma membrane-type [Prunus avium]"	1.326	Up	4.16e-05	114.18	179.52	23.1	22	29	20
XP_021833477.1	exosome complex component RRP4 homolog [Prunus avium]	1.382	Up	0.007	36.964	6.0742	5.8	2	3	2
XP_021833510.1	phosphopantetheine adenylyltransferase isoform X2 [Prunus avium]	0.781	Down	7.55e-05	19.045	23.288	39.1	8	11	8
XP_021833514.1	ribosome biogenesis protein BRX1 homolog 2-like [Prunus avium]	0.685	Down	0.019	36.69	4.7999	7.6	2	2	2
XP_021833518.1	"protochlorophyllide reductase, chloroplastic [Prunus avium]"	0.497	Down	0.00366	42.758	175.02	25.1	9	14	9
XP_021833547.1	uncharacterized protein LOC110773344 isoform X1 [Prunus avium]	0.608	Down	0.000516	136.05	46.343	11.1	10	11	10
XP_021833551.1	vacuolar protein sorting-associated protein 25 [Prunus avium]	0.823	Down	0.000544	20.941	13.629	11.1	2	3	2
XP_021833574.1	uncharacterized protein LOC110773369 [Prunus avium]	1.553	Up	1.06e-06	71.262	62.757	19.5	13	22	13
XP_021833583.1	GDSL esterase/lipase At3g26430-like [Prunus avium]	1.584	Up	0.00184	42.909	8.6606	8.7	2	2	2
XP_021833635.1	alcohol dehydrogenase 1-like isoform X1 [Prunus avium]	0.763	Down	2.32e-06	41.182	323.31	50.4	17	53	13
XP_021833643.1	serine carboxypeptidase-like 42 isoform X2 [Prunus avium]	1.481	Up	4.21e-05	52.538	10.186	10.5	5	10	5
XP_021833665.1	tropinone reductase homolog At2g29290-like [Prunus avium]	0.771	Down	0.00678	28.878	160.47	30.6	7	11	2
XP_021833692.1	subtilisin-like protease SBT4.3 isoform X2 [Prunus avium]	1.364	Up	0.0189	78.616	17.468	5.6	3	4	3
XP_021833738.1	uncharacterized protein LOC110773518 [Prunus avium]	1.252	Up	0.016	39.565	7.1326	26.3	8	8	3
XP_021833744.1	cold-shock protein CS120-like isoform X1 [Prunus avium]	0.752	Down	0.000179	53.055	323.31	48	20	51	20
XP_021833764.1	dehydrin DHN3-like isoform X2 [Prunus avium]	0.782	Down	0.0214	21.404	17.743	18.9	3	5	3
XP_021833782.1	peroxidase 72-like [Prunus avium]	1.269	Up	0.000695	37.029	167.43	31.5	9	10	7
XP_021833789.1	auxilin-like protein 1 [Prunus avium]	0.754	Down	0.00906	177.71	2.8902	1.2	1	1	1
XP_021833797.1	AP-1 complex subunit mu-2 [Prunus avium]	0.822	Down	0.00332	49.136	98.18	25.9	8	10	6
XP_021833845.1	DNA-directed RNA polymerase II subunit 4 [Prunus avium]	1.247	Up	0.0182	15.899	8.0657	19.6	3	4	3
XP_021833847.1	"D-2-hydroxyglutarate dehydrogenase, mitochondrial isoform X1 [Prunus avium]"	1.48	Up	0.0002	63.755	38.12	10.3	5	7	5
XP_021833858.1	LOW QUALITY PROTEIN: long chain acyl-CoA synthetase 2-like [Prunus avium]	0.816	Down	0.0041	73.873	11.778	5.2	2	3	2
XP_021833874.1	AAA-ATPase At2g18193-like [Prunus avium]	0.719	Down	0.000498	49.473	34.247	16.6	6	9	5
XP_021833881.1	receptor-like protein kinase HERK 1 [Prunus avium]	1.27	Up	0.0107	89.975	18.977	5.6	5	7	1
XP_021833886.1	exocyst complex component EXO70H1-like [Prunus avium]	0.724	Down	0.00014	70.775	1.505	1.7	1	2	1
XP_021833892.1	"ras-related protein RABF1, partial [Prunus avium]"	1.224	Up	0.00786	19.477	9.7508	26.6	4	4	3
XP_021833896.1	"glycerol-3-phosphate dehydrogenase SDP6, mitochondrial [Prunus avium]"	1.367	Up	0.000102	68.549	136.92	32.9	18	25	18
XP_021833947.1	uncharacterized protein LOC110773732 [Prunus avium]	0.751	Down	0.000838	114.05	97.572	13.4	12	16	12
XP_021833958.1	vestitone reductase-like [Prunus avium]	0.564	Down	0.00566	36.159	32.093	26.1	8	10	8
XP_021833965.1	transducin beta-like protein 2 [Prunus avium]	0.826	Down	0.000175	47.071	99.424	29.8	12	17	12
XP_021833998.1	thaumatin-like protein 1 [Prunus avium]	1.811	Up	2.35e-05	15.95	14.441	12.2	1	4	1
XP_021834091.1	aspartic proteinase-like protein 2 [Prunus avium]	1.683	Up	4.39e-05	52.549	84.482	14	6	10	6
XP_021834093.1	probable mannitol dehydrogenase [Prunus avium]	0.659	Down	3.84e-05	38.945	16.893	18.6	7	8	5
XP_021834118.1	beta-galactosidase 9 isoform X1 [Prunus avium]	1.402	Up	1.51e-05	100.67	89.563	13.6	11	18	10
XP_021834193.1	40S ribosomal protein S28 [Prunus avium]	0.725	Down	4.28e-06	7.4806	112.56	29.2	2	3	2
XP_021834204.1	CSC1-like protein ERD4 [Prunus avium]	0.774	Down	0.000101	81.728	323.31	31.2	22	41	22
XP_021834222.1	60S ribosomal protein L18a-2 isoform X1 [Prunus avium]	0.801	Down	0.0174	21.269	16.496	42.1	7	13	2
XP_021834255.1	urease accessory protein G [Prunus avium]	0.808	Down	0.00244	31.202	136.79	41.8	10	14	10
XP_021834256.1	"pyruvate dehydrogenase E1 component subunit beta-3, chloroplastic-like [Prunus avium]"	0.761	Down	0.000259	44.012	7.2025	6.7	3	6	3
XP_021834267.1	"ornithine aminotransferase, mitochondrial [Prunus avium]"	1.48	Up	1.87e-05	52.094	236.46	40.5	15	23	15
XP_021834275.1	DNA replication licensing factor MCM3 [Prunus avium]	0.634	Down	0.00364	86.997	1.8998	2.9	2	2	2
XP_021834284.1	uncharacterized protein LOC110774065 [Prunus avium]	1.447	Up	6.46e-05	28.965	38.084	28.3	8	13	8
XP_021834297.1	uncharacterized protein LOC110774076 [Prunus avium]	1.223	Up	0.00322	30.918	11.866	13.1	3	3	2
XP_021834301.1	"uncharacterized protein At2g34460, chloroplastic-like [Prunus avium]"	1.395	Up	0.000458	33.776	93.69	22.4	6	13	6
XP_021834311.1	uncharacterized protein LOC110774092 [Prunus avium]	0.489	Down	0.000382	23.404	33.228	24	4	4	4
XP_021834373.1	"long chain acyl-CoA synthetase 6, peroxisomal-like [Prunus avium]"	1.367	Up	0.000121	76.506	313.87	34.1	17	26	16
XP_021834400.1	selenoprotein F [Prunus avium]	0.798	Down	0.0114	17.62	12.393	21	3	3	3
XP_021834404.1	uncharacterized protein LOC110774166 [Prunus avium]	0.756	Down	0.00414	70.266	27.565	8.8	5	6	5
XP_021834409.1	40S ribosomal protein S10-1-like isoform X2 [Prunus avium]	0.695	Down	0.0013	20.063	94.368	47.5	8	18	8
XP_021834419.1	UDP-glycosyltransferase 13-like [Prunus avium]	1.241	Up	0.00392	51.227	6.2561	5.8	3	3	3
XP_021834420.1	probable mitochondrial saccharopine dehydrogenase-like oxidoreductase At5g39410 [Prunus avium]	1.218	Up	0.00208	49.938	111.86	31.9	11	15	11
XP_021834432.1	putative deoxyribonuclease TATDN1 [Prunus avium]	0.832	Down	0.000522	33.722	3.3345	6.3	2	2	2
XP_021834440.1	syntaxin-121-like [Prunus avium]	1.272	Up	0.000237	37.119	38.655	14.9	4	7	4
XP_021834443.1	"33 kDa ribonucleoprotein, chloroplastic-like [Prunus avium]"	0.69	Down	0.0174	39.731	128.37	10.3	3	4	3
XP_021834479.1	aureusidin synthase-like [Prunus avium]	1.446	Up	0.0012	65.512	25.283	7.7	4	11	4
XP_021834484.1	universal stress protein PHOS32 [Prunus avium]	1.407	Up	0.00258	19.318	19.169	27	4	6	4
XP_021834495.1	uncharacterized protein LOC110774268 [Prunus avium]	1.325	Up	0.000204	24.625	128.8	26.3	6	8	3
XP_021834497.1	"probable glucan 1,3-beta-glucosidase A [Prunus avium]"	1.272	Up	0.00432	40.677	2.3609	3	1	1	1
XP_021834505.1	stress-response A/B barrel domain-containing protein At5g22580 [Prunus avium]	0.493	Down	2.64e-06	13.392	182.06	65.5	8	16	8
XP_021834528.1	molybdopterin biosynthesis protein CNX1 [Prunus avium]	0.775	Down	0.00284	71.672	82.921	18.9	10	11	10
XP_021834530.1	EG45-like domain containing protein [Prunus avium]	2.208	Up	0.000137	13.876	117.97	40.9	3	11	3
XP_021834537.1	heat shock 70 kDa protein-like [Prunus avium]	0.806	Down	0.00992	71.677	108.46	29.5	19	34	5
XP_021834547.1	shikimate O-hydroxycinnamoyltransferase-like [Prunus avium]	0.477	Down	6.11e-05	48.162	38.235	13.2	5	7	5
XP_021834568.1	probable LRR receptor-like serine/threonine-protein kinase At1g07650 [Prunus avium]	0.689	Down	0.0108	11.557	33.91	20	1	1	1
XP_021834596.1	uncharacterized protein LOC110774373 [Prunus avium]	1.378	Up	7.83e-05	22.761	13.851	29.7	6	9	6
XP_021834602.1	neutral ceramidase 2 isoform X2 [Prunus avium]	1.348	Up	0.000444	83.359	33.39	11.6	7	8	5
XP_021834603.1	protein SSUH2 homolog [Prunus avium]	1.473	Up	0.000277	46.905	155.58	34.3	12	17	12
XP_021834605.1	60S ribosomal protein L35a-1 [Prunus avium]	0.813	Down	0.0102	12.807	135.9	37.5	5	14	3
XP_021834633.1	5-methyltetrahydropteroyltriglutamate--homocysteine methyltransferase [Prunus avium]	0.595	Down	9.01e-07	84.707	323.31	29.2	22	59	21
XP_021834662.1	protein trichome birefringence-like 12 [Prunus avium]	0.525	Down	0.000218	46.409	2.7168	4.8	2	2	2
XP_021834667.1	serine hydroxymethyltransferase 4 [Prunus avium]	0.543	Down	3.65e-06	51.896	247.32	41.2	19	35	19
XP_021834675.1	uncharacterized protein LOC110774448 [Prunus avium]	1.223	Up	0.00518	31.496	8.3097	7.2	2	2	2
XP_021834691.1	"homogentisate 1,2-dioxygenase [Prunus avium]"	1.606	Up	2.63e-06	52.312	140.2	18	7	8	7
XP_021834693.1	uncharacterized protein At4g28440-like [Prunus avium]	0.623	Down	0.000715	17.45	15.729	44.7	6	7	6
XP_021834707.1	protein SAWADEE HOMEODOMAIN HOMOLOG 2 [Prunus avium]	1.369	Up	0.00102	40.643	3.7478	3.3	1	1	1
XP_021834711.1	protein PAF1 homolog [Prunus avium]	1.295	Up	0.00454	76.851	11.646	7.5	5	5	5
XP_021834722.1	cinnamoyl-CoA reductase 2-like isoform X2 [Prunus avium]	0.749	Down	0.0281	28.603	44.254	16.7	4	5	3
XP_021834744.1	"probable plastid-lipid-associated protein 8, chloroplastic [Prunus avium]"	0.815	Down	0.0403	27.169	9.6008	13.4	3	6	3
XP_021834745.1	adenosylhomocysteinase [Prunus avium]	0.626	Down	1.78e-07	53.305	323.31	50.1	21	79	21
XP_021834750.1	protein KAKU4 [Prunus avium]	1.342	Up	0.0401	69.072	10.915	6	3	3	3
XP_021834779.1	plasma membrane ATPase 4 [Prunus avium]	1.472	Up	0.000922	105.11	323.31	42.2	38	72	14
XP_021834780.1	peroxidase 16-like [Prunus avium]	1.242	Up	0.00414	36.416	66.453	36.4	10	13	8
XP_021834783.1	"protein ACTIVITY OF BC1 COMPLEX KINASE 1, chloroplastic [Prunus avium]"	1.41	Up	0.00122	76.755	21.293	7.9	5	5	5
XP_021834849.1	UDP-glucuronate 4-epimerase 6 [Prunus avium]	0.558	Down	0.000235	46.352	23.465	7.9	3	5	3
XP_021834869.1	beta-ureidopropionase [Prunus avium]	1.257	Up	0.0123	46.587	57.749	11.2	4	7	4
XP_021834879.1	"glycine-rich RNA-binding protein 4, mitochondrial [Prunus avium]"	0.676	Down	0.00352	14.73	39.572	25.5	3	3	3
pdb|1E09|A	"Chain A, PRU AV 1"	0.746	Down	0.000455	17.528	323.31	59.7	10	53	9
pdb|2AHN|A	"Chain A, Thaumatin-like Protein"	1.971	Up	0.000745	23.336	105.98	27.5	5	11	2
