# Supplementary material for: Comparative Proteomics Profiling Illuminates the Fruitlet Abscission Mechanism of Sweet Cherry as Induced by Embryo Abortion
Source: Int J Mol Sci. 2020 Feb 11;21(4):1200. doi: 10.3390/ijms21041200 (PMC7072775; doi:10.3390/ijms21041200)
Supplement: Supplementary file 1 [file ijms-21-01200-s001.zip › Supplementary Files-IJMS/Table S4.xlsx]

## Sheet: Sheet1
Table S4 The detail information of the cell wall modification proteins.
Protein accession	Protein description	CA/CN Ratio	Regulated Type	CA/CN P value	Gene name	MW [kDa]	Score	Coverage [%]	Peptides	PSMs	Unique peptides	CA_1	CA_2	CA_3	CN_1	CN_2	CN_3
XP_021801588.1	LOW QUALITY PROTEIN: alpha-galactosidase 3 [Prunus avium]	1.592	Up	0.000318	---	47.777	118.95	19.3	7	13	7	1.211	1.239	1.199	0.71	0.812	0.77
XP_021807062.1	beta-galactosidase [Prunus avium]	2.678	Up	2.2e-05	---	92.236	323.31	31.1	21	44	17	1.43	1.532	1.473	0.512	0.558	0.586
XP_021812274.1	beta-galactosidase 10 isoform X2 [Prunus avium]	1.503	Up	4.87e-07	---	94.534	146.3	16.2	10	15	9	1.205	1.221	1.227	0.805	0.82	0.805
XP_021817201.1	beta-galactosidase 17 [Prunus avium]	1.219	Up	0.00342	---	80.121	97.186	16	8	11	8	1.106	1.13	1.097	0.862	0.913	0.959
XP_021822496.1	alpha-galactosidase 1-like [Prunus avium]	1.492	Up	3.68e-06	---	46.841	77.325	28.1	9	12	9	1.21	1.199	1.234	0.802	0.83	0.809
XP_021830784.1	alpha-galactosidase-like [Prunus avium]	1.59	Up	0.000343	---	45.503	98.071	31.3	13	19	13	1.26	1.197	1.222	0.756	0.829	0.729
XP_021831075.1	beta-galactosidase 8-like isoform X1 [Prunus avium]	1.842	Up	5.52e-05	---	92.705	323.31	21.5	14	40	11	1.285	1.316	1.337	0.673	0.749	0.716
XP_021834118.1	beta-galactosidase 9 isoform X1 [Prunus avium]	1.402	Up	1.51e-05	---	100.67	89.563	13.6	11	18	10	1.176	1.169	1.162	0.815	0.838	0.848
XP_021805116.1	pectinesterase-like [Prunus avium]	1.449	Up	3.81e-05	---	62.801	37.818	7.1	4	9	3	1.188	1.208	1.194	0.838	0.797	0.843
XP_021806292.1	putative pectinesterase/pectinesterase inhibitor 28 [Prunus avium]	1.983	Up	9.66e-05	---	63.023	2.062	1.4	1	2	1	1.305	1.304	1.435	0.714	0.645	0.68
XP_021809118.1	probable pectinesterase/pectinesterase inhibitor 51 [Prunus avium]	1.426	Up	0.000258	---	63.172	244.31	17.7	8	17	8	1.162	1.167	1.211	0.863	0.83	0.789
XP_021812223.1	pectin acetylesterase 8-like [Prunus avium]	1.552	Up	0.00352	---	43.902	19.259	8.8	3	5	3	1.242	1.181	1.256	0.685	0.834	0.852
XP_021817290.1	probable pectin methyltransferase QUA2 [Prunus avium]	0.526	Down	0.00208	---	78.988	8.809	5.4	4	4	4	0.668	0.798	0.586	1.256	1.347	1.301
XP_021819879.1	pectinesterase [Prunus avium]	1.657	Up	1.69e-05	---	63.846	323.31	30.8	16	47	15	1.246	1.288	1.228	0.747	0.778	0.746
XP_021830399.1	pectin acetylesterase 12-like [Prunus avium]	1.751	Up	0.00426	---	46.58	259.92	16.5	8	10	8	1.32	1.305	1.302	0.803	0.724	0.716
XP_021801016.1	polygalacturonase ADPG2 [Prunus avium]	2.369	Up	2.37e-05	---	52.883	26.954	12.5	6	6	6	1.436	1.449	1.402	0.588	0.65	0.572
XP_021801059.1	polygalacturonase QRT3-like [Prunus avium]	1.46	Up	0.00788	---	51.868	6.0119	6.1	3	3	3	1.106	1.329	1.156	0.744	0.894	0.822
XP_021801189.1	polygalacturonase inhibitor [Prunus avium]	2.466	Up	3.75e-05	---	36.431	167.95	28.2	9	16	3	1.413	1.425	1.483	0.556	0.634	0.562
XP_021806282.1	probable polygalacturonase [Prunus avium]	1.459	Up	0.000936	---	48.997	13.795	8.6	4	7	3	1.164	1.21	1.216	0.779	0.888	0.793
XP_021814650.1	polygalacturonase inhibitor 1-like [Prunus avium]	1.555	Up	0.000378	---	51.942	136.38	20.5	7	9	7	1.174	1.205	1.276	0.78	0.828	0.743
XP_021826861.1	probable polygalacturonase [Prunus avium]	1.837	Up	0.000224	---	51.531	170.08	27.8	12	17	12	1.289	1.406	1.266	0.727	0.758	0.671
XP_021807565.1	extracellular ribonuclease LE-like [Prunus avium]	3.49	Up	8.01e-07	---	24.901	114.84	30.5	4	4	4	1.521	1.585	1.647	0.44	0.466	0.456
XP_021831798.1	cellulose synthase-like protein G3 [Prunus avium]	1.281	Up	0.000439	---	82.964	3.0567	3.1	3	3	3	1.096	1.144	1.154	0.913	0.87	0.866
XP_021801101.1	"glucan endo-1,3-beta-glucosidase 8-like [Prunus avium]"	1.397	Up	0.000124	---	53.277	35.814	13.8	6	10	6	1.125	1.197	1.135	0.818	0.812	0.845
XP_021802839.1	beta-glucosidase 44-like [Prunus avium]	1.297	Up	0.00116	---	58.94	24.482	20.5	11	13	11	1.184	1.064	1.13	0.862	0.877	0.865
XP_021803550.1	"glucan endo-1,3-beta-glucosidase 14-like, partial [Prunus avium]"	1.281	Up	0.0238	---	38.187	3.3097	2.9	1	3	1	1.164	1.102	1.124	0.832	1.007	0.807
XP_021804591.1	"glucan endo-1,3-beta-glucosidase 5-like [Prunus avium]"	1.545	Up	0.000639	---	54.282	18.448	9.8	5	5	5	1.257	1.221	1.228	0.869	0.749	0.781
XP_021807225.1	"glucan endo-1,3-beta-glucosidase 13-like isoform X3 [Prunus avium]"	1.251	Up	0.0264	---	45.942	3.508	6.9	2	2	2	1.232	1.018	1.104	0.891	0.947	0.844
XP_021808522.1	"beta-glucosidase-like SFR2, chloroplastic [Prunus avium]"	1.305	Up	0.000357	---	74.046	26.57	7.6	5	9	5	1.186	1.135	1.154	0.87	0.869	0.923
XP_021810619.1	"glucan endo-1,3-beta-glucosidase-like [Prunus avium]"	2.253	Up	2.05e-05	---	40.574	179.51	15.9	4	17	1	1.343	1.432	1.443	0.592	0.632	0.648
XP_021812892.1	beta-glucosidase 11-like [Prunus avium]	1.469	Up	0.00478	---	56.878	13.281	8.6	4	6	4	1.27	1.233	1.167	0.744	0.928	0.827
XP_021813636.1	"glucan endo-1,3-beta-glucosidase 6 [Prunus avium]"	1.506	Up	0.000563	---	52.499	82.264	17.7	7	7	7	1.221	1.264	1.179	0.778	0.785	0.87
XP_021814246.1	"probable glucan endo-1,3-beta-glucosidase A6 [Prunus avium]"	1.355	Up	0.00258	---	50.885	80.568	8.9	3	6	3	1.14	1.201	1.111	0.917	0.82	0.811
XP_021816553.1	"glucan endo-1,3-beta-glucosidase 11 [Prunus avium]"	0.704	Down	0.00256	---	44.77	11.469	2.9	1	2	1	0.831	0.845	0.796	1.168	1.171	1.171
XP_021817797.1	"glucan endo-1,3-beta-glucosidase 14-like [Prunus avium]"	1.613	Up	2.24e-05	---	44.063	2.2399	4.3	2	2	2	1.228	1.246	1.269	0.791	0.744	0.786
XP_021820323.1	"glucan endo-1,3-beta-glucosidase-like [Prunus avium]"	1.505	Up	0.0012	---	25.772	226.41	49.4	8	17	7	1.189	1.204	1.239	0.736	0.871	0.806
XP_021820344.1	"glucan endo-1,3-beta-glucosidase, basic isoform-like [Prunus avium]"	1.44	Up	0.000345	---	38.129	62.432	17.9	5	5	5	1.151	1.192	1.195	0.832	0.772	0.853
XP_021820355.1	"glucan endo-1,3-beta-glucosidase-like [Prunus avium]"	0.815	Down	4.09e-05	---	37.982	167.15	37.8	12	23	12	0.896	0.872	0.902	1.096	1.088	1.092
XP_021820408.1	"glucan endo-1,3-beta-glucosidase, basic isoform-like [Prunus avium]"	1.344	Up	0.000164	---	36.763	132.98	30.2	8	19	8	1.162	1.124	1.191	0.847	0.855	0.886
XP_021821498.1	beta-glucosidase 45-like isoform X6 [Prunus avium]	1.851	Up	0.00108	---	48.108	2.8747	5.5	2	2	2	1.28	1.31	1.357	0.774	0.744	0.614
XP_021823668.1	alpha-glucosidase-like [Prunus avium]	1.421	Up	0.00026	---	100.55	86.915	11	10	18	4	1.222	1.13	1.187	0.802	0.84	0.849
XP_021825284.1	"glucan endo-1,3-beta-glucosidase 5 isoform X1 [Prunus avium]"	1.426	Up	6.21e-05	---	52.982	33.027	14.1	7	9	7	1.184	1.221	1.148	0.82	0.825	0.847
XP_021826356.1	"glucan endo-1,3-beta-D-glucosidase isoform X2 [Prunus avium]"	1.218	Up	0.00128	---	51.412	108.47	12.6	5	11	5	1.123	1.077	1.083	0.912	0.921	0.862
XP_021827621.1	"beta-glucosidase 42, partial [Prunus avium]"	0.816	Down	0.00578	---	51.891	101.88	18.8	6	8	6	0.94	0.867	0.883	1.154	1.096	1.045
XP_021829906.1	cyanogenic beta-glucosidase-like isoform X1 [Prunus avium]	2.591	Up	7.51e-05	---	66.954	94.758	13.9	9	15	9	1.534	1.464	1.37	0.564	0.605	0.517
XP_021834497.1	"probable glucan 1,3-beta-glucosidase A [Prunus avium]"	1.272	Up	0.00432	---	40.677	2.3609	3	1	1	1	1.058	1.135	1.189	0.925	0.88	0.854
XP_021816520.1	endoglucanase CX [Prunus avium]	1.546	Up	0.0003	---	54.348	19.627	15.7	7	10	6	1.296	1.27	1.193	0.771	0.848	0.812
XP_021818601.1	endoglucanase 6 [Prunus avium]	0.721	Down	0.00414	---	67.965	9.744	9.5	5	5	5	0.854	0.793	0.858	1.165	1.253	1.058
XP_021831014.1	endoglucanase 10 [Prunus avium]	0.583	Down	1.54e-05	---	57.43	26.432	16.7	7	8	7	0.748	0.706	0.728	1.234	1.236	1.275
XP_021811205.1	xyloglucan endotransglucosylase/hydrolase protein 9 [Prunus avium]	0.705	Down	0.000517	---	33.583	22.878	26.7	5	5	5	0.844	0.791	0.827	1.223	1.109	1.161
XP_021814506.1	probable xyloglucan endotransglucosylase/hydrolase protein 10 [Prunus avium]	1.46	Up	0.00326	---	15.675	5.2592	7.6	1	2	1	1.21	1.269	1.118	0.885	0.751	0.828
XP_021815909.1	probable xyloglucan endotransglucosylase/hydrolase protein 23 isoform X3 [Prunus avium]	1.314	Up	0.000256	---	34.349	8.1807	4.2	1	2	1	1.148	1.175	1.109	0.86	0.856	0.896
XP_021834849.1	UDP-glucuronate 4-epimerase 6 [Prunus avium]	0.558	Down	0.000235	---	46.352	23.465	7.9	3	5	3	0.674	0.721	0.707	1.357	1.229	1.179
XP_021800921.1	UDP-glucuronic acid decarboxylase 1 [Prunus avium]	0.737	Down	0.006	---	48.49	52.591	27.5	11	19	9	0.893	0.771	0.86	1.151	1.065	1.209
XP_021805215.1	UDP-glucuronic acid decarboxylase 2-like [Prunus avium]	0.671	Down	6.27e-05	---	49.537	64.405	26	12	15	10	0.838	0.78	0.792	1.215	1.185	1.192
XP_021813743.1	UDP-glucuronic acid decarboxylase 5-like [Prunus avium]	0.588	Down	0.0023	---	38.567	181.87	35	12	26	7	0.749	0.762	0.701	1.254	1.256	1.249
XP_021820377.1	UDP-glucuronic acid decarboxylase 6 isoform X1 [Prunus avium]	0.514	Down	3.57e-05	---	39.097	98.118	37	12	18	7	0.632	0.678	0.699	1.319	1.317	1.273
XP_021816006.1	alpha-mannosidase [Prunus avium]	1.454	Up	0.0121	---	114.02	3.1324	3.6	4	10	2	1.098	1.354	1.139	0.862	0.733	0.874
XP_021817438.1	mannosylglycoprotein endo-beta-mannosidase-like [Prunus avium]	1.258	Up	0.000216	---	110.79	98.303	18.9	15	19	15	1.11	1.126	1.142	0.897	0.919	0.87
XP_021822987.1	probable alpha-mannosidase At5g13980 isoform X2 [Prunus avium]	1.318	Up	3.58e-06	---	115.56	323.31	23.3	20	46	18	1.145	1.141	1.174	0.873	0.874	0.878
XP_021823075.1	alpha-mannosidase At3g26720-like isoform X2 [Prunus avium]	1.25	Up	0.00148	---	114.82	107.91	20.8	18	36	16	1.075	1.088	1.175	0.899	0.893	0.879
XP_021826110.1	"mannan endo-1,4-beta-mannosidase 2-like [Prunus avium]"	1.257	Up	0.0281	---	51.204	1.5135	2.3	1	1	1	1.046	1.21	1.106	0.825	0.986	0.864
XP_021831565.1	"mannan endo-1,4-beta-mannosidase 7-like [Prunus avium]"	0.762	Down	0.00282	---	48.685	5.2183	2.3	1	1	1	0.869	0.888	0.835	1.171	1.051	1.179
XP_021800325.1	probable beta-D-xylosidase 6 [Prunus avium]	1.519	Up	0.000581	---	87.958	51.221	12.1	8	10	3	1.234	1.132	1.257	0.78	0.838	0.767
XP_021803443.1	probable beta-D-xylosidase 7 [Prunus avium]	1.319	Up	0.0051	---	20.192	4.4824	54.9	9	16	2	1.188	1.149	1.108	0.949	0.814	0.848
XP_021814417.1	alpha-xylosidase 1 [Prunus avium]	1.506	Up	0.000183	---	102.42	227.04	22.3	22	41	22	1.198	1.166	1.235	0.759	0.83	0.801
XP_021822280.1	putative beta-D-xylosidase [Prunus avium]	3.591	Up	6.24e-05	---	84.097	230.64	25.9	16	28	16	1.519	1.584	1.615	0.418	0.395	0.501
XP_021826193.1	beta-xylosidase/alpha-L-arabinofuranosidase 2-like [Prunus avium]	2.452	Up	1.5e-05	---	83.694	236.44	24.8	18	29	18	1.404	1.413	1.455	0.546	0.595	0.601
XP_021805925.1	UDP-glucose 6-dehydrogenase 1-like [Prunus avium]	0.517	Down	0.000178	---	52.824	142.79	29	15	21	10	0.688	0.714	0.63	1.397	1.268	1.269
XP_021807379.1	UDP-glucose 6-dehydrogenase 5 [Prunus avium]	0.434	Down	6.28e-05	---	52.87	151.62	31.9	14	22	9	0.551	0.615	0.607	1.432	1.277	1.377
XP_021809832.1	bifunctional UDP-glucose 4-epimerase and UDP-xylose 4-epimerase 1 [Prunus avium]	1.988	Up	2.61e-06	---	38.99	323.31	47.7	15	39	15	1.355	1.309	1.373	0.657	0.692	0.682
XP_021816054.1	putative UDP-glucose glucosyltransferase isoform X2 [Prunus avium]	2.608	Up	0.00606	---	52.684	83.029	26.9	11	12	11	1.441	1.462	1.432	0.476	0.575	0.611
XP_021826599.1	putative UDP-glucose flavonoid 3-O-glucosyltransferase 3 [Prunus avium]	2.283	Up	0.003	---	55.646	23.784	14.4	7	11	7	1.411	1.419	1.4	0.63	0.658	0.565
XP_021828822.1	UDP-glucose iridoid glucosyltransferase-like [Prunus avium]	1.599	Up	3.75e-05	---	50.285	8.9789	9.6	5	5	5	1.252	1.265	1.23	0.795	0.748	0.801
XP_021829409.1	UDP-glucose 4-epimerase GEPI48 [Prunus avium]	2.82	Up	1.68e-05	---	38.25	301.59	46.3	12	26	12	1.561	1.396	1.501	0.549	0.506	0.526
XP_021809027.1	probable galactinol--sucrose galactosyltransferase 6 isoform X2 [Prunus avium]	1.403	Up	0.00272	---	81.951	4.1221	4	3	3	2	1.178	1.154	1.201	0.889	0.872	0.758
XP_021813223.1	probable galactinol--sucrose galactosyltransferase 5 [Prunus avium]	0.663	Down	6.35e-05	---	84.825	66.495	14.4	10	11	10	0.806	0.755	0.797	1.168	1.171	1.215
XP_021826775.1	probable galactinol--sucrose galactosyltransferase 1 [Prunus avium]	1.815	Up	8.16e-05	---	82.943	108.04	19.9	12	16	10	1.33	1.25	1.248	0.717	0.662	0.73
XP_021803521.1	"bifunctional dTDP-4-dehydrorhamnose 3,5-epimerase/dTDP-4-dehydrorhamnose reductase [Prunus avium]"	0.569	Down	8.22e-05	---	33.372	79.393	20.7	5	9	4	0.724	0.742	0.699	1.29	1.196	1.322
XP_021803134.1	7-deoxyloganetin glucosyltransferase-like [Prunus avium]	1.455	Up	0.0303	---	53.857	27.473	12.7	5	5	5	1.348	1.038	1.272	0.708	0.926	0.88
XP_021808262.1	7-deoxyloganetin glucosyltransferase-like [Prunus avium]	0.567	Down	0.000378	---	54.311	2.1193	3.5	2	2	2	0.677	0.793	0.688	1.291	1.271	1.244
XP_021809488.1	anthocyanidin 3-O-glucosyltransferase 5-like [Prunus avium]	0.804	Down	0.0144	---	51.998	9.7858	13.3	5	5	5	0.949	0.909	0.801	1.072	1.103	1.134
XP_021811151.1	7-deoxyloganetin glucosyltransferase-like [Prunus avium]	0.66	Down	5.73e-05	---	53.975	1.834	1.8	1	1	1	0.784	0.801	0.791	1.229	1.224	1.148
XP_021818667.1	hydroquinone glucosyltransferase-like isoform X2 [Prunus avium]	0.676	Down	0.0013	---	52.782	13.472	10	5	8	5	0.8	0.799	0.795	1.213	1.158	1.171
XP_021818811.1	"crocetin glucosyltransferase, chloroplastic-like [Prunus avium]"	1.844	Up	0.00308	---	52.81	12.903	9.5	4	4	4	1.23	1.408	1.3	0.698	0.828	0.61
XP_021820418.1	sterol 3-beta-glucosyltransferase UGT80B1 [Prunus avium]	1.474	Up	0.000835	---	68.858	100.87	16.1	7	9	7	1.192	1.15	1.18	0.732	0.819	0.838
XP_021823918.1	scopoletin glucosyltransferase-like [Prunus avium]	2.72	Up	4.78e-06	---	53.873	3.7495	17.6	8	11	1	1.522	1.485	1.462	0.577	0.514	0.552
XP_021823934.1	scopoletin glucosyltransferase-like [Prunus avium]	0.745	Down	0.0363	---	54.04	7.0612	14.5	6	10	3	0.701	0.853	0.96	1.087	1.088	1.199
XP_021833066.1	7-deoxyloganetin glucosyltransferase-like [Prunus avium]	4.389	Up	0.000416	---	54.256	1.7047	1.9	1	1	1	1.662	1.675	1.667	0.395	0.387	0.358
XP_021833173.1	abscisate beta-glucosyltransferase-like [Prunus avium]	0.829	Down	7.51e-05	---	57.724	78.048	23.4	10	16	10	0.917	0.906	0.9	1.087	1.115	1.081
XP_021820662.1	galactoside 2-alpha-L-fucosyltransferase-like [Prunus avium]	0.819	Down	0.017	---	64.976	5.824	6.3	3	3	3	0.854	0.969	0.877	1.078	1.048	1.171
XP_021827056.1	alpha-L-fucosidase 1-like [Prunus avium]	1.271	Up	8.19e-05	---	55.492	45.507	17.3	8	16	8	1.106	1.143	1.119	0.896	0.89	0.864
XP_021814202.1	galacturonosyltransferase 8 [Prunus avium]	0.739	Down	0.000663	---	64.552	9.4371	6.8	4	4	3	0.84	0.863	0.839	1.135	1.213	1.094
XP_021817536.1	probable galacturonosyltransferase 9 [Prunus avium]	0.816	Down	0.0444	---	65.078	7.0681	5.9	4	4	3	0.965	0.827	0.901	1.108	1.091	1.103
XP_021807864.1	expansin-like A2 [Prunus avium]	1.523	Up	0.000199	---	30.81	19.561	26.1	9	15	9	1.219	1.189	1.234	0.774	0.771	0.846
XP_021813518.1	expansin-like B1 [Prunus avium]	2.52	Up	8.32e-05	---	27.954	36.327	21.4	4	5	4	1.49	1.471	1.406	0.52	0.627	0.586
XP_021823862.1	expansin-A13 [Prunus avium]	0.494	Down	0.00032	---	28.763	5.5918	7.9	2	2	2	0.663	0.719	0.587	1.349	1.352	1.284
XP_021825556.1	expansin-A6-like [Prunus avium]	1.298	Up	0.000525	---	32.548	11.202	6.7	2	3	1	1.144	1.142	1.129	0.918	0.872	0.841
XP_021811205.1	xyloglucan endotransglucosylase/hydrolase protein 9 [Prunus avium]	0.705	Down	0.000517	---	33.583	22.878	26.7	5	5	5	0.844	0.791	0.827	1.223	1.109	1.161
XP_021814506.1	probable xyloglucan endotransglucosylase/hydrolase protein 10 [Prunus avium]	1.46	Up	0.00326	---	15.675	5.2592	7.6	1	2	1	1.21	1.269	1.118	0.885	0.751	0.828
XP_021815909.1	probable xyloglucan endotransglucosylase/hydrolase protein 23 isoform X3 [Prunus avium]	1.314	Up	0.000256	---	34.349	8.1807	4.2	1	2	1	1.148	1.175	1.109	0.86	0.856	0.896
