# Supplementary material for: Comparative Proteomics Profiling Illuminates the Fruitlet Abscission Mechanism of Sweet Cherry as Induced by Embryo Abortion
Source: Int J Mol Sci. 2020 Feb 11;21(4):1200. doi: 10.3390/ijms21041200 (PMC7072775; doi:10.3390/ijms21041200)
Supplement: Supplementary file 1 [file ijms-21-01200-s001.zip › Supplementary Files-IJMS/Table S5.xlsx]

## Sheet: Sheet1
Table S5 The detail information of the plant hormone biosynthesis and signal transduction proteins.
Protein accession	Protein description	CA/CN Ratio	Regulated Type	CA/CN P value	Gene name	MW [kDa]	Score	Coverage [%]	Peptides	PSMs	Unique peptides	CA_1	CA_2	CA_3	CN_1	CN_2	CN_3
XP_021800799.1	"violaxanthin de-epoxidase, chloroplastic isoform X3 [Prunus avium]"	1.562	Up	2.42e-05	---	43.929	50.9	10.9	3	4	3	1.215	1.214	1.263	0.812	0.768	0.783
XP_021800826.1	histidine-containing phosphotransfer protein 1-like [Prunus avium]	0.6	Down	0.000184	---	17.65	9.3596	30.5	6	6	6	0.739	0.798	0.7	1.237	1.262	1.231
XP_021801038.1	"malate dehydrogenase, glyoxysomal-like [Prunus avium]"	1.224	Up	0.0086	---	37.828	67.211	29.6	9	17	5	1.149	1.156	1.024	0.889	0.899	0.931
XP_021801423.1	bifunctional aspartate aminotransferase and glutamate/aspartate-prephenate aminotransferase [Prunus avium]	0.701	Down	0.000335	---	51.397	93.449	27.7	10	16	10	0.802	0.85	0.818	1.228	1.123	1.172
XP_021801423.1	bifunctional aspartate aminotransferase and glutamate/aspartate-prephenate aminotransferase [Prunus avium]	0.701	Down	0.000335	---	51.397	93.449	27.7	10	16	10	0.802	0.85	0.818	1.228	1.123	1.172
XP_021802005.1	4-coumarate--CoA ligase 1-like [Prunus avium]	0.563	Down	2.02e-05	---	60.214	59.163	14.7	9	15	8	0.706	0.744	0.698	1.283	1.235	1.298
XP_021802135.1	S-adenosylmethionine synthase 3 [Prunus avium]	1.245	Up	4.01e-05	---	42.767	115.96	38.2	11	16	7	1.09	1.125	1.11	0.897	0.895	0.879
XP_021802177.1	"phospho-2-dehydro-3-deoxyheptonate aldolase 2, chloroplastic-like [Prunus avium]"	0.405	Down	0.00408	---	58.726	6.1468	14.7	7	10	2	0.632	0.416	0.663	1.535	1.297	1.395
XP_021802268.1	"acyl-coenzyme A oxidase 2, peroxisomal [Prunus avium]"	1.334	Up	0.0053	---	57.818	17.92	11	5	5	5	1.2	1.09	1.071	0.854	0.887	0.779
XP_021802533.1	"shikimate kinase, chloroplastic isoform X1 [Prunus avium]"	0.431	Down	4.27e-05	---	33.923	7.1184	11.4	4	4	4	0.633	0.592	0.558	1.446	1.328	1.361
XP_021803708.1	"xanthoxin dehydrogenase-like, partial [Prunus avium]"	0.828	Down	0.000103	---	28.109	8.354	17	4	5	4	0.915	0.888	0.913	1.111	1.085	1.086
XP_021804316.1	phenylalanine ammonia-lyase 1 [Prunus avium]	0.582	Down	0.000161	---	81.105	87.666	22.7	16	21	9	0.704	0.72	0.728	1.257	1.144	1.299
XP_021804324.1	"malate dehydrogenase, cytoplasmic-like, partial [Prunus avium]"	1.433	Up	3.15e-06	---	33.989	83.821	30.7	11	18	7	1.196	1.2	1.169	0.817	0.84	0.831
XP_021804598.1	2-oxoglutarate-dependent dioxygenase DAO-like [Prunus avium]	0.583	Down	2.95e-06	---	34.025	14.268	16	4	5	4	0.736	0.752	0.735	1.309	1.248	1.253
XP_021804654.1	3-phosphoshikimate 1-carboxyvinyltransferase 2 [Prunus avium]	0.618	Down	6.34e-05	---	55.792	109.78	24.4	12	17	12	0.732	0.779	0.767	1.191	1.278	1.218
XP_021804870.1	aldehyde dehydrogenase family 7 member A1 [Prunus avium]	1.38	Up	0.000617	---	54.268	215.92	24.8	9	24	9	1.182	1.107	1.126	0.782	0.849	0.844
XP_021804937.1	methylthioribose-1-phosphate isomerase [Prunus avium]	0.817	Down	0.000803	---	40.314	158.14	31.9	10	14	10	0.906	0.846	0.899	1.082	1.072	1.091
XP_021806285.1	peroxisomal fatty acid beta-oxidation multifunctional protein MFP2 [Prunus avium]	1.442	Up	1.82e-06	---	78.87	148.48	29.4	20	31	20	1.22	1.181	1.202	0.837	0.826	0.835
XP_021806573.1	aldehyde dehydrogenase family 3 member H1 isoform X2 [Prunus avium]	1.561	Up	0.000183	---	53.661	149.42	28.3	11	14	3	1.218	1.298	1.181	0.799	0.761	0.809
XP_021806803.1	12-oxophytodienoate reductase 2-like [Prunus avium]	1.34	Up	0.00958	---	40.844	19.07	15.4	6	8	1	1.088	1.138	1.237	0.921	0.779	0.885
XP_021806805.1	12-oxophytodienoate reductase 2-like [Prunus avium]	1.397	Up	0.0349	---	40.499	2.7117	15.6	6	8	1	1.29	1.059	1.171	0.708	0.837	0.974
XP_021806844.1	trans-cinnamate 4-monooxygenase [Prunus avium]	0.549	Down	4.71e-06	---	57.933	120.57	19	9	12	9	0.715	0.72	0.679	1.294	1.298	1.256
XP_021807074.1	probable caffeoyl-CoA O-methyltransferase At4g26220 [Prunus avium]	0.829	Down	0.0061	---	26.869	13.253	20.4	5	7	5	0.944	0.875	0.872	1.066	1.046	1.133
XP_021807127.1	protein phosphatase 2C 56-like [Prunus avium]	1.205	Up	0.00366	---	42.928	76.353	17.2	4	5	4	1.066	1.137	1.065	0.866	0.927	0.92
XP_021808001.1	"L-3-cyanoalanine synthase 1, mitochondrial [Prunus avium]"	1.409	Up	0.000136	---	40.757	71.634	31.6	13	22	12	1.177	1.195	1.178	0.828	0.813	0.878
XP_021808173.1	"phospho-2-dehydro-3-deoxyheptonate aldolase 1, chloroplastic-like [Prunus avium]"	0.417	Down	2.65e-06	---	59.703	114.22	37	18	24	10	0.571	0.584	0.573	1.454	1.35	1.341
XP_021808189.1	serine/threonine-protein kinase SAPK2-like isoform X2 [Prunus avium]	1.602	Up	0.000619	---	36.268	2.4866	4.7	2	2	2	1.219	1.359	1.157	0.787	0.766	0.779
XP_021809506.1	"bifunctional 3-dehydroquinate dehydratase/shikimate dehydrogenase, chloroplastic-like isoform X1 [Prunus avium]"	0.819	Down	0.000164	---	57.628	32.466	18.7	10	13	7	0.916	0.897	0.882	1.084	1.088	1.118
XP_021809647.1	"lipoxygenase 6, chloroplastic [Prunus avium]"	0.662	Down	0.00138	---	103.58	189.58	15.4	13	14	12	0.715	0.843	0.819	1.211	1.166	1.214
XP_021809777.1	"probable carotenoid cleavage dioxygenase 4, chloroplastic [Prunus avium]"	1.206	Up	0.000396	---	65.698	23.951	18.9	9	11	9	1.081	1.126	1.123	0.934	0.901	0.926
XP_021810058.1	4-coumarate--CoA ligase 2-like [Prunus avium]	0.802	Down	0.0197	---	59.926	11.557	3.5	2	2	1	0.836	0.959	0.874	1.081	1.044	1.201
XP_021810300.1	primary amine oxidase-like [Prunus avium]	1.537	Up	0.000143	---	81.407	106.08	22.3	15	23	15	1.218	1.203	1.179	0.739	0.816	0.787
XP_021810389.1	putative amidase C869.01 [Prunus avium]	1.514	Up	4.46e-05	---	55.241	116.51	19.1	9	11	9	1.24	1.195	1.204	0.783	0.832	0.788
XP_021810389.1	putative amidase C869.01 [Prunus avium]	1.514	Up	4.46e-05	---	55.241	116.51	19.1	9	11	9	1.24	1.195	1.204	0.783	0.832	0.788
XP_021810448.1	putative amidase ARB_02965 [Prunus avium]	1.649	Up	0.000241	---	47.541	50.979	22.6	9	14	8	1.28	1.196	1.324	0.809	0.755	0.74
XP_021810448.1	putative amidase ARB_02965 [Prunus avium]	1.649	Up	0.000241	---	47.541	50.979	22.6	9	14	8	1.28	1.196	1.324	0.809	0.755	0.74
XP_021811900.1	primary amine oxidase 1 [Prunus avium]	1.296	Up	0.00984	---	72.416	12.183	2.3	1	1	1	1.159	1.226	1.026	0.858	0.864	0.909
XP_021812349.1	4-coumarate--CoA ligase-like 7 [Prunus avium]	1.599	Up	9.95e-05	---	59.13	53.397	14.2	7	10	6	1.29	1.193	1.257	0.761	0.768	0.81
XP_021812474.1	"cystathionine gamma-synthase 1, chloroplastic [Prunus avium]"	0.65	Down	0.000516	---	56.031	67.877	8.8	4	8	4	0.758	0.779	0.759	1.084	1.232	1.219
XP_021812728.1	gibberellin 2-beta-dioxygenase 2-like [Prunus avium]	1.207	Up	0.0135	---	39.032	-2	2.3	1	1	1	1.101	1.077	1.124	0.92	0.84	0.975
XP_021812750.1	S-adenosylmethionine synthase 1 [Prunus avium]	0.421	Down	2.45e-05	---	43.058	323.31	46.1	13	24	7	0.556	0.628	0.563	1.399	1.403	1.348
XP_021812797.1	uncharacterized protein LOC110755818 [Prunus avium]	1.335	Up	0.000502	---	86.65	85.278	14.2	11	13	11	1.114	1.143	1.218	0.882	0.855	0.866
XP_021813985.1	methylenetetrahydrofolate reductase 2 [Prunus avium]	0.627	Down	2.29e-05	---	67.117	323.31	43.5	26	42	26	0.738	0.788	0.775	1.224	1.205	1.24
XP_021814461.1	pathogenesis-related protein 1-like [Prunus avium]	1.316	Up	0.000498	---	17.314	81.222	38.5	4	9	3	1.161	1.136	1.149	0.882	0.83	0.906
XP_021814495.1	"malate dehydrogenase, glyoxysomal [Prunus avium]"	1.238	Up	0.000461	---	37.513	69.018	24.7	7	11	3	1.128	1.083	1.116	0.923	0.873	0.892
XP_021814501.1	pathogenesis-related leaf protein 4-like [Prunus avium]	1.213	Up	0.0291	---	16.998	247.92	36.6	4	13	3	1.073	1.132	1.145	0.969	0.971	0.822
XP_021814514.1	putative branched-chain-amino-acid aminotransferase 7 isoform X1 [Prunus avium]	0.719	Down	0.000816	---	39.566	17.591	12.8	4	5	3	0.874	0.786	0.843	1.167	1.12	1.194
XP_021815409.1	protein TRANSPORT INHIBITOR RESPONSE 1-like [Prunus avium]	0.679	Down	1.84e-05	---	63.92	110.05	26.4	12	16	12	0.802	0.769	0.809	1.174	1.163	1.168
XP_021815496.1	probable serine/threonine-protein kinase At5g41260 isoform X1 [Prunus avium]	1.433	Up	0.027	---	54.632	77.754	16.4	7	9	4	1.177	1.2	1.188	0.877	0.879	0.732
XP_021815909.1	probable xyloglucan endotransglucosylase/hydrolase protein 23 isoform X3 [Prunus avium]	1.314	Up	0.000256	---	34.349	8.1807	4.2	1	2	1	1.148	1.175	1.109	0.86	0.856	0.896
XP_021816103.1	probable serine/threonine-protein kinase At4g35230 [Prunus avium]	1.201	Up	0.00494	---	56.739	122.54	23.5	8	13	6	1.075	1.151	1.043	0.921	0.92	0.882
XP_021816145.1	4-coumarate--CoA ligase 2-like [Prunus avium]	0.506	Down	0.000965	---	65.333	7.9386	8.1	4	5	4	0.769	0.595	0.634	1.308	1.362	1.281
XP_021816258.1	"3-dehydroquinate synthase, chloroplastic [Prunus avium]"	0.812	Down	0.000279	---	49.573	140.27	31.7	12	18	12	0.9	0.907	0.871	1.116	1.109	1.073
XP_021816437.1	linoleate 9S-lipoxygenase 6-like [Prunus avium]	1.305	Up	0.0129	---	96.016	4.7591	4.3	4	4	3	1.136	1.187	1.096	0.787	0.869	0.964
XP_021816554.1	methionine gamma-lyase [Prunus avium]	0.527	Down	0.000685	---	49.897	65.506	13.1	5	5	5	0.721	0.615	0.766	1.282	1.349	1.359
XP_021816662.1	"3-ketoacyl-CoA thiolase 2, peroxisomal [Prunus avium]"	1.358	Up	0.000245	---	48.473	323.31	37.4	14	27	14	1.198	1.116	1.135	0.826	0.853	0.861
XP_021817533.1	cysteine synthase [Prunus avium]	0.817	Down	5.92e-05	---	34.315	72.877	24	7	17	5	0.895	0.907	0.881	1.1	1.078	1.105
XP_021817584.1	histidine-containing phosphotransfer protein 1-like [Prunus avium]	0.5	Down	2.06e-05	---	18.232	132.08	45.3	7	18	7	0.663	0.676	0.652	1.4	1.275	1.304
XP_021817612.1	cysteine synthase-like isoform X1 [Prunus avium]	1.771	Up	3.62e-07	---	34.173	108.83	44	11	16	10	1.282	1.295	1.275	0.723	0.738	0.714
XP_021820946.1	chorismate mutase 2 [Prunus avium]	1.305	Up	0.00978	---	28.593	40.439	33.6	9	13	9	1.131	1.129	1.138	0.832	0.911	0.86
XP_021820947.1	"allene oxide synthase 1, chloroplastic [Prunus avium]"	0.782	Down	0.000104	---	58.581	199.16	34.5	18	29	18	0.85	0.886	0.878	1.137	1.103	1.103
XP_021820967.1	"aspartate aminotransferase, chloroplastic [Prunus avium]"	0.826	Down	0.000478	---	50.723	226.86	53.9	22	39	21	0.903	0.91	0.878	1.114	1.083	1.059
XP_021820967.1	"aspartate aminotransferase, chloroplastic [Prunus avium]"	0.826	Down	0.000478	---	50.723	226.86	53.9	22	39	21	0.903	0.91	0.878	1.114	1.083	1.059
XP_021820967.1	"aspartate aminotransferase, chloroplastic [Prunus avium]"	0.826	Down	0.000478	---	50.723	226.86	53.9	22	39	21	0.903	0.91	0.878	1.114	1.083	1.059
XP_021821366.1	serine/threonine-protein kinase SRK2E isoform X1 [Prunus avium]	0.812	Down	0.0036	---	41.037	7.1128	15.7	5	7	3	0.86	0.951	0.871	1.097	1.079	1.128
XP_021821633.1	UDP-glycosyltransferase 73C1-like [Prunus avium]	3.664	Up	7.5e-05	---	55.207	15.103	10.4	5	7	2	1.569	1.582	1.663	0.376	0.46	0.478
XP_021821651.1	UDP-glycosyltransferase 73C1-like [Prunus avium]	1.919	Up	1.67e-05	---	54.425	3.3463	10.1	5	6	2	1.308	1.318	1.371	0.715	0.667	0.701
XP_021821779.1	"branched-chain-amino-acid aminotransferase 5, chloroplastic-like isoform X2 [Prunus avium]"	1.263	Up	0.00684	---	35.825	74.017	28	7	9	7	1.047	1.105	1.206	0.861	0.918	0.879
XP_021821972.1	tryptophan synthase alpha chain [Prunus avium]	0.738	Down	0.00358	---	33.108	12.337	18.5	4	4	4	0.808	0.867	0.877	1.066	1.233	1.16
XP_021822458.1	S-adenosylmethionine synthase 5 [Prunus avium]	0.434	Down	2.11e-06	---	42.892	146.33	38.4	11	20	5	0.593	0.621	0.584	1.367	1.354	1.425
XP_021822553.1	"linoleate 13S-lipoxygenase 2-1, chloroplastic-like [Prunus avium]"	0.52	Down	2.17e-07	---	98.032	323.31	36.3	32	90	14	0.669	0.665	0.68	1.312	1.287	1.275
XP_021823004.1	"probable inactive shikimate kinase like 1, chloroplastic isoform X1 [Prunus avium]"	0.814	Down	0.00576	---	32.427	6.5745	7.7	2	4	2	0.94	0.871	0.881	1.15	1.04	1.117
XP_021823512.1	auxin-responsive protein SAUR41-like [Prunus avium]	1.205	Up	0.0283	---	11.939	1.9367	13.5	1	1	1	1.066	1.047	1.185	0.94	0.955	0.841
XP_021823620.1	"aspartokinase 2, chloroplastic [Prunus avium]"	0.744	Down	0.000562	---	62.354	18.052	3.5	2	2	2	0.837	0.839	0.879	1.174	1.17	1.088
XP_021823874.1	L-lactate dehydrogenase B-like [Prunus avium]	0.815	Down	0.0189	---	37.515	3.1954	4.9	2	2	2	0.836	0.992	0.864	1.09	1.081	1.134
XP_021824385.1	"arogenate dehydratase/prephenate dehydratase 6, chloroplastic-like [Prunus avium]"	0.696	Down	1.78e-05	---	47.22	6.4752	8.5	3	3	3	0.8	0.816	0.837	1.164	1.172	1.19
XP_021824699.1	"alanine--glyoxylate aminotransferase 2 homolog 1, mitochondrial [Prunus avium]"	1.242	Up	0.0451	---	52.707	32.098	13.2	6	8	6	1.08	1.132	1.133	1.028	0.872	0.794
XP_021824846.1	"zeaxanthin epoxidase, chloroplastic [Prunus avium]"	1.371	Up	0.000784	---	72.574	6.4067	3.2	2	3	2	1.128	1.139	1.23	0.865	0.87	0.815
XP_021824872.1	4-hydroxyphenylpyruvate dioxygenase [Prunus avium]	1.924	Up	8.49e-07	---	48.56	62.415	28	14	20	14	1.327	1.32	1.343	0.674	0.708	0.692
XP_021825064.1	serine/threonine-protein kinase SRK2I [Prunus avium]	1.363	Up	0.000242	---	40.801	4.0232	14.6	5	6	3	1.17	1.151	1.166	0.815	0.856	0.887
XP_021825248.1	4-coumarate--CoA ligase-like 7 [Prunus avium]	1.272	Up	0.000255	---	59.481	61.529	15.3	7	9	6	1.123	1.12	1.153	0.887	0.865	0.918
XP_021826159.1	BRASSINOSTEROID INSENSITIVE 1-associated receptor kinase 1-like [Prunus avium]	0.779	Down	0.0282	---	68.004	12.285	11.8	6	8	6	0.881	0.819	0.862	0.959	1.112	1.218
XP_021826706.1	phenylalanine ammonia-lyase 1 [Prunus avium]	0.473	Down	0.0159	---	78.516	162.89	26.1	19	26	12	0.608	0.745	0.535	1.336	1.308	1.345
XP_021826832.1	"chorismate synthase, chloroplastic [Prunus avium]"	0.793	Down	0.000515	---	47.817	104.11	23.5	12	17	12	0.858	0.904	0.914	1.114	1.11	1.151
XP_021827552.1	catalase isozyme 1 [Prunus avium]	1.373	Up	0.00788	---	56.934	133.26	42.9	17	44	7	1.083	1.186	1.208	0.937	0.816	0.78
XP_021827854.1	pyruvate decarboxylase 2 [Prunus avium]	0.634	Down	3.59e-05	---	65.246	216.86	31.1	14	27	11	0.767	0.757	0.798	1.257	1.205	1.198
XP_021828180.1	homocysteine S-methyltransferase 3-like [Prunus avium]	1.216	Up	0.000838	---	35.955	67.226	30.5	7	8	6	1.124	1.071	1.138	0.911	0.933	0.898
XP_021828754.1	"acyl-coenzyme A oxidase 3, peroxisomal-like [Prunus avium]"	1.242	Up	0.00184	---	75.226	42.616	18.5	12	13	12	1.098	1.056	1.156	0.869	0.887	0.91
XP_021828830.1	tryptophan synthase beta chain 1 [Prunus avium]	0.696	Down	0.000578	---	51.495	143.09	18.7	7	7	7	0.824	0.795	0.785	1.228	1.129	1.099
XP_021829461.1	"flavonoid 3',5'-methyltransferase-like [Prunus avium]"	0.379	Down	5.93e-05	---	26.381	72.128	15.8	3	7	3	0.538	0.58	0.515	1.549	1.342	1.413
XP_021830017.1	LOW QUALITY PROTEIN: regulatory protein NPR5-like [Prunus avium]	1.508	Up	0.00504	---	56.517	13.684	10.8	5	5	5	1.242	1.205	1.19	0.705	0.909	0.798
XP_021830311.1	"acyl-coenzyme A oxidase 4, peroxisomal [Prunus avium]"	1.446	Up	0.000355	---	48.055	93.134	37.5	14	21	14	1.199	1.149	1.181	0.774	0.808	0.859
XP_021830420.1	S-adenosylmethionine synthase 2-like [Prunus avium]	0.595	Down	0.00382	---	42.935	115.56	35.6	9	13	4	0.768	0.753	0.647	1.286	1.058	1.297
XP_021830475.1	caffeoyl-CoA O-methyltransferase 5 [Prunus avium]	0.481	Down	5.6e-05	---	27.882	84.779	23.5	6	10	6	0.677	0.625	0.597	1.297	1.294	1.358
XP_021831241.1	peroxisomal fatty acid beta-oxidation multifunctional protein AIM1 [Prunus avium]	1.23	Up	0.00276	---	78.383	112.22	22.2	16	19	16	1.071	1.08	1.175	0.893	0.92	0.892
XP_021831306.1	tyrosine decarboxylase 1 isoform X2 [Prunus avium]	0.769	Down	0.0487	---	48.005	8.1277	11.3	4	4	4	0.9	0.792	0.916	1.252	0.961	1.177
XP_021831306.1	tyrosine decarboxylase 1 isoform X2 [Prunus avium]	0.769	Down	0.0487	---	48.005	8.1277	11.3	4	4	4	0.9	0.792	0.916	1.252	0.961	1.177
XP_021831405.1	1-aminocyclopropane-1-carboxylate oxidase [Prunus avium]	1.545	Up	1.54e-05	---	36.188	193.74	38.6	9	22	8	1.203	1.233	1.25	0.781	0.812	0.792
XP_021832998.1	coronatine-insensitive protein 1 [Prunus avium]	1.289	Up	0.0222	---	66.621	17.656	15.3	7	7	7	1.04	1.195	1.127	0.834	0.804	0.971
XP_021833008.1	auxin transporter-like protein 2 [Prunus avium]	0.693	Down	0.000445	---	54.09	3.8594	3.5	2	2	2	0.836	0.766	0.845	1.177	1.146	1.209
XP_021833635.1	alcohol dehydrogenase 1-like isoform X1 [Prunus avium]	0.763	Down	2.32e-06	---	41.182	323.31	50.4	17	53	13	0.868	0.862	0.865	1.151	1.124	1.125
XP_021834633.1	5-methyltetrahydropteroyltriglutamate--homocysteine methyltransferase [Prunus avium]	0.595	Down	9.01e-07	---	84.707	323.31	29.2	22	59	21	0.739	0.72	0.74	1.216	1.229	1.251
XP_021834745.1	adenosylhomocysteinase [Prunus avium]	0.626	Down	1.78e-07	---	53.305	323.31	50.1	21	79	21	0.756	0.758	0.768	1.227	1.215	1.204
XP_021814907.1	probable LRR receptor-like serine/threonine-protein kinase At1g53430 [Prunus avium]	1.367	Up	7.58e-05	---	111.74	4.9485	4.6	5	6	3	1.159	1.167	1.143	0.822	0.843	0.873
XP_021834568.1	probable LRR receptor-like serine/threonine-protein kinase At1g07650 [Prunus avium]	0.689	Down	0.0108	---	11.557	33.91	20	1	1	1	0.861	0.714	0.862	1.125	1.103	1.31
XP_021807277.1	probable polyamine oxidase 5 [Prunus avium]	0.79	Down	0.00462	---	62.354	5.3895	5.3	3	4	3	0.849	0.927	0.872	1.187	1.094	1.069
