# Supplementary material for: Comparative Proteomics Profiling Illuminates the Fruitlet Abscission Mechanism of Sweet Cherry as Induced by Embryo Abortion
Source: Int J Mol Sci. 2020 Feb 11;21(4):1200. doi: 10.3390/ijms21041200 (PMC7072775; doi:10.3390/ijms21041200)
Supplement: Supplementary file 1 [file ijms-21-01200-s001.zip › Supplementary Files-IJMS/Table S6.xlsx]

## Sheet: Sheet1
Table S6 Comparision of relative abundance of 20 selected proteins in the PRM experiment. Two unique peptides were chosen for each protein. Normalized peptide peak area was calculated by dividing the raw peptide peak area by the labeled reference peptide peak area. Relative protein abundance was expressed as the average of two normalized peptide peak area
Protein Accession	Peptide	Retention Time	CA_REP1 Area	CA_REP2 Area	CA_REP3 Area	CN_REP1 Area	CN_REP2 Area	CN_REP3 Area	CA_REP1 Normalized Area	CA_REP2 Normalized Area	CA_REP3 Normalized Area	CN_REP1 Normalized Area	CN_REP2 Normalized Area	CN_REP3 Normalized Area
XP_021822458.1	TIGFVSADVGLDADNCK	32.84	8488600	8393400	8134100	33806000	37290000	30370000	0.402678	0.398162	0.385862	1.60367	1.76895	1.44068
XP_021822458.1	TQVTVEYYNDK	14.44	31883000	33277000	34143000	136700000	130560000	147280000	0.372289	0.388566	0.398678	1.59621	1.52451	1.71975
XP_021814650.1	FNLESLR	25.58	237640000	183280000	236190000	123060000	90385000	114340000	1.44771	1.11655	1.43887	0.749684	0.550627	0.696562
XP_021814650.1	VPSGVSGLNR	10.54	27828000	30287000	25324000	13118000	15215000	11930000	1.34976	1.46903	1.22831	0.636271	0.737983	0.578649
XP_021801323.1	ISVSELGNVLK	34.73	107910000	94061000	105470000	52510000	58018000	56673000	1.3641	1.18904	1.33326	0.663784	0.733412	0.716409
XP_021801323.1	ALGSNVSADELQR	16.04	117950000	115280000	116880000	72497000	65310000	70024000	1.26841	1.2397	1.25691	0.77962	0.702332	0.753026
XP_021807184.1	FVATEGEGFHPAPGR	15.46	261840000	226800000	216460000	118650000	140370000	128840000	1.43742	1.24506	1.1883	0.65135	0.770586	0.70729
XP_021807184.1	GFNIEDAVEQDVVGELTK	49.63	20947000	26470000	23516000	11102000	9868700	8506200	1.25169	1.58172	1.4052	0.663401	0.589705	0.508289
XP_021802005.1	VSICPIVPPIVLSIAK	51.93	8911700	9324400	9576700	43911000	40065000	40741000	0.350556	0.36679	0.376715	1.72731	1.57602	1.60261
XP_021802005.1	IVDPETGASLPR	19.2	28150000	29244000	25573000	196230000	182880000	213460000	0.250023	0.25974	0.227135	1.74288	1.62431	1.89591
XP_021807379.1	NLFFSTDVER	30.65	11685000	10423000	10912000	117470000	123420000	104680000	0.185187	0.165187	0.172936	1.8617	1.95599	1.659
XP_021807379.1	LSIYDPQVSEDQIQR	28.2	16917000	16156000	16483000	131140000	109620000	104030000	0.257393	0.245815	0.25079	1.9953	1.66788	1.58282
XP_021818737.1	NFYGVQDILR	35.16	140330000	112710000	114530000	58657000	52612000	46558000	1.60256	1.28714	1.30793	0.669859	0.600826	0.531689
XP_021818737.1	DVATLFPEPFYHGGADEIIPGCWK	49.53	51450000	51133000	43472000	20139000	20375000	15880000	1.52483	1.51543	1.28838	0.596861	0.603856	0.470637
XP_021826959.1	LGGSSGFIGK	13.32	58056000	51822000	54268000	40090000	29219000	39324000	1.27699	1.13987	1.19367	0.881813	0.642696	0.864964
XP_021826959.1	IFHYGSISLIDEPCR	32.16	261500000	342230000	273260000	223450000	191380000	184590000	1.16985	1.26533	1.15209	0.894947	0.710224	0.807561
XP_021816059.1	DSSGILSPYTYVLR	43.1	239480000	264180000	283760000	101770000	107560000	100820000	1.30915	1.44417	1.55121	0.556338	0.58799	0.551145
XP_021816059.1	NTGPEDVYIK	14.51	148740000	152580000	148610000	39129000	36769000	43462000	1.56764	1.60811	1.56627	0.412398	0.387525	0.458065
XP_021805372.1	LLASYSILTYSLR	44.12	25633000	31115000	28035000	220240000	186960000	179440000	0.229063	0.278051	0.250528	1.96812	1.67072	1.60352
XP_021805372.1	TEQEFQALAK	15.77	65978000	49485000	55164000	423710000	321240000	379540000	0.305662	0.229253	0.255563	1.96296	1.48824	1.75833
XP_021826706.1	FEILEAITK	36.97	4266800	5006100	4936700	35920000	30774000	30643000	0.229508	0.269274	0.265541	1.93211	1.65531	1.64826
XP_021826706.1	FIDPLLDCLK	41.73	8134400	7393500	6902100	62541000	60910000	63935000	0.232615	0.211428	0.197376	1.78845	1.74181	1.82832
XP_021829409.1	TVVVDNLDNSSEVAVDR	24.29	92227000	98147000	96760000	15744000	15826000	15599000	1.65527	1.76152	1.73663	0.28257	0.284042	0.279968
XP_021829409.1	DYIHVVDLADGHIAALHK	32.83	82211000	99802000	99435000	9524700	10059000	11428000	1.57865	1.91645	1.9094	0.182898	0.193158	0.219446
XP_021816662.1	SNLNPSEVGDIVVGTVLAPGSQR	47.39	224970000	255010000	245950000	115810000	81451000	115010000	1.30015	1.47376	1.4214	0.669292	0.470724	0.664669
XP_021816662.1	QEQDQAAVDSHR	3.78	15334000	49693000	36192000	11610000	18686000	12528000	0.638726	2.06992	1.50755	0.483606	0.778351	0.521844
XP_021826193.1	GQETPGEDPLLSSK	17.38	167950000	214940000	186520000	36242000	33143000	32648000	1.5008	1.9207	1.66674	0.323858	0.296165	0.291742
XP_021826193.1	ALLAGLDLNCGSFLGK	45.81	96294000	100460000	108880000	16256000	17287000	14888000	1.6318	1.7024	1.84508	0.275475	0.292946	0.252293
XP_021806285.1	TNQTSPQVVVDLLEVGK	44.2	75781000	58029000	71144000	23897000	23378000	25154000	1.6392	1.25521	1.5389	0.51691	0.505683	0.5441
XP_021806285.1	TPVVVGNCTGFAVNR	24.45	73356000	73061000	78478000	35018000	39677000	41126000	1.2918	1.2866	1.382	0.616666	0.698711	0.724228
XP_021822280.1	LGIQGYEWWSEALHGVSNVGPGTK	46.82	562490000	621260000	514040000	33636000	27685000	27396000	1.88913	2.08651	1.72641	0.112967	0.0929803	0.0920097
XP_021822280.1	HYTAYDLDNWNGVDR	25.5	73679000	63239000	77309000	3620300	4246400	3582900	1.95888	1.68132	2.05539	0.0962519	0.112898	0.0952575
XP_021808033.1	GGPFYAALAR	25.71	2287000000	2599600000	2570700000	1452300000	1257500000	1352300000	1.19121	1.35403	1.33898	0.756446	0.654982	0.70436
XP_021802573.1	GPGGFSLNFEQGK	29.35	259200000	456680000	434840000	207570000	228450000	231620000	0.855276	1.5069	1.43483	0.684914	0.753811	0.764271
XP_021802573.1	FTTPILTTTGTLHYTNSAGR	30.81	390260000	350170000	450320000	194610000	217900000	185580000	1.30898	1.17452	1.51043	0.652747	0.730865	0.622459
XP_021810576.1	TCPGVVSCADILAIAAR	40.74	1782400000	1905800000	1659000000	647730000	618910000	637050000	1.47491	1.57702	1.3728	0.535987	0.512139	0.527149
XP_021810576.1	FQAVGLNER	15.59	1515100000	2071600000	1611300000	682360000	582270000	586070000	1.28968	1.76339	1.37157	0.580839	0.49564	0.498875
XP_021814417.1	GQCPTGSGPGWVCCLDCK	26.21	56929000	63261000	62694000	34052000	33415000	33645000	1.20274	1.33652	1.32454	0.719419	0.705961	0.71082
XP_021814417.1	QELYQWESVAQSAR	29.72	184960000	223620000	220340000	112140000	90040000	81701000	1.21577	1.46989	1.44833	0.737116	0.591849	0.537035
XP_021807062.1	GNCGNCYYAGTYDDK	11.77	96124000	109830000	118810000	13995000	16918000	14925000	1.55624	1.77813	1.92352	0.226577	0.2739	0.241634
XP_021807062.1	AHLWCPPGQVISDIK	30.96	35434000	43530000	41738000	8303500	9563400	7961000	1.45093	1.78243	1.70906	0.340006	0.391595	0.325981
XP_021819879.1	TLISSAITNQETCLDGFSHDEADK	34.44	1265200000	1221600000	1583300000	355610000	345970000	338090000	1.48562	1.43443	1.85914	0.417565	0.406245	0.396992
XP_021819879.1	VGSDLSAFYR	24.52	2217500000	2524700000	2326800000	1319500000	1074800000	1126200000	1.25643	1.43049	1.31836	0.747627	0.608981	0.638104
